# Supplementary material for: Unraveling endometriosis-associated ovarian carcinomas using integrative proteomics
Source: F1000Res. 2018 Jun 20;7:189. Originally published 2018 Feb 14. [Version 2] doi: 10.12688/f1000research.13863.2 (PMC5915760; doi:10.12688/f1000research.13863.2)
Supplement: MaxQuant Analysis Guide — An interpretive guide for the spreadsheet output from the MaxQuant analysis. [file f1000research-7-16667-s0000.tgz]

Archive with 1 entries (1 files):
- 076b7a03-0a99-4812-b5ba-cffb589520f0_MaxQuant_Analysis_Guide.pdf
