# Supplementary material for: Unraveling endometriosis-associated ovarian carcinomas using integrative proteomics
Source: F1000Res. 2018 Jun 20;7:189. Originally published 2018 Feb 14. [Version 2] doi: 10.12688/f1000research.13863.2 (PMC5915760; doi:10.12688/f1000research.13863.2)
Supplement: MaxQuant Analysis — Spreadsheet output from the label-free quantification analysis using the MaxQuant software. The spreadsheet contains the details of the identification and quantitation of all proteins across the 21 biological samples. [file f1000research-7-16667-s0001.tgz]

Archive with 1 entries (1 files):
- 24f73c0a-cee3-46c0-a925-2a32b449afce_MaxQuant_Analysis.csv
