# Supplementary material for: Unraveling endometriosis-associated ovarian carcinomas using integrative proteomics
Source: F1000Res. 2018 Jun 20;7:189. Originally published 2018 Feb 14. [Version 2] doi: 10.12688/f1000research.13863.2 (PMC5915760; doi:10.12688/f1000research.13863.2)
Supplement: MaxQuant Analysis — Spreadsheet output from the label-free quantification analysis using the MaxQuant software. The spreadsheet contains the details of the identification and quantitation of all proteins across the 21 biological samples. [file f1000research-7-16667-s0001.tgz › 24f73c0a-cee3-46c0-a925-2a32b449afce_MaxQuant_Analysis.csv]

Protein IDs	Majority protein IDs	Peptide counts (all)	Peptide counts (razor+unique)	Peptide counts (unique)	Protein names	Gene names	Fasta headers	Number of proteins	Peptides	Razor + unique peptides	Unique peptides	Peptides CC1	Peptides CC2	Peptides CC3	Peptides CC4	Peptides CC5	Peptides CC6	Peptides EC1	Peptides EC3	Peptides EC4	Peptides EC5	Peptides EC6	Peptides EC7	Peptides EMT1	Peptides EMT2	Peptides EMT3	Peptides END1	Peptides END2	Peptides END3	Peptides END4	Peptides END5	Razor + unique peptides CC1	Razor + unique peptides CC2	Razor + unique peptides CC3	Razor + unique peptides CC4	Razor + unique peptides CC5	Razor + unique peptides CC6	Razor + unique peptides EC1	Razor + unique peptides EC3	Razor + unique peptides EC4	Razor + unique peptides EC5	Razor + unique peptides EC6	Razor + unique peptides EC7	Razor + unique peptides EMT1	Razor + unique peptides EMT2	Razor + unique peptides EMT3	Razor + unique peptides END1	Razor + unique peptides END2	Razor + unique peptides END3
A0A075B6H9	A0A075B6H9	3	3	3		IGLV4-69		1	3	3	3	1	1	0	1	1	1	0	1	3	1	0	1	2	1	1	0	1	0	1	1	1	1	0	1	1	1	0	1	3	1	0	1	2	1	1	0	1	0
A0A075B6J9	A0A075B6J9	2	2	2		IGLV2-18		1	2	2	2	2	2	1	2	2	0	0	0	2	1	0	1	1	2	1	0	1	0	2	1	2	2	1	2	2	0	0	0	2	1	0	1	1	2	1	0	1	0
A0A075B6K0	A0A075B6K0	3	2	1		IGLV3-16		1	3	2	1	3	2	2	3	2	1	1	0	2	2	1	0	2	2	3	0	2	1	2	1	2	1	1	2	1	0	0	0	1	1	0	0	1	1	2	0	1	0
A0A075B6K2	A0A075B6K2	2	1	1		IGLV3-12		1	2	1	1	1	1	0	0	0	0	0	0	1	0	0	0	1	1	0	0	0	2	0	0	1	1	0	0	0	0	0	0	1	0	0	0	1	1	0	0	0	1
A0A075B6P5;P01615;A0A0A0MRZ7	A0A075B6P5;P01615	5;5;1	5;5;1	3;3;0	Ig kappa chain V-II region FR	IGKV2D-28	;	3	5	5	3	4	1	3	2	2	1	1	1	3	1	2	2	2	3	3	2	3	2	3	1	4	1	3	2	2	1	1	1	3	1	2	2	2	3	3	2	3	2
A0A075B6Q5	A0A075B6Q5	3	3	3		IGHV3-64		1	3	3	3	1	1	1	1	1	0	2	0	3	0	0	0	2	0	1	1	0	0	2	0	1	1	1	1	1	0	2	0	3	0	0	0	2	0	1	1	0	0
A0A075B6R2	A0A075B6R2	2	1	1		IGHV4-4		1	2	1	1	2	1	2	1	1	1	1	1	2	1	1	1	1	1	2	1	1	1	2	2	1	0	1	0	0	0	0	0	1	0	0	0	0	0	1	0	0	0
A0A075B6S2	A0A075B6S2	2	1	1		IGKV2D-29		1	2	1	1	2	1	1	2	1	1	2	1	1	2	1	1	2	1	1	2	1	1	2	1	1	0	0	1	0	0	1	0	0	1	0	0	1	0	0	1	0	0
A0A075B6S5	A0A075B6S5	4	4	3		IGKV1-27		1	4	4	3	3	3	3	3	2	0	1	1	3	2	0	0	3	2	2	1	2	2	4	2	3	3	3	3	2	0	1	1	3	2	0	0	3	2	2	1	2	2
A0A075B6S6;P06310	A0A075B6S6;P06310	3;3	2;2	2;2	Ig kappa chain V-II region RPMI 6410	IGKV2D-30	;	2	3	2	2	2	3	2	1	1	1	1	1	3	1	1	1	1	1	1	1	1	2	2	1	1	2	1	0	0	0	0	0	2	0	0	0	0	0	0	0	0	1
A0A087WSX0	A0A087WSX0	1	1	1		IGLV5-45		1	1	1	1	1	1	1	0	0	0	0	1	1	0	1	0	1	0	0	1	0	1	1	0	1	1	1	0	0	0	0	1	1	0	1	0	1	0	0	1	0	1
A0A087WSY6	A0A087WSY6	3	3	1		IGKV3D-15		1	3	3	1	2	2	2	2	2	2	2	1	2	2	2	2	2	2	2	2	2	2	3	2	2	2	2	2	2	2	2	1	2	2	2	2	2	2	2	2	2	2
A0A087WW87;P01614	A0A087WW87;P01614	3;3	1;1	1;1	Ig kappa chain V-II region Cum	IGKV2-40	;	2	3	1	1	3	2	2	2	1	1	1	1	1	1	1	2	2	2	2	2	3	2	1	1	1	1	1	1	0	0	0	0	0	0	0	1	1	1	1	1	1	1
A0A0A0MS14	A0A0A0MS14	1	1	1		IGHV1-45		1	1	1	1	1	1	1	1	0	0	1	0	1	0	0	0	0	1	0	0	0	0	0	0	1	1	1	1	0	0	1	0	1	0	0	0	0	1	0	0	0	0
A0A0A0MS15	A0A0A0MS15	5	5	4		IGHV3-49		1	5	5	4	3	2	3	4	4	3	3	1	5	3	1	2	4	4	4	2	4	3	3	3	3	2	3	4	4	3	3	1	5	3	1	2	4	4	4	2	4	3
A0A0A0MT36	A0A0A0MT36	2	1	1		IGKV6D-21		1	2	1	1	2	0	0	2	0	0	1	0	1	0	0	0	2	2	0	0	1	0	1	1	1	0	0	1	0	0	1	0	1	0	0	0	1	1	0	0	0	0
A0A0B4J1U3	A0A0B4J1U3	1	1	1		IGLV1-36		1	1	1	1	1	1	1	1	1	0	0	0	1	1	0	1	1	1	1	0	0	1	1	1	1	1	1	1	1	0	0	0	1	1	0	1	1	1	1	0	0	1
A0A0B4J1U7	A0A0B4J1U7	4	4	4		IGHV6-1		1	4	4	4	2	2	3	2	1	1	2	1	1	1	1	1	3	3	2	1	1	2	3	3	2	2	3	2	1	1	2	1	1	1	1	1	3	3	2	1	1	2
A0A0B4J1V0	A0A0B4J1V0	4	3	3		IGHV3-15		1	4	3	3	3	3	2	2	2	4	3	1	3	2	3	1	3	3	3	3	3	1	2	3	2	2	1	1	1	3	2	0	2	1	2	0	2	2	2	2	2	0
A0A0B4J1V2	A0A0B4J1V2	2	2	2		IGHV2-26		1	2	2	2	2	1	2	2	1	1	1	0	2	2	0	0	2	1	1	1	1	1	1	1	2	1	2	2	1	1	1	0	2	2	0	0	2	1	1	1	1	1
A0A0B4J1X5	A0A0B4J1X5	3	1	1		IGHV3-74		1	3	1	1	3	3	3	3	3	3	3	3	3	3	3	3	3	3	3	3	3	3	3	3	1	1	1	1	1	1	1	1	1	1	1	1	1	1	1	1	1	1
A0A0B4J1X8	A0A0B4J1X8	3	2	2		IGHV3-43		1	3	2	2	1	1	1	1	1	1	1	1	3	1	1	1	1	3	2	1	2	1	2	1	0	0	0	0	0	0	0	0	2	0	0	0	0	2	1	0	1	0
A0A0B4J1Y8	A0A0B4J1Y8	2	2	2		IGLV9-49		1	2	2	2	1	1	1	1	1	0	0	0	2	1	0	0	2	2	2	1	0	0	1	1	1	1	1	1	1	0	0	0	2	1	0	0	2	2	2	1	0	0
A0A0B4J1Y9	A0A0B4J1Y9	5	5	4		IGHV3-72		1	5	5	4	5	4	3	4	2	2	3	1	4	3	2	3	4	4	2	2	3	3	3	2	5	4	3	4	2	2	3	1	4	3	2	3	4	4	2	2	3	3
A0A0B4J2D9	A0A0B4J2D9	2	2	2		IGKV1D-13		1	2	2	2	0	2	1	2	0	1	0	0	0	1	1	0	1	1	0	0	0	0	1	1	0	2	1	2	0	1	0	0	0	1	1	0	1	1	0	0	0	0
A0A0C4DH24	A0A0C4DH24	3	3	2		IGKV6-21		1	3	3	2	1	1	0	1	0	0	0	0	1	0	0	0	1	2	1	0	1	0	1	1	1	1	0	1	0	0	0	0	1	0	0	0	1	2	1	0	1	0
A0A0C4DH25	A0A0C4DH25	3	1	1		IGKV3D-20		1	3	1	1	3	2	2	2	2	1	2	1	3	2	3	1	2	2	2	2	2	2	2	3	1	1	1	1	1	0	0	0	1	1	1	0	1	1	1	1	1	1
A0A0C4DH29	A0A0C4DH29	3	2	2		IGHV1-3		1	3	2	2	1	2	3	3	3	1	1	1	2	2	1	1	3	3	2	1	1	2	3	1	0	1	2	2	2	0	0	0	1	1	0	0	2	2	1	0	0	1
A0A0C4DH31	A0A0C4DH31	3	2	2		IGHV1-18		1	3	2	2	2	3	2	2	2	1	1	1	3	2	1	1	2	2	2	2	2	2	3	2	1	2	1	1	1	0	0	0	2	1	0	0	1	1	1	1	1	1
A0A0C4DH33	A0A0C4DH33	2	2	2		IGHV1-24		1	2	2	2	2	2	2	2	1	0	1	0	2	1	0	0	1	1	1	0	0	1	2	1	2	2	2	2	1	0	1	0	2	1	0	0	1	1	1	0	0	1
A0A0C4DH34	A0A0C4DH34	3	3	3		IGHV4-28		1	3	3	3	3	2	1	2	1	2	2	2	2	1	2	1	3	1	2	2	1	2	2	1	3	2	1	2	1	2	2	2	2	1	2	1	3	1	2	2	1	2
A0A0C4DH38	A0A0C4DH38	4	4	4		IGHV5-51		1	4	4	4	4	4	4	4	4	1	4	3	4	4	3	1	4	4	4	3	4	3	4	4	4	4	4	4	4	1	4	3	4	4	3	1	4	4	4	3	4	3
A0A0C4DH55	A0A0C4DH55	2	1	1		IGKV3D-7		1	2	1	1	2	2	2	1	1	1	1	1	1	1	0	0	1	2	2	1	1	1	1	1	1	1	1	0	0	0	0	0	0	0	0	0	0	1	1	0	0	0
A0A0C4DH67;A0A0C4DH69	A0A0C4DH67;A0A0C4DH69	2;2	1;1	1;1		IGKV1-8;IGKV1-9	;	2	2	1	1	2	2	2	2	2	0	2	0	2	2	1	0	2	2	2	2	1	2	2	1	1	1	1	1	1	0	1	0	1	1	1	0	1	1	1	1	0	1
A0A0C4DH68	A0A0C4DH68	3	3	3		IGKV2-24		1	3	3	3	2	2	2	2	3	2	2	1	2	2	1	1	3	3	2	2	2	3	2	0	2	2	2	2	3	2	2	1	2	2	1	1	3	3	2	2	2	3
A0A0C4DH73;P01611	A0A0C4DH73;P01611	3;3	2;2	1;1	Ig kappa chain V-I region Wes	IGKV1-12	;	2	3	2	1	2	2	2	2	2	2	2	1	2	2	1	1	2	3	2	1	2	2	2	2	1	1	1	1	1	1	1	0	1	1	0	0	1	2	1	0	1	1
A0AV96-2;A0AV96;Q9NQ94-5;Q9NQ94-6;Q9NQ94-3;Q9NQ94-2;Q9NQ94-4;Q9NQ94	A0AV96-2;A0AV96	24;24;1;1;1;1;1;1	24;24;1;1;1;1;1;1	23;23;0;0;0;0;0;0	RNA-binding protein 47	RBM47	;	8	24	24	23	9	12	14	18	10	13	12	6	14	18	10	8	4	7	3	10	3	7	1	0	9	12	14	18	10	13	12	6	14	18	10	8	4	7	3	10	3	7
A0AVF1-2;A0AVF1-3;A0AVF1	A0AVF1-2;A0AVF1-3;A0AVF1	2;2;2	2;2;2	2;2;2	Intraflagellar transport protein 56	TTC26	;;	3	2	2	2	0	0	0	0	0	0	0	1	0	2	1	0	0	0	0	0	1	1	0	0	0	0	0	0	0	0	0	1	0	2	1	0	0	0	0	0	1	1
A0AVI4-2;A0AVI4	A0AVI4-2;A0AVI4	1;1	1;1	1;1	E3 ubiquitin-protein ligase TM129	TMEM129	;	2	1	1	1	0	0	0	0	0	0	0	0	0	0	0	0	0	0	0	0	1	1	0	1	0	0	0	0	0	0	0	0	0	0	0	0	0	0	0	0	1	1
A0AVT1;A0AVT1-2;A0AVT1-3;A0AVT1-4	A0AVT1;A0AVT1-2	52;35;16;14	52;35;16;14	52;35;16;14	Ubiquitin-like modifier-activating enzyme 6	UBA6	;	4	52	52	52	29	23	22	32	29	30	41	28	33	26	30	25	27	30	23	40	20	29	35	35	29	23	22	32	29	30	41	28	33	26	30	25	27	30	23	40	20	29
A0FGR8-4	A0FGR8-4	14	1	1	Extended synaptotagmin-2	ESYT2		1	14	1	1	6	2	5	5	4	7	9	4	7	4	4	3	10	4	5	6	6	7	5	11	0	0	1	0	0	0	0	0	0	1	0	0	1	0	0	0	0	0
A0FGR8-6;A0FGR8-2;A0FGR8;A0FGR8-5	A0FGR8-6;A0FGR8-2;A0FGR8	26;24;24;10	26;24;24;10	13;11;11;8	Extended synaptotagmin-2	ESYT2	;;	4	26	26	13	15	4	10	11	10	13	19	11	11	9	10	5	18	10	10	14	12	13	12	20	15	4	10	11	10	13	19	11	11	9	10	5	18	10	10	14	12	13
A0JLT2-2;A0JLT2	A0JLT2-2;A0JLT2	3;3	3;3	3;3	Mediator of RNA polymerase II transcription subunit 19	MED19	;	2	3	3	3	0	0	0	1	0	3	2	1	1	2	2	0	0	0	1	0	1	0	0	1	0	0	0	1	0	3	2	1	1	2	2	0	0	0	1	0	1	0
A0JNW5;A0JNW5-2	A0JNW5	5;2	5;2	5;2	UHRF1-binding protein 1-like	UHRF1BP1L		2	5	5	5	0	1	1	1	0	0	3	2	1	1	1	0	1	1	1	3	1	0	2	3	0	1	1	1	0	0	3	2	1	1	1	0	1	1	1	3	1	0
A0M8Q6	A0M8Q6	6	1	1	Ig lambda-7 chain C region	IGLC7		1	6	1	1	6	4	5	4	3	2	4	2	5	3	2	2	3	3	3	3	3	3	5	3	1	0	0	0	0	0	1	0	1	0	0	0	0	0	0	1	0	0
A0MZ66;A0MZ66-6;A0MZ66-3;A0MZ66-5;A0MZ66-4;A0MZ66-8;A0MZ66-2;A0MZ66-7	A0MZ66;A0MZ66-6;A0MZ66-3;A0MZ66-5;A0MZ66-4;A0MZ66-8;A0MZ66-2	30;28;28;27;26;23;19;12	30;28;28;27;26;23;19;12	30;28;28;27;26;23;19;12	Shootin-1	KIAA1598	;;;;;;	8	30	30	30	10	19	17	18	19	21	21	15	23	13	21	10	9	17	8	19	6	10	6	8	10	19	17	18	19	21	21	15	23	13	21	10	9	17	8	19	6	10
A0PK00	A0PK00	1	1	1	Transmembrane protein 120B	TMEM120B		1	1	1	1	0	0	0	0	0	1	1	1	1	0	1	0	0	0	0	1	0	1	1	1	0	0	0	0	0	1	1	1	1	0	1	0	0	0	0	1	0	1
A1A4S6	A1A4S6	5	5	5	Rho GTPase-activating protein 10	ARHGAP10		1	5	5	5	0	0	0	0	0	0	1	0	3	1	0	0	2	3	1	4	1	2	1	3	0	0	0	0	0	0	1	0	3	1	0	0	2	3	1	4	1	2
A1IGU5	A1IGU5	3	3	3	Rho guanine nucleotide exchange factor 37	ARHGEF37		1	3	3	3	1	0	1	0	0	1	1	1	0	1	1	1	1	0	0	1	2	1	0	2	1	0	1	0	0	1	1	1	0	1	1	1	1	0	0	1	2	1
A1L020	A1L020	4	4	3	RNA-binding protein MEX3A	MEX3A		1	4	4	3	0	0	0	0	0	1	3	0	0	0	1	1	0	0	0	1	0	2	0	1	0	0	0	0	0	1	3	0	0	0	1	1	0	0	0	1	0	2
A1L0T0	A1L0T0	20	20	20	Acetolactate synthase-like protein	ILVBL		1	20	20	20	16	5	6	14	14	15	16	8	9	8	11	10	12	12	11	15	12	16	9	16	16	5	6	14	14	15	16	8	9	8	11	10	12	12	11	15	12	16
A1L170-2;A1L170	A1L170-2;A1L170	4;3	4;3	4;3	Uncharacterized protein C1orf226	C1orf226	;	2	4	4	4	3	1	0	1	1	0	0	0	1	2	0	3	0	1	0	0	0	0	0	0	3	1	0	1	1	0	0	0	1	2	0	3	0	1	0	0	0	0
A1L390;A1L390-3;A1L390-2	A1L390;A1L390-3	12;11;5	12;11;5	12;11;5	Pleckstrin homology domain-containing family G member 3	PLEKHG3	;	3	12	12	12	5	2	0	5	5	9	8	4	2	7	4	3	2	0	0	5	2	2	6	6	5	2	0	5	5	9	8	4	2	7	4	3	2	0	0	5	2	2
A1L4H1	A1L4H1	9	9	1	Soluble scavenger receptor cysteine-rich domain-containing protein SSC5D	SSC5D		1	9	9	1	0	0	0	0	0	1	1	1	0	0	0	1	6	4	4	1	5	3	7	5	0	0	0	0	0	1	1	1	0	0	0	1	6	4	4	1	5	3
A1X283	A1X283	22	22	20	SH3 and PX domain-containing protein 2B	SH3PXD2B		1	22	22	20	4	2	2	2	4	1	13	10	8	6	8	7	8	3	7	16	6	15	16	11	4	2	2	2	4	1	13	10	8	6	8	7	8	3	7	16	6	15
A1Z1Q3-2;A1Z1Q3	A1Z1Q3-2;A1Z1Q3	4;4	4;4	4;4	O-acetyl-ADP-ribose deacetylase MACROD2	MACROD2	;	2	4	4	4	1	0	0	0	0	2	3	1	2	0	1	1	2	1	1	1	1	2	4	2	1	0	0	0	0	2	3	1	2	0	1	1	2	1	1	1	1	2
A2A288-4;A2A288;A2A288-3	A2A288-4;A2A288	3;3;1	3;3;1	3;3;1	Probable ribonuclease ZC3H12D	ZC3H12D	;	3	3	3	3	1	0	0	0	0	0	3	0	0	0	0	0	2	0	0	1	0	0	0	0	1	0	0	0	0	0	3	0	0	0	0	0	2	0	0	1	0	0
A2RRP1;A2RRP1-2	A2RRP1;A2RRP1-2	28;26	28;26	28;26	Neuroblastoma-amplified sequence	NBAS	;	2	28	28	28	9	3	5	10	7	10	22	12	16	9	11	8	8	10	9	15	9	10	4	14	9	3	5	10	7	10	22	12	16	9	11	8	8	10	9	15	9	10
A2RTX5;A2RTX5-2	A2RTX5;A2RTX5-2	10;9	8;7	8;7	Probable threonine--tRNA ligase 2, cytoplasmic	TARSL2	;	2	10	8	8	3	4	1	3	2	7	5	10	4	0	2	3	1	0	2	3	2	4	4	2	2	2	1	2	1	6	3	8	3	0	1	2	0	0	1	3	2	3
A2RU48	A2RU48	1	1	1	Single-pass membrane and coiled-coil domain-containing protein 3	SMCO3		1	1	1	1	0	0	0	0	0	0	0	0	1	0	0	0	0	0	0	0	0	1	1	0	0	0	0	0	0	0	0	0	1	0	0	0	0	0	0	0	0	1
A2RUB1-1;A2RUB1-2;A2RUB1-5;A2RUB1	A2RUB1-1;A2RUB1-2;A2RUB1-5;A2RUB1	1;1;1;1	1;1;1;1	1;1;1;1	Uncharacterized protein C17orf104	C17orf104	;;;	4	1	1	1	0	1	1	1	1	1	1	1	1	1	1	1	1	1	1	1	0	1	1	0	0	1	1	1	1	1	1	1	1	1	1	1	1	1	1	1	0	1
A2RUC4;A2RUC4-2	A2RUC4	7;3	7;3	7;3	tRNA wybutosine-synthesizing protein 5	TYW5		2	7	7	7	3	2	1	3	3	3	3	5	2	1	2	4	0	0	0	0	0	0	0	0	3	2	1	3	3	3	3	5	2	1	2	4	0	0	0	0	0	0
A2RUS2;A2RUS2-2	A2RUS2;A2RUS2-2	8;7	8;7	8;7	DENN domain-containing protein 3	DENND3	;	2	8	8	8	5	4	1	3	3	2	8	3	1	1	1	2	4	5	4	4	0	1	2	2	5	4	1	3	3	2	8	3	1	1	1	2	4	5	4	4	0	1
A3KMH1-3;A3KMH1;A3KMH1-2	A3KMH1-3;A3KMH1;A3KMH1-2	33;33;19	33;33;19	33;33;19	von Willebrand factor A domain-containing protein 8	VWA8	;;	3	33	33	33	13	5	6	9	15	20	6	9	22	15	20	8	1	4	9	8	7	15	3	10	13	5	6	9	15	20	6	9	22	15	20	8	1	4	9	8	7	15
A3KN83-3;A3KN83-2;A3KN83;A3KN83-4	A3KN83-3;A3KN83-2;A3KN83	11;11;11;5	11;11;11;5	8;8;8;3	Protein strawberry notch homolog 1	SBNO1	;;	4	11	11	8	1	5	6	6	2	1	3	4	2	5	0	1	1	0	1	1	2	2	1	3	1	5	6	6	2	1	3	4	2	5	0	1	1	0	1	1	2	2
A4D126;A4D126-2	A4D126;A4D126-2	4;3	4;3	4;3	Isoprenoid synthase domain-containing protein	ISPD	;	2	4	4	4	1	1	1	3	1	4	1	4	0	0	1	3	0	1	0	2	3	1	3	3	1	1	1	3	1	4	1	4	0	0	1	3	0	1	0	2	3	1
A4D161-2;A4D161	A4D161-2;A4D161	1;1	1;1	1;1	Protein FAM221A	FAM221A	;	2	1	1	1	1	0	0	1	0	0	1	1	0	1	0	0	0	0	0	0	0	0	0	1	1	0	0	1	0	0	1	1	0	1	0	0	0	0	0	0	0	0
A4D1B5;A4D1B5-4;A4D1B5-3;A4D1B5-2	A4D1B5;A4D1B5-4;A4D1B5-3;A4D1B5-2	2;1;1;1	2;1;1;1	2;1;1;1	Gamma-secretase-activating protein;Gamma-secretase-activating protein 16 kDa C-terminal form	GSAP	;;;	4	2	2	2	0	0	0	0	0	0	2	0	0	0	0	0	0	0	0	0	0	0	0	0	0	0	0	0	0	0	2	0	0	0	0	0	0	0	0	0	0	0
A4D1E9;A4D1E9-2	A4D1E9;A4D1E9-2	5;4	5;4	5;4	GTP-binding protein 10	GTPBP10	;	2	5	5	5	1	1	2	2	1	1	3	1	1	4	0	1	0	0	0	1	1	0	0	3	1	1	2	2	1	1	3	1	1	4	0	1	0	0	0	1	1	0
A4D1P6;A4D1P6-2;A4D1P6-3	A4D1P6;A4D1P6-2;A4D1P6-3	13;11;7	13;11;7	13;11;7	WD repeat-containing protein 91	WDR91	;;	3	13	13	13	4	5	3	6	6	8	6	3	4	4	6	4	5	7	3	7	7	6	4	9	4	5	3	6	6	8	6	3	4	4	6	4	5	7	3	7	7	6
A4D1S5;A4D1S5-2	A4D1S5;A4D1S5-2	6;6	6;6	6;6	Ras-related protein Rab-19	RAB19	;	2	6	6	6	2	0	0	1	3	0	2	0	4	1	2	1	0	0	1	2	0	0	0	0	2	0	0	1	3	0	2	0	4	1	2	1	0	0	1	2	0	0
A4D1U4	A4D1U4	8	8	8	Protein LCHN	LCHN		1	8	8	8	1	0	0	1	0	1	6	5	2	0	0	1	0	0	0	1	1	1	0	0	1	0	0	1	0	1	6	5	2	0	0	1	0	0	0	1	1	1
A4FU01-6;A4FU01-4;A4FU01;A4FU01-3;A4FU01-2;A4FU01-5	A4FU01-6;A4FU01-4;A4FU01;A4FU01-3;A4FU01-2;A4FU01-5	2;2;2;1;1;1	2;2;2;1;1;1	2;2;2;1;1;1	Myotubularin-related protein 11	MTMR11	;;;;;	6	2	2	2	1	0	0	0	0	0	1	0	0	1	0	0	0	1	0	0	1	0	1	0	1	0	0	0	0	0	1	0	0	1	0	0	0	1	0	0	1	0
A4FU69-3;A4FU69;A4FU69-5;A4FU69-2;A4FU69-4;A4FU69-6	A4FU69-3;A4FU69;A4FU69-5;A4FU69-2;A4FU69-4	3;3;2;2;2;1	3;3;2;2;2;1	3;3;2;2;2;1	EF-hand calcium-binding domain-containing protein 5	EFCAB5	;;;;	6	3	3	3	1	0	0	1	1	1	0	1	0	0	0	0	1	0	0	0	0	0	0	0	1	0	0	1	1	1	0	1	0	0	0	0	1	0	0	0	0	0
Q8NCF0-2;Q8NCF0;A5D8T8;Q6UXF7;Q6UXF7-2	Q8NCF0-2;Q8NCF0;A5D8T8;Q6UXF7;Q6UXF7-2	2;2;2;2;1	2;2;2;2;1	2;2;2;2;1	C-type lectin domain family 18 member C;C-type lectin domain family 18 member A;C-type lectin domain family 18 member B	CLEC18C;CLEC18A;CLEC18B	;;;;	5	2	2	2	0	0	0	0	0	0	1	0	0	0	1	0	0	0	0	0	0	1	0	0	0	0	0	0	0	0	1	0	0	0	1	0	0	0	0	0	0	1
A5D8V6	A5D8V6	1	1	1	Vacuolar protein sorting-associated protein 37C	VPS37C		1	1	1	1	0	1	1	0	1	1	1	1	1	1	1	0	1	1	0	1	1	1	0	1	0	1	1	0	1	1	1	1	1	1	1	0	1	1	0	1	1	1
A5PLL7-2;A5PLL7	A5PLL7-2;A5PLL7	4;4	3;3	3;3	Transmembrane protein 189	TMEM189	;	2	4	3	3	1	0	0	3	1	2	1	2	1	1	1	2	1	1	1	3	1	1	0	1	1	0	0	2	1	2	1	2	1	1	1	2	0	1	1	3	1	1
A5PLN9-2;A5PLN9-4;A5PLN9;A5PLN9-5;A5PLN9-7	A5PLN9-2;A5PLN9-4;A5PLN9;A5PLN9-5;A5PLN9-7	4;4;4;4;3	4;4;4;4;3	4;4;4;4;3	Trafficking protein particle complex subunit 13	TRAPPC13	;;;;	5	4	4	4	0	0	1	1	1	2	1	3	2	3	0	0	1	4	2	2	2	2	1	1	0	0	1	1	1	2	1	3	2	3	0	0	1	4	2	2	2	2
A5YKK6-2;A5YKK6;A5YKK6-3;A5YKK6-4	A5YKK6-2;A5YKK6;A5YKK6-3;A5YKK6-4	61;61;54;33	61;61;54;33	61;61;54;33	CCR4-NOT transcription complex subunit 1	CNOT1	;;;	4	61	61	61	25	23	21	29	21	24	50	35	26	35	26	22	23	14	16	30	17	37	14	33	25	23	21	29	21	24	50	35	26	35	26	22	23	14	16	30	17	37
A5YM69	A5YM69	8	2	2	Rho guanine nucleotide exchange factor 35	ARHGEF35		1	8	2	2	2	2	0	4	2	2	3	6	1	3	1	1	0	0	0	2	0	1	0	0	1	1	0	2	1	1	1	2	0	2	1	1	0	0	0	1	0	1
I6L899;F8WBI6;A6NCC3	I6L899;F8WBI6;A6NCC3	2;2;2	2;2;2	1;1;1	Golgin subfamily A member 8R;Golgin subfamily A member 8N;Golgin subfamily A member 8O	GOLGA8R;GOLGA8N;GOLGA8O	;;	3	2	2	1	0	0	0	0	0	0	0	0	0	2	0	0	0	0	0	0	0	0	0	0	0	0	0	0	0	0	0	0	0	2	0	0	0	0	0	0	0	0
Q9GZQ8;A6NCE7	Q9GZQ8;A6NCE7	1;1	1;1	1;1	Microtubule-associated proteins 1A/1B light chain 3B;Microtubule-associated proteins 1A/1B light chain 3 beta 2	MAP1LC3B;MAP1LC3B2	;	2	1	1	1	1	0	0	1	1	1	1	1	1	1	1	0	1	1	1	1	1	1	1	1	1	0	0	1	1	1	1	1	1	1	1	0	1	1	1	1	1	1
A6NCN2	A6NCN2	15	4	4	Putative keratin-87 protein	KRT87P		1	15	4	4	1	0	0	1	2	7	2	0	1	1	5	0	0	3	2	4	2	2	0	14	1	0	0	1	0	1	1	0	1	0	1	0	0	0	0	0	0	0
A6NDB9	A6NDB9	15	15	15	Paralemmin-3	PALM3		1	15	15	15	1	0	0	9	0	2	0	0	0	6	1	2	0	0	0	4	0	1	2	1	1	0	0	9	0	2	0	0	0	6	1	2	0	0	0	4	0	1
A6NDG6	A6NDG6	9	9	9	Phosphoglycolate phosphatase	PGP		1	9	9	9	4	6	6	6	6	5	6	8	7	5	5	6	3	5	3	6	7	7	8	6	4	6	6	6	6	5	6	8	7	5	5	6	3	5	3	6	7	7
A6NDU8	A6NDU8	11	11	11	UPF0600 protein C5orf51	C5orf51		1	11	11	11	6	8	4	6	5	7	9	8	7	5	3	8	9	5	5	9	4	7	7	8	6	8	4	6	5	7	9	8	7	5	3	8	9	5	5	9	4	7
A6NED2	A6NED2	4	4	4	RCC1 domain-containing protein 1	RCCD1		1	4	4	4	0	1	0	1	0	0	0	0	1	0	1	0	0	0	0	1	1	0	1	2	0	1	0	1	0	0	0	0	1	0	1	0	0	0	0	1	1	0
A6NES4	A6NES4	1	1	1	Maestro heat-like repeat-containing protein family member 2A	MROH2A		1	1	1	1	1	1	0	1	0	1	1	1	1	0	1	0	1	1	1	1	1	0	0	0	1	1	0	1	0	1	1	1	1	0	1	0	1	1	1	1	1	0
A6NFQ2-2;A6NFQ2;A6NFQ2-3	A6NFQ2-2;A6NFQ2;A6NFQ2-3	4;4;3	4;4;3	4;4;3	TRPM8 channel-associated factor 2	TCAF2	;;	3	4	4	4	0	0	0	0	0	1	3	0	0	0	1	3	0	0	0	2	0	0	0	0	0	0	0	0	0	1	3	0	0	0	1	3	0	0	0	2	0	0
A6NGB9	A6NGB9	2	2	2	WAS/WASL-interacting protein family member 3	WIPF3		1	2	2	2	0	0	1	0	0	1	0	0	1	0	0	0	2	0	1	0	0	0	0	0	0	0	1	0	0	1	0	0	1	0	0	0	2	0	1	0	0	0
A6NHL2-2;A6NHL2	A6NHL2-2;A6NHL2	5;5	1;1	1;1	Tubulin alpha chain-like 3	TUBAL3	;	2	5	1	1	5	3	5	4	3	4	5	5	5	5	5	5	4	4	5	4	4	5	5	4	1	1	1	1	1	1	1	1	1	1	1	1	1	1	1	1	1	1
A6NHQ2	A6NHQ2	5	3	3	rRNA/tRNA 2-O-methyltransferase fibrillarin-like protein 1	FBLL1		1	5	3	3	3	2	1	3	3	1	5	5	2	2	3	1	4	2	2	4	3	3	3	5	1	1	1	1	1	0	3	3	1	1	2	1	3	1	1	3	1	1
A6NHR9-2;A6NHR9;A6NHR9-3	A6NHR9-2;A6NHR9	27;27;12	27;27;12	27;27;12	Structural maintenance of chromosomes flexible hinge domain-containing protein 1	SMCHD1	;	3	27	27	27	12	8	7	9	3	10	13	16	4	16	5	4	4	7	14	13	8	9	5	15	12	8	7	9	3	10	13	16	4	16	5	4	4	7	14	13	8	9
A6NHX0	A6NHX0	6	6	5	GATS-like protein 2	GATSL2		1	6	6	5	3	4	4	4	5	4	4	5	2	2	4	1	3	2	3	6	2	1	5	3	3	4	4	4	5	4	4	5	2	2	4	1	3	2	3	6	2	1
A6NIH7	A6NIH7	8	8	7	Protein unc-119 homolog B	UNC119B		1	8	8	7	5	4	5	8	7	6	6	4	5	5	3	3	5	2	3	6	5	4	4	3	5	4	5	8	7	6	6	4	5	5	3	3	5	2	3	6	5	4
A6NJ78;P0C7V9;A6NJ78-2;A6NJ78-4;A6NJ78-3	A6NJ78	6;2;2;2;1	6;2;2;2;1	6;2;2;2;1	Probable methyltransferase-like protein 15	METTL15		5	6	6	6	1	0	1	2	0	0	4	2	1	0	0	0	0	0	0	0	0	1	0	0	1	0	1	2	0	0	4	2	1	0	0	0	0	0	0	0	0	1
A6NJG2	A6NJG2	2	2	2	Ankyrin repeat domain-containing protein SOWAHD	SOWAHD		1	2	2	2	0	0	0	0	0	0	1	2	0	0	0	0	0	1	1	0	0	0	0	0	0	0	0	0	0	0	1	2	0	0	0	0	0	1	1	0	0	0
A6NK58	A6NK58	3	3	3	Putative lipoyltransferase 2, mitochondrial	LIPT2		1	3	3	3	0	0	0	0	0	2	1	2	1	1	0	0	0	0	0	0	1	0	1	0	0	0	0	0	0	2	1	2	1	1	0	0	0	0	0	0	1	0
A6NKT7	A6NKT7	29	1	0	RanBP2-like and GRIP domain-containing protein 3	RGPD3		1	29	1	0	8	10	9	14	11	12	22	12	19	13	8	14	11	7	8	17	13	14	8	18	1	0	1	0	0	0	1	0	1	0	1	0	1	1	0	1	1	1
A6NLC8	A6NLC8	1	1	1	Putative TAF11-like protein ENSP00000332601			1	1	1	1	0	0	0	0	0	1	1	1	0	0	0	0	0	0	0	0	0	0	0	0	0	0	0	0	0	1	1	1	0	0	0	0	0	0	0	0	0	0
A6QL63-3;A6QL63;A6QL63-5;A6QL63-2	A6QL63-3;A6QL63;A6QL63-5;A6QL63-2	2;2;1;1	2;2;1;1	2;2;1;1	Ankyrin repeat and BTB/POZ domain-containing protein BTBD11	BTBD11	;;;	4	2	2	2	0	0	0	0	0	0	2	0	0	0	1	0	0	0	1	0	0	1	0	1	0	0	0	0	0	0	2	0	0	0	1	0	0	0	1	0	0	1
A6ZKI3;Q17RB0;Q9BWD3	A6ZKI3;Q17RB0	3;2;1	3;2;1	3;2;1	Protein FAM127A;Protein FAM127C	FAM127A;FAM127C	;	3	3	3	3	0	1	0	1	1	1	2	1	0	1	0	3	2	0	0	1	0	1	1	2	0	1	0	1	1	1	2	1	0	1	0	3	2	0	0	1	0	1
A7E2V4-5;A7E2V4;A7E2V4-3;A7E2V4-4;A7E2V4-2	A7E2V4-5;A7E2V4;A7E2V4-3;A7E2V4-4;A7E2V4-2	6;6;6;6;5	6;6;6;6;5	6;6;6;6;5	Zinc finger SWIM domain-containing protein 8	ZSWIM8	;;;;	5	6	6	6	2	2	1	1	1	2	6	2	2	1	3	3	2	1	1	4	1	3	0	2	2	2	1	1	1	2	6	2	2	1	3	3	2	1	1	4	1	3
A7KAX9;A7KAX9-2;A7KAX9-3	A7KAX9;A7KAX9-2;A7KAX9-3	5;4;3	5;4;3	5;4;3	Rho GTPase-activating protein 32	ARHGAP32	;;	3	5	5	5	0	0	0	0	1	2	2	3	3	2	0	0	0	1	0	1	1	1	1	2	0	0	0	0	1	2	2	3	3	2	0	0	0	1	0	1	1	1
A8CG34;A8CG34-2;A6NF01	A8CG34;A8CG34-2	5;4;1	5;4;1	4;3;1	Nuclear envelope pore membrane protein POM 121C	POM121C	;	3	5	5	4	1	0	2	3	0	2	4	1	0	1	0	2	1	0	1	0	0	2	0	1	1	0	2	3	0	2	4	1	0	1	0	2	1	0	1	0	0	2
A8K2U0;A8K2U0-2	A8K2U0;A8K2U0-2	11;8	11;8	11;8	Alpha-2-macroglobulin-like protein 1	A2ML1	;	2	11	11	11	1	0	0	0	4	1	0	9	0	1	2	3	1	0	2	0	0	0	0	0	1	0	0	0	4	1	0	9	0	1	2	3	1	0	2	0	0	0
A8K7I4	A8K7I4	8	8	8	Calcium-activated chloride channel regulator 1	CLCA1		1	8	8	8	0	0	1	1	1	0	0	2	0	0	1	1	6	0	0	8	0	0	0	0	0	0	1	1	1	0	0	2	0	0	1	1	6	0	0	8	0	0
A8MPS7;A8MPS7-3;A8MPS7-2	A8MPS7;A8MPS7-3;A8MPS7-2	3;2;2	3;2;2	3;2;2	Carbohydrate deacetylase	YDJC	;;	3	3	3	3	1	2	0	0	1	1	2	1	0	0	0	1	0	1	0	1	1	1	1	1	1	2	0	0	1	1	2	1	0	0	0	1	0	1	0	1	1	1
A8MVW0	A8MVW0	4	4	4	Protein FAM171A2	FAM171A2		1	4	4	4	0	0	0	0	0	1	0	1	2	0	0	0	0	1	0	0	1	0	1	2	0	0	0	0	0	1	0	1	2	0	0	0	0	1	0	0	1	0
P62308;A8MWD9	P62308;A8MWD9	3;3	3;3	3;3	Small nuclear ribonucleoprotein G;Putative small nuclear ribonucleoprotein G-like protein 15	SNRPG;SNRPGP15	;	2	3	3	3	3	3	2	2	1	3	3	3	1	2	3	2	3	1	2	3	3	3	1	2	3	3	2	2	1	3	3	3	1	2	3	2	3	1	2	3	3	3
A8MXV4	A8MXV4	15	15	15	Nucleoside diphosphate-linked moiety X motif 19, mitochondrial	NUDT19		1	15	15	15	13	9	6	5	7	10	11	2	10	2	7	5	2	4	3	8	2	5	4	3	13	9	6	5	7	10	11	2	10	2	7	5	2	4	3	8	2	5
A9UHW6;A9UHW6-2;A9UHW6-3	A9UHW6;A9UHW6-2;A9UHW6-3	5;4;4	5;4;4	5;4;4	MIF4G domain-containing protein	MIF4GD	;;	3	5	5	5	4	2	1	2	1	3	3	1	3	1	3	2	4	3	2	3	1	3	3	3	4	2	1	2	1	3	3	1	3	1	3	2	4	3	2	3	1	3
B0I1T2;B0I1T2-4;B0I1T2-3;B0I1T2-2	B0I1T2;B0I1T2-4;B0I1T2-3	19;14;10;4	18;13;9;3	18;13;9;3	Unconventional myosin-Ig;Minor histocompatibility antigen HA-2	MYO1G	;;	4	19	18	18	7	0	0	3	5	10	18	0	1	1	6	1	4	9	5	6	1	3	2	6	6	0	0	3	4	9	17	0	0	1	5	1	3	9	5	5	1	2
B1AK53	B1AK53	6	6	6	Espin	ESPN		1	6	6	6	1	1	1	1	1	0	0	0	0	1	6	2	2	1	1	1	0	1	0	0	1	1	1	1	1	0	0	0	0	1	6	2	2	1	1	1	0	1
B2RTY4-2;B2RTY4;B2RTY4-4;B2RTY4-5;B2RTY4-3	B2RTY4-2;B2RTY4;B2RTY4-4;B2RTY4-5	7;7;7;6;3	7;7;7;6;3	7;7;7;6;3	Unconventional myosin-IXa	MYO9A	;;;	5	7	7	7	0	3	0	0	1	2	3	1	2	2	1	0	1	0	0	3	1	5	3	3	0	3	0	0	1	2	3	1	2	2	1	0	1	0	0	3	1	5
B5ME19	B5ME19	36	1	1	Eukaryotic translation initiation factor 3 subunit C-like protein	EIF3CL		1	36	1	1	17	18	18	20	19	22	30	30	21	24	22	26	20	14	16	22	20	22	10	22	0	0	0	0	0	0	0	1	0	0	0	0	0	0	0	0	0	0
B7ZAQ6-2;B7ZAQ6-3;P0CG08;B7ZAQ6	B7ZAQ6-2;B7ZAQ6-3;P0CG08;B7ZAQ6	5;5;5;5	5;5;5;5	5;5;5;5	Golgi pH regulator A;Golgi pH regulator B	GPR89A;GPR89B	;;;	4	5	5	5	2	1	1	2	1	1	5	2	3	2	1	1	0	1	1	4	1	2	1	3	2	1	1	2	1	1	5	2	3	2	1	1	0	1	1	4	1	2
B7ZBB8	B7ZBB8	10	10	10	Protein phosphatase 1 regulatory subunit 3G	PPP1R3G		1	10	10	10	1	8	3	8	6	6	1	2	0	0	1	5	0	2	0	8	3	2	6	3	1	8	3	8	6	6	1	2	0	0	1	5	0	2	0	8	3	2
B9A064;P0CG04	B9A064;P0CG04	15;13	15;13	6;4	Immunoglobulin lambda-like polypeptide 5;Ig lambda-1 chain C regions	IGLL5;IGLC1	;	2	15	15	6	12	8	11	9	7	6	8	4	13	9	7	6	8	7	7	8	6	8	10	6	12	8	11	9	7	6	8	4	13	9	7	6	8	7	7	8	6	8
C4AMC7;Q6VEQ5;Q9NQA3;A8K0Z3;A8MWX3	C4AMC7;Q6VEQ5;Q9NQA3;A8K0Z3	5;5;3;3;2	5;5;3;3;2	5;5;3;3;2	Putative WAS protein family homolog 3;WAS protein family homolog 2;WAS protein family homolog 6;WAS protein family homolog 1	WASH3P;WASH2P;WASH6P;WASH1	;;;	5	5	5	5	2	2	1	3	1	3	2	2	0	1	1	1	2	4	2	4	1	3	1	3	2	2	1	3	1	3	2	2	0	1	1	1	2	4	2	4	1	3
O43374;C9J798;O43374-2	O43374;C9J798;O43374-2	6;6;5	6;6;5	6;6;5	Ras GTPase-activating protein 4;Putative Ras GTPase-activating protein 4B	RASA4;RASA4B	;;	3	6	6	6	0	0	0	0	0	1	0	0	1	0	1	0	1	1	3	1	4	1	2	5	0	0	0	0	0	1	0	0	1	0	1	0	1	1	3	1	4	1
C9JLW8	C9JLW8	4	4	4	Protein FAM195B	FAM195B		1	4	4	4	2	2	2	2	2	2	2	2	3	3	0	3	3	1	2	3	3	3	3	2	2	2	2	2	2	2	2	2	3	3	0	3	3	1	2	3	3	3
CON__A2A4G1	CON__A2A4G1	10	2	2				1	10	2	2	7	3	5	6	6	8	7	5	5	5	6	4	5	4	3	6	5	6	3	6	0	0	1	0	0	1	1	1	0	0	0	0	1	0	1	0	1	1
CON__A2A5Y0	CON__A2A5Y0	8	4	1				1	8	4	1	2	0	1	1	1	6	0	0	1	3	6	0	1	4	0	1	2	1	1	7	1	0	0	0	0	3	0	0	0	1	4	0	0	1	0	0	1	0
CON__ENSEMBL:ENSBTAP00000006074	CON__ENSEMBL:ENSBTAP00000006074	10	1	1				1	10	1	1	3	10	8	9	4	0	3	1	3	5	1	1	3	8	3	7	3	1	3	2	0	1	1	1	0	0	0	0	0	0	0	0	0	1	0	1	0	0
CON__ENSEMBL:ENSBTAP00000024146	CON__ENSEMBL:ENSBTAP00000024146	8	1	1				1	8	1	1	8	5	7	6	6	6	6	6	5	6	6	4	6	6	6	6	5	6	6	4	1	0	1	0	0	0	0	0	0	0	0	0	0	0	0	0	0	0
CON__ENSEMBL:ENSP00000377550;P13646-3;P13646;CON__P13646-1;P13646-2	CON__ENSEMBL:ENSP00000377550;P13646-3;P13646;CON__P13646-1;P13646-2	12;12;12;11;8	6;6;6;6;4	2;2;2;2;1	Keratin, type I cytoskeletal 13	KRT13	;;;;	5	12	6	2	6	3	5	3	6	6	4	4	3	5	11	3	4	5	3	5	5	3	2	4	1	1	1	0	2	1	1	2	0	2	6	1	1	2	1	2	1	0
CON__H-INV:HIT000292931	CON__H-INV:HIT000292931	24	1	1				1	24	1	1	19	7	13	15	13	19	19	20	18	18	20	17	13	14	16	18	15	16	13	12	0	0	0	0	0	0	0	0	0	0	1	1	0	0	0	0	0	0
CON__O76013;O76013-2;O76013	CON__O76013;O76013-2;O76013	4;4;4	2;2;2	2;2;2	Keratin, type I cuticular Ha6	KRT36	;;	3	4	2	2	2	0	1	2	2	2	1	0	2	2	3	1	1	2	1	2	1	1	1	2	1	0	0	1	1	1	1	0	1	1	1	1	0	1	1	1	0	0
CON__O95678;O95678	CON__O95678;O95678	10;10	2;2	2;2	Keratin, type II cytoskeletal 75	KRT75	;	2	10	2	2	4	4	3	4	4	6	5	4	4	5	6	5	5	4	4	5	4	4	3	6	0	0	0	0	0	0	0	0	0	0	0	0	0	0	0	0	0	0
CON__P00761	CON__P00761	6	6	6				1	6	6	6	4	5	5	6	4	4	2	4	4	4	4	3	4	5	4	3	5	4	5	4	4	5	5	6	4	4	2	4	4	4	4	3	4	5	4	3	5	4
CON__P01030	CON__P01030	11	2	2				1	11	2	2	8	9	9	11	7	8	8	6	10	11	8	5	10	7	8	7	7	8	8	8	0	2	0	2	0	2	2	0	2	2	1	0	2	0	0	1	0	1
CON__P01966	CON__P01966	8	3	3				1	8	3	3	7	6	6	6	6	6	6	7	7	7	6	6	6	6	6	6	5	6	6	8	2	1	1	1	1	1	1	2	2	2	1	1	1	2	1	1	1	1
CON__P02070	CON__P02070	5	3	2				1	5	3	2	2	3	3	2	2	3	3	2	2	2	3	4	4	2	3	3	3	3	3	3	0	1	1	1	1	1	1	1	1	1	1	2	2	1	1	1	1	1
CON__P02533;P02533	CON__P02533;P02533	13;13	2;2	0;0	Keratin, type I cytoskeletal 14	KRT14	;	2	13	2	0	8	3	6	9	6	9	5	4	5	7	8	3	4	6	5	6	7	5	3	6	1	0	0	1	0	1	0	0	0	0	1	0	0	0	1	0	1	0
CON__P48668;CON__P04259;CON__P02538;P48668;P02538;Q01546	CON__P48668;CON__P04259;CON__P02538;P48668;P02538	14;14;14;14;14;5	3;3;3;3;3;0	0;0;0;0;0;0	Keratin, type II cytoskeletal 6C;Keratin, type II cytoskeletal 6A	KRT6C;KRT6A	;;;;	6	14	3	0	6	3	4	7	6	9	10	7	4	8	11	7	5	6	8	8	5	5	3	6	0	0	0	0	1	1	2	0	0	1	3	0	1	1	2	0	0	0
CON__P02662	CON__P02662	2	2	2				1	2	2	2	2	0	1	0	0	1	0	0	1	1	0	1	2	1	1	0	2	0	2	2	2	0	1	0	0	1	0	0	1	1	0	1	2	1	1	0	2	0
CON__P02754	CON__P02754	1	1	1				1	1	1	1	1	0	0	0	0	0	0	0	1	0	0	0	0	0	0	0	1	0	1	1	1	0	0	0	0	0	0	0	1	0	0	0	0	0	0	0	1	0
CON__P02768-1;P02768;P02768-2;P02768-3	CON__P02768-1;P02768;P02768-2;P02768-3	125;125;79;69	125;125;79;69	117;117;73;64	Serum albumin	ALB	;;;	4	125	125	117	114	100	107	103	88	82	96	75	109	92	79	87	107	89	94	90	80	86	100	87	114	100	107	103	88	82	96	75	109	92	79	87	107	89	94	90	80	86
;285023;285024;285025;285026;285027;285028;285029;285030;285031;285032;285033;285034;285035;285036;285037;285038;285039;285040;285041;285042;285043;285044;285045;285046;285047;285048;285049;285050;285051;285052;285053;285054;285055;285056;285057;285058;285059;285060;285061;285062;285063;285064;285065;285066;285067;285068;285069;285070;285071;285072;285073;285074;285075;285076;285077;285078;285079…
7823;1017824;1017825;1017826;1017827;1017828;1017829;1017830;1017831;1017832;1017833;1017834;1017835;1017836;1017837;1017838;1017839;1017840;1017841;1017842;1017843;1017844;1017845;1017846;1017847;1017848;1017849;1017850;1017851;1017852;1017853;1017854;1017855;1017856;1017857;1017858;1017859;1017860;1017861;1017862;1017863;1017864;1017865;1017866;1017867;1017868;1017869;1017870;1017871;1017872;10…
8919;1068920;1068921;1068922;1068923;1068924;1068925;1068926;1068927;1068928;1068929;1068930;1068931;1068932;1068933;1068934;1068935;1068936;1068937;1068938;1068939;1068940;1068941;1068942;1068943;1068944;1068945;1068946;1068947;1068948;1068949;1068950;1068951;1068952;1068953;1068954;1068955;1068956;1068957;1068958;1068959;1068960;1068961;1068962;1068963;1068964;1068965;1068966;1068967;1068968;10…
3145;1243146;1243147;1243148;1243149;1243150;1243151;1243152;1243153;1243154;1243155;1243156;1243157;1243158;1243159;1243160;1243161;1249690;1249691;1249692;1249693;1249694;1249695;1249696;1249697;1249698;1249699;1249700;1249701;1249702;1249703;1249704;1249705;1249706;1249707;1249708;1249709;1249710;1249711;1249712;1249713;1249714;1249715;1249716;1249717;1249718;1249719;1249720;1249721;1249722;12…
7400;1487401;1487402;1487403;1487404;1487405;1487406;1487407;1487408;1487409;1487410;1487411;1487412;1487413;1487414;1487415;1487416;1487417;1487418;1487419;1487420;1487421;1487422;1487423;1487424;1487425;1487426;1487427;1487428;1487429;1487430;1487431;1487432;1487433;1487434;1487435;1487436;1487437;1487438;1487439;1487440;1487441;1487442;1487443;1487444;1487445;1487446;1487447;1487448;1487449;14…	946;947;948;949;950;951;952;953;954;2615;2616;2617;2618;2619;2620;2621;2622;2623;2624;2625;2626;2627;2628;2629;2630;2631;2632;2633;2634;2635;2636;2637;2638;2639;2640;2641;2642;2643;2644;2645;2646;2647;2648;2649;2650;2651;2652;2653;2654;2655;2656;2657;2658;2659;2660;2661;2662;2663;2664;2665;2666;2667;2668;2669;2670;2671;2672;2673;2674;2675;2676;2677;2678;2679;2680;2681;2682;2683;2684;2685;2686;268…
46674;246675;246676;246677;246678;246679;246680;246681;246682;246683;246684;246685;246686;246687;246688;246689;246690;246691;246692;246693;246694;246695;246696;246697;246698;246699;246700;246701;246702;246703;246704;246705;246706;246707;246708;246709;246710;246711;246712;246713;246714;272052;272053;272054;280524;280525;280526;280527;280528;280529;280530;280531;280532;280533;280534;280535;280536;2…
06531;706532;706533;706534;706535;706536;706537;706538;706539;706540;706541;706542;706543;706544;706545;706546;706547;706548;706549;706550;706551;706552;706553;706554;706555;706556;706557;706558;706559;706560;706561;706562;706563;706564;706565;706566;706567;706568;706569;706570;706571;706572;706573;706574;706575;706576;706577;706578;706579;706580;706581;706582;706583;706584;706585;706586;706587;7…
54817;854818;854819;854820;854821;854822;854823;854824;854825;854826;854827;854828;854829;854830;854831;854832;854833;854834;854835;854836;854837;854838;854839;854840;854841;854842;854843;854844;854845;854846;854847;854848;854849;854850;854851;854852;854853;854854;854855;854856;854857;854858;854859;854860;854861;854862;854863;854864;854865;854866;854867;854868;854869;854870;854871;854872;854873;8…
12594;912595;912596;912597;912598;912599;912600;912601;912602;912603;912604;912605;912606;912607;912608;912609;912610;912611;912612;912613;912614;912615;912616;912617;912618;912619;912620;912621;912622;912623;912624;912625;912626;912627;912628;912629;912630;912631;912632;912633;912634;912635;912636;912637;912638;912639;912640;912641;912642;912643;912644;912645;912646;912647;912648;912649;912650;9…	947;2662;2752;11042;11069;13197;16960;17001;17014;23092;58690;80488;80499;89454;90896;94045;97908;98045;98070;98388;98550;98568;115884;141689;169047;182773;195282;196128;236703;243252;243257;246591;246708;246710;272052;280698;293884;293896;296456;296635;421062;421420;422964;423256;423329;549767;557323;564093;564812;567141;567162;571711;571714;579805;579863;582393;582477;628908;628913;629928;62995…	53;54;55;56;57;58	111;147;322;353;470;572
CON__P02769	CON__P02769	47	39	39				1	47	39	39	33	24	27	27	28	28	35	21	35	22	29	24	36	29	25	36	31	39	31	32	26	19	20	21	22	22	29	16	29	17	23	20	30	23	18	30	24	33
CON__P05784	CON__P05784	17	2	2				1	17	2	2	12	6	9	10	12	7	13	11	14	12	16	6	9	8	7	13	9	12	8	10	1	0	0	1	1	0	2	1	2	1	2	0	0	0	0	1	0	1
CON__P05787;P05787;P05787-2;CON__H-INV:HIT000016045;CON__Q01546;CON__REFSEQ:XP_092267	CON__P05787;P05787;P05787-2	49;49;49;6;4;2	46;46;46;6;3;2	16;16;16;3;0;1	Keratin, type II cytoskeletal 8	KRT8	;;	6	49	46	16	37	16	28	34	29	35	39	38	34	36	37	33	25	26	29	40	28	33	23	24	34	14	26	31	26	33	36	36	32	34	34	31	22	23	27	37	26	31
CON__P08727;CON__Q99456;Q99456	CON__P08727	40;2;2	38;2;2	1;0;0				3	40	38	1	35	18	31	34	32	32	28	25	27	36	33	26	14	25	22	35	29	27	19	28	33	17	29	32	30	30	28	25	26	34	31	25	12	23	22	33	27	25
CON__P08729;CON__Q14CN4-1;Q14CN4-3;Q14CN4-2;Q14CN4;CON__Q9NSB2;CON__Q6ISB0;Q9NSB2	CON__P08729	43;5;5;5;5;4;4;4	4;2;2;2;2;0;0;0	2;0;0;0;0;0;0;0				8	43	4	2	37	20	34	35	36	17	33	26	26	28	26	11	15	23	22	33	24	26	6	23	2	1	3	2	1	1	2	1	0	1	0	2	0	1	0	1	0	1
CON__P08730-1	CON__P08730-1	8	1	1				1	8	1	1	5	3	4	4	5	4	3	2	4	4	5	2	3	4	1	3	3	3	2	4	1	1	0	0	1	0	0	0	0	1	0	0	0	1	0	0	0	0
CON__P08779;P08779	CON__P08779;P08779	10;10	1;1	1;1	Keratin, type I cytoskeletal 16	KRT16	;	2	10	1	1	7	2	4	6	5	9	6	3	5	5	7	3	3	4	5	6	4	3	2	5	0	0	0	0	0	1	1	1	0	0	0	0	0	0	1	1	0	0
CON__P12763	CON__P12763	9	6	6				1	9	6	6	1	1	9	3	1	1	2	2	2	2	0	2	1	3	2	1	2	2	3	1	0	0	6	2	0	0	1	1	0	0	0	0	0	1	1	0	0	1
CON__P13645;P13645	CON__P13645;P13645	21;21	19;19	15;15	Keratin, type I cytoskeletal 10	KRT10	;	2	21	19	15	9	1	9	17	7	6	8	3	8	7	5	4	10	8	5	10	11	3	5	8	8	1	8	15	6	5	8	3	6	6	4	4	9	7	5	9	10	2
CON__P13647;P13647	CON__P13647;P13647	26;26	20;20	5;5	Keratin, type II cytoskeletal 5	KRT5	;	2	26	20	5	8	3	3	9	4	11	17	14	4	21	11	12	3	5	7	10	9	7	4	7	4	1	1	6	1	6	12	10	2	18	6	8	1	3	3	5	6	4
CON__P19001	CON__P19001	12	1	1				1	12	1	1	9	6	8	10	8	8	7	5	6	10	9	6	8	9	3	10	8	7	4	6	0	1	1	1	0	0	0	0	0	1	1	0	1	1	0	1	1	0
CON__P19013;P19013;Q86Y46-2;CON__Q3SY84;CON__Q7RTS7;Q3SY84;Q7RTS7	CON__P19013;P19013	16;16;3;2;2;2;2	12;12;2;1;1;1;1	8;8;0;0;0;0;0	Keratin, type II cytoskeletal 4	KRT4	;	7	16	12	8	3	3	2	4	4	1	3	2	2	2	13	1	1	2	1	3	3	2	1	2	0	2	1	0	1	0	0	0	0	0	11	0	0	1	0	1	1	0
CON__P34955	CON__P34955	3	3	3				1	3	3	3	0	0	2	0	0	0	0	0	0	0	2	1	0	0	1	0	0	0	1	0	0	0	2	0	0	0	0	0	0	0	2	1	0	0	1	0	0	0
CON__P35908;P35908;CON__Q7Z794;Q7Z794	CON__P35908;P35908	20;19;3;3	14;13;0;0	12;11;0;0	Keratin, type II cytoskeletal 2 epidermal	KRT2	;	4	20	14	12	6	4	5	18	4	3	5	2	6	4	4	3	4	5	4	5	4	3	3	3	3	1	3	14	1	0	1	0	3	1	0	0	1	2	1	1	1	0
CON__P78386;P78386	CON__P78386;P78386	16;16	5;5	2;2	Keratin, type II cuticular Hb5	KRT85	;	2	16	5	2	3	3	2	4	4	9	5	2	2	3	6	2	2	6	4	6	4	4	2	13	1	1	0	2	0	3	2	0	0	0	1	0	0	1	0	0	0	0
CON__Q03247	CON__Q03247	3	1	1				1	3	1	1	2	2	2	1	3	2	2	2	2	1	3	1	2	2	1	2	3	2	1	2	0	0	0	0	1	1	1	1	1	0	1	0	0	0	0	0	1	1
CON__Q04695;Q04695;P19012-2;CON__Q61782;CON__P35900;CON__Q9D312;P35900;Q8N1A0-2	CON__Q04695;Q04695	18;18;4;3;3;3;3;1	2;2;0;0;0;0;0;0	1;1;0;0;0;0;0;0	Keratin, type I cytoskeletal 17	KRT17	;	8	18	2	1	12	4	5	10	9	13	10	4	5	11	10	2	9	10	4	8	9	5	4	6	2	1	0	1	2	0	1	0	0	2	1	0	2	2	0	0	1	0
CON__Q14525;Q14525;CON__Q14532;Q14532	CON__Q14525;Q14525	8;8;2;2	3;3;0;0	3;3;0;0	Keratin, type I cuticular Ha3-II	KRT33B	;	4	8	3	3	1	0	2	2	1	4	1	0	2	2	4	0	2	4	1	2	2	2	2	8	0	0	1	1	0	1	1	0	1	0	1	0	1	1	1	1	1	1
CON__Q3KNV1;P08729	CON__Q3KNV1;P08729	45;45	39;39	6;6	Keratin, type II cytoskeletal 7	KRT7	;	2	45	39	6	38	22	34	36	41	17	32	26	31	30	29	9	15	23	24	34	25	27	6	25	33	19	32	31	36	14	27	22	27	27	25	5	11	19	21	30	22	24
CON__Q3SX09	CON__Q3SX09	4	1	1				1	4	1	1	3	3	3	3	3	3	3	3	3	3	3	3	3	3	3	4	3	3	3	3	1	0	0	0	0	0	0	0	0	0	0	0	0	0	0	1	0	0
CON__Q3SX14	CON__Q3SX14	25	1	1				1	25	1	1	21	18	15	18	19	15	23	14	21	15	18	16	23	18	21	23	19	20	21	16	1	0	0	0	1	1	1	1	0	0	1	0	0	0	0	1	0	0
CON__Q3SX28	CON__Q3SX28	27	1	0				1	27	1	0	15	16	9	12	13	14	14	16	12	16	15	13	24	20	18	21	21	18	22	22	0	0	0	0	1	0	0	0	0	0	1	0	1	1	1	1	1	1
CON__Q3ZBD7	CON__Q3ZBD7	9	2	2				1	9	2	2	8	9	6	8	7	8	9	7	8	7	7	6	7	7	7	6	5	7	8	8	2	2	2	2	2	2	2	2	1	2	2	1	2	2	2	2	0	2
CON__Q497I4;CON__A2AB72	CON__Q497I4	9;2	7;1	2;1				2	9	7	2	2	0	1	2	2	6	2	1	2	3	4	0	1	3	1	2	3	2	1	6	0	0	0	0	0	4	1	0	0	1	2	0	0	2	0	0	1	0
CON__Q61726	CON__Q61726	12	3	3				1	12	3	3	2	2	2	2	3	8	5	3	3	3	5	2	3	4	3	3	3	4	2	12	0	0	0	0	0	2	0	0	1	0	1	0	1	1	0	0	0	1
CON__Q6IME9	CON__Q6IME9	7	2	2				1	7	2	2	5	3	4	4	5	2	6	3	5	4	4	2	3	5	4	4	4	4	2	3	1	2	1	1	2	1	2	1	2	1	1	1	1	2	2	2	1	0
CON__Q6KB66-1;Q6KB66-2;Q6KB66;Q6KB66-3	CON__Q6KB66-1;Q6KB66-2;Q6KB66;Q6KB66-3	4;4;4;3	3;3;3;2	3;3;3;2	Keratin, type II cytoskeletal 80	KRT80	;;;	4	4	3	3	2	0	0	2	3	2	2	3	2	0	2	2	0	1	1	1	1	1	0	0	1	0	0	1	2	2	1	2	1	0	2	2	0	1	1	1	1	1
CON__Q6NT21;P78385;CON__P78385	CON__Q6NT21;P78385;CON__P78385	16;16;15	15;15;14	1;1;0	Keratin, type II cuticular Hb3	KRT83	;;	3	16	15	1	2	2	2	2	4	11	4	3	2	4	7	2	2	6	4	6	4	4	2	15	1	1	1	1	3	10	3	2	1	3	6	1	1	5	3	5	3	3
CON__Q8BGZ7;CON__P50446	CON__Q8BGZ7;CON__P50446	9;7	1;0	1;0			;	2	9	1	1	5	4	4	5	5	8	6	5	5	5	7	5	6	5	5	6	5	5	5	5	0	0	0	0	0	1	0	0	0	0	0	0	0	0	0	0	0	0
CON__Q8VED5	CON__Q8VED5	8	1	0				1	8	1	0	5	3	3	4	4	6	6	5	3	5	7	6	3	3	6	6	5	4	3	5	0	0	0	0	0	0	0	0	0	1	1	1	0	0	1	0	1	0
CON__Q92764;Q92764	CON__Q92764;Q92764	8;8	1;1	1;1	Keratin, type I cuticular Ha5	KRT35	;	2	8	1	1	2	0	1	2	2	5	1	1	2	4	5	0	1	3	1	2	4	2	1	7	0	0	0	0	0	0	0	0	0	0	0	0	0	0	0	0	0	0
CON__Q95121	CON__Q95121	6	1	1				1	6	1	1	5	2	3	3	3	2	0	2	4	3	2	3	5	3	5	1	3	2	3	3	0	0	0	0	0	0	0	0	1	0	0	0	0	0	0	0	0	0
CON__Q9BYQ5;Q9BYR2;Q9BQ66;Q9BYQ5;Q9BYR0	CON__Q9BYQ5;Q9BYR2;Q9BQ66;Q9BYQ5;Q9BYR0	1;1;1;1;1	1;1;1;1;1	1;1;1;1;1	Keratin-associated protein 4-5;Keratin-associated protein 4-12;Keratin-associated protein 4-6;Keratin-associated protein 4-7	KRTAP4-5;KRTAP4-12;KRTAP4-6;KRTAP4-7	;;;;	5	1	1	1	0	0	0	0	0	1	0	0	0	0	1	1	0	1	0	1	0	0	0	1	0	0	0	0	0	1	0	0	0	0	1	1	0	1	0	1	0	0
CON__Q9C075;Q9C075;Q9C075-2	CON__Q9C075;Q9C075;Q9C075-2	17;17;12	17;17;12	15;15;10	Keratin, type I cytoskeletal 23	KRT23	;;	3	17	17	15	0	0	0	0	8	2	15	12	5	11	3	1	1	1	2	6	1	0	0	0	0	0	0	0	8	2	15	12	5	11	3	1	1	1	2	6	1	0
CON__Q9DCV7	CON__Q9DCV7	10	1	1				1	10	1	1	9	5	5	7	8	5	7	6	6	6	6	4	7	6	5	8	5	5	3	5	1	0	1	0	1	0	0	0	0	1	0	0	1	0	0	1	0	0
CON__Q9H552	CON__Q9H552	15	1	1				1	15	1	1	12	4	8	10	10	12	12	13	10	11	14	11	9	9	10	14	10	11	7	9	0	0	1	0	1	1	0	1	1	1	0	0	0	0	1	0	1	1
CON__Q9QWL7	CON__Q9QWL7	19	8	0				1	19	8	0	13	4	7	11	10	16	11	7	6	11	12	4	8	10	6	10	10	8	5	8	4	0	0	3	3	7	4	0	0	2	5	0	3	3	0	1	2	0
CON__REFSEQ:XP_986630	CON__REFSEQ:XP_986630	8	2	2				1	8	2	2	2	0	2	2	1	4	0	1	1	2	4	0	1	4	0	1	1	2	1	7	0	0	1	1	0	0	0	1	0	0	0	0	0	0	0	0	0	1
E7ETH6	E7ETH6	1	1	1	Zinc finger protein 587B	ZNF587B		1	1	1	1	1	1	1	0	0	0	0	0	0	0	0	0	0	1	0	0	1	1	1	0	1	1	1	0	0	0	0	0	0	0	0	0	0	1	0	0	1	1
E9PAV3;Q13765;E9PAV3-2;Q9BZK3	E9PAV3;Q13765;E9PAV3-2	7;6;6;2	7;6;6;2	7;6;6;2	Nascent polypeptide-associated complex subunit alpha, muscle-specific form;Nascent polypeptide-associated complex subunit alpha	NACA	;;	4	7	7	7	3	5	4	6	5	5	6	6	6	4	6	5	4	4	5	4	6	4	5	5	3	5	4	6	5	5	6	6	6	4	6	5	4	4	5	4	6	4
E9PRG8	E9PRG8	1	1	1	Uncharacterized protein C11orf98	C11orf98		1	1	1	1	0	1	0	1	0	1	0	1	1	1	1	1	1	0	1	1	1	1	0	1	0	1	0	1	0	1	0	1	1	1	1	1	1	0	1	1	1	1
H3BSY2;P0CJ92;A6NC78	H3BSY2;P0CJ92;A6NC78	2;1;1	1;1;1	1;1;1	Golgin subfamily A member 8M;Golgin subfamily A member 8H;Putative golgin subfamily A member 8I	GOLGA8M;GOLGA8H;GOLGA8IP	;;	3	2	1	1	0	0	0	0	0	0	0	0	0	2	0	0	0	0	0	0	0	0	0	0	0	0	0	0	0	0	0	0	0	1	0	0	0	0	0	0	0	0
K7EJ46-3;K7EJ46-2;K7EJ46	K7EJ46-3;K7EJ46-2;K7EJ46	1;1;1	1;1;1	1;1;1	Small integral membrane protein 22	SMIM22	;;	3	1	1	1	0	0	1	0	1	0	0	1	1	1	1	1	0	0	1	0	1	1	0	0	0	0	1	0	1	0	0	1	1	1	1	1	0	0	1	0	1	1
M5A8F1	M5A8F1	1	1	1	Suppressyn	ERVH48-1		1	1	1	1	0	1	0	0	0	0	0	1	0	0	1	0	0	0	0	1	0	0	0	0	0	1	0	0	0	0	0	1	0	0	1	0	0	0	0	1	0	0
O00115-2;O00115	O00115-2;O00115	7;7	7;7	7;7	Deoxyribonuclease-2-alpha	DNASE2	;	2	7	7	7	4	0	1	5	5	2	1	1	4	5	1	1	3	3	4	2	1	1	1	3	4	0	1	5	5	2	1	1	4	5	1	1	3	3	4	2	1	1
O00116	O00116	24	24	24	Alkyldihydroxyacetonephosphate synthase, peroxisomal	AGPS		1	24	24	24	13	6	11	10	12	7	16	11	11	13	12	11	9	13	9	18	4	10	3	9	13	6	11	10	12	7	16	11	11	13	12	11	9	13	9	18	4	10
O00139;O00139-4;O00139-2;O00139-1;O00139-5	O00139;O00139-4;O00139-2;O00139-1;O00139-5	10;10;9;9;9	10;10;9;9;9	10;10;9;9;9	Kinesin-like protein KIF2A	KIF2A	;;;;	5	10	10	10	4	1	1	5	3	5	7	3	2	5	4	3	3	3	2	4	4	4	4	4	4	1	1	5	3	5	7	3	2	5	4	3	3	3	2	4	4	4
O00142-2;O00142;O00142-6;O00142-3;O00142-4;O00142-5	O00142-2;O00142;O00142-6;O00142-3;O00142-4;O00142-5	6;6;6;5;5;4	6;6;6;5;5;4	6;6;6;5;5;4	Thymidine kinase 2, mitochondrial	TK2	;;;;;	6	6	6	6	4	3	0	4	1	1	4	0	3	2	2	1	2	3	2	3	2	1	3	2	4	3	0	4	1	1	4	0	3	2	2	1	2	3	2	3	2	1
O00148;O00148-2;O00148-3	O00148;O00148-2;O00148-3	21;15;13	7;5;4	7;5;4	ATP-dependent RNA helicase DDX39A	DDX39A	;;	3	21	7	7	14	15	14	15	15	17	18	18	14	17	18	15	13	17	13	19	13	15	11	15	2	3	2	3	4	6	5	7	4	4	7	4	4	5	2	6	1	4
O00151	O00151	22	22	22	PDZ and LIM domain protein 1	PDLIM1		1	22	22	22	11	12	20	19	14	17	18	13	10	11	15	14	15	17	16	19	14	18	17	18	11	12	20	19	14	17	18	13	10	11	15	14	15	17	16	19	14	18
O00154-6;O00154-4;O00154-7;O00154;O00154-5;O00154-2;O00154-3	O00154-6;O00154-4;O00154-7;O00154;O00154-5;O00154-2;O00154-3	8;8;8;8;7;6;6	8;8;8;8;7;6;6	8;8;8;8;7;6;6	Cytosolic acyl coenzyme A thioester hydrolase	ACOT7	;;;;;;	7	8	8	8	5	7	5	4	6	5	4	5	7	5	2	3	5	3	4	5	6	3	4	4	5	7	5	4	6	5	4	5	7	5	2	3	5	3	4	5	6	3
O00159-3;O00159;O00159-2	O00159-3;O00159;O00159-2	46;46;45	46;46;45	46;46;45	Unconventional myosin-Ic	MYO1C	;;	3	46	46	46	24	27	19	28	25	18	30	20	28	18	19	17	33	27	21	32	26	37	39	40	24	27	19	28	25	18	30	20	28	18	19	17	33	27	21	32	26	37
O00160	O00160	19	15	15	Unconventional myosin-If	MYO1F		1	19	15	15	9	3	4	6	6	5	16	9	2	3	3	0	10	12	9	8	5	5	3	9	6	1	1	3	3	3	12	7	0	0	2	0	6	9	7	4	2	3
O00161;O00161-2	O00161;O00161-2	8;6	8;6	8;6	Synaptosomal-associated protein 23	SNAP23	;	2	8	8	8	5	0	5	5	3	4	7	3	3	3	2	0	4	4	6	6	4	4	5	7	5	0	5	5	3	4	7	3	3	3	2	0	4	4	6	6	4	4
O00165-3;O00165;O00165-2;O00165-5;O00165-4	O00165-3;O00165;O00165-2;O00165-5;O00165-4	4;4;4;3;2	4;4;4;3;2	3;3;3;3;1	HCLS1-associated protein X-1	HAX1	;;;;	5	4	4	3	1	3	2	3	1	0	4	2	1	1	2	1	1	2	1	2	1	3	2	2	1	3	2	3	1	0	4	2	1	1	2	1	1	2	1	2	1	3
O00167-2;O00167;O00167-3	O00167-2;O00167	3;3;1	3;3;1	3;3;1	Eyes absent homolog 2	EYA2	;	3	3	3	3	0	0	1	0	0	1	3	1	2	1	2	2	0	1	0	1	0	3	0	0	0	0	1	0	0	1	3	1	2	1	2	2	0	1	0	1	0	3
O00170	O00170	14	14	14	AH receptor-interacting protein	AIP		1	14	14	14	6	8	3	9	6	12	12	10	9	8	9	7	11	8	7	12	10	11	12	13	6	8	3	9	6	12	12	10	9	8	9	7	11	8	7	12	10	11
O00178	O00178	13	13	13	GTP-binding protein 1	GTPBP1		1	13	13	13	6	5	6	9	5	8	8	7	8	9	6	4	5	3	3	9	7	8	9	11	6	5	6	9	5	8	8	7	8	9	6	4	5	3	3	9	7	8
O00180	O00180	1	1	1	Potassium channel subfamily K member 1	KCNK1		1	1	1	1	0	0	0	0	0	0	0	1	1	0	1	0	0	0	0	0	0	1	0	0	0	0	0	0	0	0	0	1	1	0	1	0	0	0	0	0	0	1
O00182-3;O00182-2;O00182-6;O00182;Q3B8N2-2;Q6DKI2;Q3B8N2;O00182-5;O00182-4	O00182-3;O00182-2;O00182-6;O00182;Q3B8N2-2;Q6DKI2;Q3B8N2	9;9;9;9;5;5;5;3;3	9;9;9;9;5;5;5;3;3	9;9;9;9;5;5;5;3;3	Galectin-9;Galectin-9B;Galectin-9C	LGALS9;LGALS9B;LGALS9C	;;;;;;	9	9	9	9	3	3	2	5	1	2	9	3	4	3	6	1	5	4	4	7	3	5	2	3	3	3	2	5	1	2	9	3	4	3	6	1	5	4	4	7	3	5
O00186	O00186	15	15	15	Syntaxin-binding protein 3	STXBP3		1	15	15	15	9	2	4	5	7	6	10	5	6	4	5	2	7	5	3	9	9	4	6	13	9	2	4	5	7	6	10	5	6	4	5	2	7	5	3	9	9	4
O00187-2;O00187	O00187-2;O00187	1;1	1;1	1;1	Mannan-binding lectin serine protease 2;Mannan-binding lectin serine protease 2 A chain;Mannan-binding lectin serine protease 2 B chain	MASP2	;	2	1	1	1	1	1	1	1	0	1	0	0	0	0	0	0	1	1	1	0	0	0	0	0	1	1	1	1	0	1	0	0	0	0	0	0	1	1	1	0	0	0
O00189	O00189	3	3	3	AP-4 complex subunit mu-1	AP4M1		1	3	3	3	1	2	2	3	0	1	1	0	1	2	1	1	1	1	1	1	0	0	2	0	1	2	2	3	0	1	1	0	1	2	1	1	1	1	1	1	0	0
O00192-2;O00192	O00192-2;O00192	8;8	8;8	8;8	Armadillo repeat protein deleted in velo-cardio-facial syndrome	ARVCF	;	2	8	8	8	0	0	3	2	0	3	6	4	2	3	3	1	2	3	1	3	2	5	3	3	0	0	3	2	0	3	6	4	2	3	3	1	2	3	1	3	2	5
O00193	O00193	5	5	5	Small acidic protein	SMAP		1	5	5	5	2	3	3	3	2	3	3	3	3	2	3	3	3	3	3	3	3	3	3	4	2	3	3	3	2	3	3	3	3	2	3	3	3	3	3	3	3	3
O00194	O00194	6	4	4	Ras-related protein Rab-27B	RAB27B		1	6	4	4	3	0	0	0	0	1	4	3	6	1	2	1	3	2	3	4	1	0	2	2	1	0	0	0	0	0	3	2	4	0	1	0	2	1	2	3	1	0
O00203-3;O00203	O00203-3;O00203	30;30	30;30	26;26	AP-3 complex subunit beta-1	AP3B1	;	2	30	30	26	21	14	9	18	15	19	23	22	19	12	15	9	17	9	13	22	11	16	11	14	21	14	9	18	15	19	23	22	19	12	15	9	17	9	13	22	11	16
O00204-2;O00204	O00204-2;O00204	11;11	11;11	11;11	Sulfotransferase family cytosolic 2B member 1	SULT2B1	;	2	11	11	11	3	4	4	3	0	2	3	8	3	5	9	5	1	0	1	1	1	1	1	0	3	4	4	3	0	2	3	8	3	5	9	5	1	0	1	1	1	1
O00213-4;O00213-6;O00213-3;O00213-5;O00213-2;O00213	O00213-4;O00213-6;O00213-3;O00213-5;O00213-2;O00213	6;6;6;6;6;6	6;6;6;6;6;6	6;6;6;6;6;6	Amyloid beta A4 precursor protein-binding family B member 1	APBB1	;;;;;	6	6	6	6	0	0	0	0	2	2	1	0	1	0	0	0	3	3	2	3	4	3	2	4	0	0	0	0	2	2	1	0	1	0	0	0	3	3	2	3	4	3
O00214;O00214-2	O00214;O00214-2	2;2	2;2	2;2	Galectin-8	LGALS8	;	2	2	2	2	0	0	0	0	0	1	1	1	0	0	1	0	0	1	0	1	1	0	1	1	0	0	0	0	0	1	1	1	0	0	1	0	0	1	0	1	1	0
O00217	O00217	5	5	5	NADH dehydrogenase [ubiquinone] iron-sulfur protein 8, mitochondrial	NDUFS8		1	5	5	5	5	3	4	3	3	3	3	1	3	2	3	2	2	4	2	5	4	3	2	4	5	3	4	3	3	3	3	1	3	2	3	2	2	4	2	5	4	3
O00220	O00220	1	1	1	Tumor necrosis factor receptor superfamily member 10A	TNFRSF10A		1	1	1	1	1	1	1	1	1	1	0	0	1	1	1	1	0	1	0	1	0	0	0	0	1	1	1	1	1	1	0	0	1	1	1	1	0	1	0	1	0	0
O00221	O00221	7	7	7	NF-kappa-B inhibitor epsilon	NFKBIE		1	7	7	7	3	3	2	2	2	4	7	4	4	3	1	0	2	3	2	5	2	3	1	2	3	3	2	2	2	4	7	4	4	3	1	0	2	3	2	5	2	3
O00231;O00231-2	O00231;O00231-2	27;26	27;26	27;26	26S proteasome non-ATPase regulatory subunit 11	PSMD11	;	2	27	27	27	24	22	17	23	19	18	24	20	22	18	17	17	19	19	17	21	17	16	17	19	24	22	17	23	19	18	24	20	22	18	17	17	19	19	17	21	17	16
O00232;O00232-2	O00232;O00232-2	26;24	26;24	26;24	26S proteasome non-ATPase regulatory subunit 12	PSMD12	;	2	26	26	26	14	20	15	22	17	17	21	19	18	17	17	16	14	12	10	19	14	18	18	16	14	20	15	22	17	17	21	19	18	17	17	16	14	12	10	19	14	18
O00233;O00233-2;O00233-3	O00233;O00233-2	11;9;4	11;9;4	11;9;4	26S proteasome non-ATPase regulatory subunit 9	PSMD9	;	3	11	11	11	5	5	4	6	6	10	10	8	5	5	6	5	6	6	6	10	4	7	6	7	5	5	4	6	6	10	10	8	5	5	6	5	6	6	6	10	4	7
O00238;O00238-2;P36894	O00238;O00238-2;P36894	2;2;1	2;2;1	2;2;1	Bone morphogenetic protein receptor type-1B;Bone morphogenetic protein receptor type-1A	BMPR1B;BMPR1A	;;	3	2	2	2	0	0	0	0	0	0	1	0	0	1	0	1	0	0	1	0	1	0	0	1	0	0	0	0	0	0	1	0	0	1	0	1	0	0	1	0	1	0
O00244	O00244	7	7	7	Copper transport protein ATOX1	ATOX1		1	7	7	7	5	5	4	6	6	6	7	7	7	6	5	4	6	7	6	6	6	5	7	7	5	5	4	6	6	6	7	7	7	6	5	4	6	7	6	6	6	5
O00255-3;O00255-2;O00255	O00255-3;O00255-2;O00255	3;3;2	3;3;2	3;3;2	Menin	MEN1	;;	3	3	3	3	0	1	1	1	0	1	2	1	0	1	0	0	0	1	0	0	1	3	0	3	0	1	1	1	0	1	2	1	0	1	0	0	0	1	0	0	1	3
O00264;O00264-2	O00264;O00264-2	16;11	16;11	15;11	Membrane-associated progesterone receptor component 1	PGRMC1	;	2	16	16	15	7	4	4	6	5	5	13	6	9	8	6	6	9	8	4	11	8	14	7	14	7	4	4	6	5	5	13	6	9	8	6	6	9	8	4	11	8	14
O00267-2;O00267	O00267-2;O00267	32;32	32;32	32;32	Transcription elongation factor SPT5	SUPT5H	;	2	32	32	32	14	10	20	9	9	15	20	22	12	19	9	14	10	4	6	16	13	16	5	13	14	10	20	9	9	15	20	22	12	19	9	14	10	4	6	16	13	16
O00268	O00268	4	4	4	Transcription initiation factor TFIID subunit 4	TAF4		1	4	4	4	0	0	2	3	1	1	3	4	0	1	0	1	0	0	0	2	2	2	1	3	0	0	2	3	1	1	3	4	0	1	0	1	0	0	0	2	2	2
O00273;O00273-2	O00273;O00273-2	13;8	13;8	13;8	DNA fragmentation factor subunit alpha	DFFA	;	2	13	13	13	5	10	4	6	8	8	8	6	9	4	7	5	6	7	7	9	7	8	8	8	5	10	4	6	8	8	8	6	9	4	7	5	6	7	7	9	7	8
O00291-3;O00291-4;O00291	O00291-3;O00291-4;O00291	16;16;16	15;15;15	15;15;15	Huntingtin-interacting protein 1	HIP1	;;	3	16	15	15	5	0	2	1	4	7	10	12	11	6	3	6	7	6	7	10	5	7	7	9	5	0	2	0	3	6	9	11	10	5	2	6	7	5	6	9	4	7
O00292;O00292-2	O00292;O00292-2	13;10	2;1	2;1	Left-right determination factor 2	LEFTY2	;	2	13	2	2	7	12	10	6	11	7	1	2	1	0	9	4	2	0	0	9	2	0	3	5	0	1	1	1	0	0	0	1	0	0	0	1	0	0	0	1	1	0
O00299	O00299	19	19	19	Chloride intracellular channel protein 1	CLIC1		1	19	19	19	14	14	13	16	15	14	15	15	19	15	14	11	13	13	16	15	13	14	13	13	14	14	13	16	15	14	15	15	19	15	14	11	13	13	16	15	13	14
O00303	O00303	14	14	14	Eukaryotic translation initiation factor 3 subunit F	EIF3F		1	14	14	14	9	9	9	11	8	10	12	11	11	11	10	10	9	9	9	12	9	10	9	9	9	9	9	11	8	10	12	11	11	11	10	10	9	9	9	12	9	10
O00329;O00329-2	O00329	8;3	7;3	7;3	Phosphatidylinositol 4,5-bisphosphate 3-kinase catalytic subunit delta isoform	PIK3CD		2	8	7	7	3	2	2	4	1	2	7	2	1	1	2	0	2	1	2	5	1	2	2	2	2	1	1	3	0	1	6	1	1	0	1	0	2	1	2	5	1	2
O00330-3;O00330;O00330-2	O00330-3;O00330	13;13;5	13;13;5	13;13;5	Pyruvate dehydrogenase protein X component, mitochondrial	PDHX	;	3	13	13	13	10	4	4	6	3	10	9	8	7	5	9	7	2	4	2	7	4	5	3	9	10	4	4	6	3	10	9	8	7	5	9	7	2	4	2	7	4	5
O00338;O00338-2	O00338;O00338-2	7;6	7;6	7;6	Sulfotransferase 1C2	SULT1C2	;	2	7	7	7	2	2	4	3	5	2	2	1	3	2	4	1	0	1	0	3	0	1	0	0	2	2	4	3	5	2	2	1	3	2	4	1	0	1	0	3	0	1
O00339-3;O00339-2;O00339;O00339-4	O00339-3;O00339-2;O00339;O00339-4	10;10;10;6	10;10;10;6	10;10;10;6	Matrilin-2	MATN2	;;;	4	10	10	10	2	0	0	1	0	2	5	4	5	5	4	3	9	3	4	2	6	2	7	9	2	0	0	1	0	2	5	4	5	5	4	3	9	3	4	2	6	2
O00391;O00391-2	O00391;O00391-2	31;29	31;29	31;29	Sulfhydryl oxidase 1	QSOX1	;	2	31	31	31	28	23	20	24	25	5	22	14	11	16	9	8	21	12	11	18	8	7	14	8	28	23	20	24	25	5	22	14	11	16	9	8	21	12	11	18	8	7
O00399	O00399	4	4	4	Dynactin subunit 6	DCTN6		1	4	4	4	3	1	0	3	1	2	2	3	1	1	2	1	2	1	0	2	2	1	2	2	3	1	0	3	1	2	2	3	1	1	2	1	2	1	0	2	2	1
O00400	O00400	4	4	4	Acetyl-coenzyme A transporter 1	SLC33A1		1	4	4	4	0	0	1	3	1	0	2	2	0	0	1	0	1	0	0	3	0	2	1	1	0	0	1	3	1	0	2	2	0	0	1	0	1	0	0	3	0	2
O00401	O00401	14	14	14	Neural Wiskott-Aldrich syndrome protein	WASL		1	14	14	14	6	6	8	10	6	3	8	9	7	8	3	4	7	7	5	9	5	6	10	8	6	6	8	10	6	3	8	9	7	8	3	4	7	7	5	9	5	6
O00408-4;O00408-3;O00408;O00408-2;O00408-5;O00408-6	O00408-4;O00408-3;O00408;O00408-2;O00408-5;O00408-6	5;5;5;4;3;3	4;4;4;4;2;3	4;4;4;4;2;3	cGMP-dependent 3,5-cyclic phosphodiesterase	PDE2A	;;;;;	6	5	4	4	3	2	0	2	1	0	0	3	2	0	1	0	2	1	1	1	2	2	3	5	2	1	0	1	0	0	0	3	1	0	1	0	2	0	0	1	1	1
O00410;O00410-3;O00410-2	O00410;O00410-3;O00410-2	50;50;46	50;50;46	48;48;44	Importin-5	IPO5	;;	3	50	50	48	33	34	27	29	35	33	39	33	38	34	39	29	32	29	30	34	31	37	34	36	33	34	27	29	35	33	39	33	38	34	39	29	32	29	30	34	31	37
O00411	O00411	6	6	6	DNA-directed RNA polymerase, mitochondrial	POLRMT		1	6	6	6	5	0	0	5	0	2	1	0	2	2	2	1	0	0	0	1	0	1	0	1	5	0	0	5	0	2	1	0	2	2	2	1	0	0	0	1	0	1
O00418	O00418	8	8	8	Eukaryotic elongation factor 2 kinase	EEF2K		1	8	8	8	3	5	6	5	6	5	6	3	3	6	4	5	3	2	1	3	1	3	4	3	3	5	6	5	6	5	6	3	3	6	4	5	3	2	1	3	1	3
O00422	O00422	6	6	6	Histone deacetylase complex subunit SAP18	SAP18		1	6	6	6	3	2	1	1	1	2	6	2	3	1	2	1	2	2	1	3	1	3	0	5	3	2	1	1	1	2	6	2	3	1	2	1	2	2	1	3	1	3
O00423;O00423-3	O00423;O00423-3	18;18	16;16	16;16	Echinoderm microtubule-associated protein-like 1	EML1	;	2	18	16	16	7	8	9	9	4	2	7	12	5	9	4	2	7	3	1	11	4	8	10	13	5	6	7	7	2	1	6	10	3	8	3	1	6	3	1	10	4	7
O00425;O00425-2	O00425	15;5	13;3	13;3	Insulin-like growth factor 2 mRNA-binding protein 3	IGF2BP3		2	15	13	13	11	3	3	14	2	1	1	2	0	8	2	2	2	2	1	2	3	2	1	3	10	1	2	13	1	1	1	2	0	7	2	1	1	1	1	2	3	1
O00429;O00429-3;O00429-5;O00429-6;O00429-7	O00429;O00429-3;O00429-5;O00429-6;O00429-7	45;44;43;43;30	45;44;43;43;30	1;1;0;1;1	Dynamin-1-like protein	DNM1L	;;;;	5	45	45	1	29	29	28	37	27	34	35	41	33	28	28	25	30	25	22	30	27	29	31	29	29	29	28	37	27	34	35	41	33	28	28	25	30	25	22	30	27	29
O00429-2;O00429-4;O00429-8	O00429-2;O00429-4;O00429-8	45;44;43	1;1;1	1;1;1	Dynamin-1-like protein	DNM1L	;;	3	45	1	1	28	29	27	36	27	33	35	41	33	27	27	25	30	25	21	29	26	29	30	28	0	0	0	0	0	0	1	1	0	0	0	1	1	0	0	0	0	0
O00442;O00442-2	O00442;O00442-2	14;13	14;13	14;13	RNA 3-terminal phosphate cyclase	RTCA	;	2	14	14	14	10	9	9	11	8	10	12	10	9	12	11	7	8	9	9	12	8	7	6	9	10	9	9	11	8	10	12	10	9	12	11	7	8	9	9	12	8	7
O00443;O00443-2	O00443	14;2	14;2	14;2	Phosphatidylinositol 4-phosphate 3-kinase C2 domain-containing subunit alpha	PIK3C2A		2	14	14	14	6	4	1	7	7	5	11	8	8	3	6	2	2	3	4	7	5	8	3	8	6	4	1	7	7	5	11	8	8	3	6	2	2	3	4	7	5	8
O00458-2;O00458	O00458-2;O00458	3;3	3;3	3;3	Interferon-related developmental regulator 1	IFRD1	;	2	3	3	3	0	0	0	0	0	0	1	0	0	0	1	0	0	0	0	0	3	0	0	1	0	0	0	0	0	0	1	0	0	0	1	0	0	0	0	0	3	0
O00459	O00459	6	6	6	Phosphatidylinositol 3-kinase regulatory subunit beta	PIK3R2		1	6	6	6	0	3	1	4	1	2	2	2	3	0	0	1	2	0	0	0	1	0	0	0	0	3	1	4	1	2	2	2	3	0	0	1	2	0	0	0	1	0
O00461	O00461	11	11	11	Golgi integral membrane protein 4	GOLIM4		1	11	11	11	6	0	0	1	2	1	7	4	4	2	1	0	4	3	9	5	5	4	1	6	6	0	0	1	2	1	7	4	4	2	1	0	4	3	9	5	5	4
O00462	O00462	20	20	20	Beta-mannosidase	MANBA		1	20	20	20	3	7	9	8	6	2	6	2	18	7	5	7	1	4	4	2	2	3	4	4	3	7	9	8	6	2	6	2	18	7	5	7	1	4	4	2	2	3
O00463;O00463-2;O00463-3	O00463;O00463-2;O00463-3	4;4;3	4;4;3	4;4;3	TNF receptor-associated factor 5	TRAF5	;;	3	4	4	4	0	0	0	0	0	1	1	1	0	0	2	3	3	1	2	1	1	0	2	0	0	0	0	0	0	1	1	1	0	0	2	3	3	1	2	1	1	0
O00468-6;O00468-7;O00468-3;O00468-5;O00468-4;O00468;O00468-2	O00468-6;O00468-7;O00468-3;O00468-5;O00468-4;O00468;O00468-2	60;59;58;57;57;57;53	60;59;58;57;57;57;53	60;59;58;57;57;57;53	Agrin;Agrin N-terminal 110 kDa subunit;Agrin C-terminal 110 kDa subunit;Agrin C-terminal 90 kDa fragment;Agrin C-terminal 22 kDa fragment	AGRN	;;;;;;	7	60	60	60	41	37	35	54	49	44	40	19	13	39	14	17	17	17	5	19	17	30	19	15	41	37	35	54	49	44	40	19	13	39	14	17	17	17	5	19	17	30
O00469;O00469-2;O00469-3	O00469;O00469-2;O00469-3	23;23;14	23;23;14	23;23;14	Procollagen-lysine,2-oxoglutarate 5-dioxygenase 2	PLOD2	;;	3	23	23	23	16	10	10	13	9	12	9	12	5	7	14	7	13	9	17	14	2	5	4	3	16	10	10	13	9	12	9	12	5	7	14	7	13	9	17	14	2	5
O00470;O00470-2;O14770-6;A8K0S8;Q99687-2	O00470;O00470-2	11;10;5;1;1	11;10;5;1;1	6;5;0;0;0	Homeobox protein Meis1	MEIS1	;	5	11	11	6	0	1	0	1	0	0	10	0	1	4	0	0	3	2	0	6	3	6	6	9	0	1	0	1	0	0	10	0	1	4	0	0	3	2	0	6	3	6
O00471	O00471	14	14	14	Exocyst complex component 5	EXOC5		1	14	14	14	9	5	2	7	7	9	12	10	9	8	9	4	5	5	6	9	7	8	6	8	9	5	2	7	7	9	12	10	9	8	9	4	5	5	6	9	7	8
O00478-2;O00478;O00481-4;O00481	O00478-2;O00478	4;4;1;1	4;4;1;1	4;4;1;1	Butyrophilin subfamily 3 member A3	BTN3A3	;	4	4	4	4	2	0	0	0	1	1	4	1	0	0	1	0	0	1	1	0	3	2	3	2	2	0	0	0	1	1	4	1	0	0	1	0	0	1	1	0	3	2
O00483	O00483	4	4	4	Cytochrome c oxidase subunit NDUFA4	NDUFA4		1	4	4	4	4	1	2	3	3	3	2	0	2	1	1	1	2	3	3	2	3	3	3	4	4	1	2	3	3	3	2	0	2	1	1	1	2	3	3	2	3	3
O00487	O00487	16	16	16	26S proteasome non-ATPase regulatory subunit 14	PSMD14		1	16	16	16	10	11	10	12	10	9	15	10	11	9	8	9	8	8	8	11	10	10	7	11	10	11	10	12	10	9	15	10	11	9	8	9	8	8	8	11	10	10
O00499-9;O00499-10;O00499-7;O00499-8;O00499-4;O00499-6;O00499-11;O00499-3;O00499-2;O00499-5;O00499	O00499-9;O00499-10;O00499-7;O00499-8;O00499-4;O00499-6;O00499-11;O00499-3;O00499-2;O00499-5;O00499	14;14;14;14;14;14;14;14;14;14;14	14;14;14;14;14;14;14;14;14;14;14	14;14;14;14;14;14;14;14;14;14;14	Myc box-dependent-interacting protein 1	BIN1	;;;;;;;;;;	11	14	14	14	11	9	10	13	8	10	12	7	11	12	11	5	11	11	8	11	11	11	11	13	11	9	10	13	8	10	12	7	11	12	11	5	11	11	8	11	11	11
O00505	O00505	14	10	10	Importin subunit alpha-4	KPNA3		1	14	10	10	8	9	7	9	9	10	14	9	12	12	9	8	10	7	8	10	9	11	10	10	4	6	6	6	7	7	10	7	10	8	7	5	7	5	6	7	6	8
O00506-3;O00506-2;O00506	O00506-3;O00506-2;O00506	9;9;9	3;3;3	3;3;3	Serine/threonine-protein kinase 25	STK25	;;	3	9	3	3	2	3	4	4	4	4	3	4	2	5	2	2	5	3	2	4	4	1	3	5	0	0	0	0	0	1	0	0	0	2	0	0	1	1	0	0	2	0
O00507;O00507-2	O00507;O00507-2	37;32	2;2	2;2	Probable ubiquitin carboxyl-terminal hydrolase FAF-Y	USP9Y	;	2	37	2	2	16	18	18	22	17	18	28	19	24	22	17	13	21	17	11	26	14	21	12	18	0	1	0	0	0	0	2	1	0	0	0	0	0	1	0	0	0	1
O00512	O00512	7	7	7	B-cell CLL/lymphoma 9 protein	BCL9		1	7	7	7	0	0	0	0	0	1	5	4	0	0	1	5	1	0	0	0	0	0	0	1	0	0	0	0	0	1	5	4	0	0	1	5	1	0	0	0	0	0
O00515	O00515	14	14	14	Ladinin-1	LAD1		1	14	14	14	9	5	1	4	6	12	9	12	5	7	6	5	0	1	1	6	1	4	0	1	9	5	1	4	6	12	9	12	5	7	6	5	0	1	1	6	1	4
O00519	O00519	2	2	2	Fatty-acid amide hydrolase 1	FAAH		1	2	2	2	0	1	0	2	1	2	1	2	1	2	1	0	0	0	0	2	2	2	0	1	0	1	0	2	1	2	1	2	1	2	1	0	0	0	0	2	2	2
O00522-3;O00522	O00522-3;O00522	3;3	3;3	3;3	Krev interaction trapped protein 1	KRIT1	;	2	3	3	3	0	1	1	1	0	2	2	3	1	0	1	0	2	2	2	0	1	2	2	2	0	1	1	1	0	2	2	3	1	0	1	0	2	2	2	0	1	2
O00533;O00533-2	O00533;O00533-2	27;27	27;27	27;27	Neural cell adhesion molecule L1-like protein;Processed neural cell adhesion molecule L1-like protein	CHL1	;	2	27	27	27	10	16	4	3	1	2	26	7	0	12	2	0	15	5	6	2	4	3	1	2	10	16	4	3	1	2	26	7	0	12	2	0	15	5	6	2	4	3
O00534;O00534-3;O00534-2;O00534-4	O00534;O00534-3;O00534-2	22;13;13;8	22;13;13;8	22;13;13;8	von Willebrand factor A domain-containing protein 5A	VWA5A	;;	4	22	22	22	12	16	12	16	3	2	6	8	1	6	5	1	4	7	3	5	3	2	4	8	12	16	12	16	3	2	6	8	1	6	5	1	4	7	3	5	3	2
O00541;O00541-2	O00541;O00541-2	12;11	12;11	12;11	Pescadillo homolog	PES1	;	2	12	12	12	3	5	5	4	1	5	8	4	4	6	4	1	3	0	1	5	2	7	0	3	3	5	5	4	1	5	8	4	4	6	4	1	3	0	1	5	2	7
O00560;O00560-3	O00560;O00560-3	11;9	11;9	1;1	Syntenin-1	SDCBP	;	2	11	11	1	6	10	11	8	5	6	7	9	10	9	7	4	7	6	4	8	7	6	7	8	6	10	11	8	5	6	7	9	10	9	7	4	7	6	4	8	7	6
O00560-2	O00560-2	11	1	1	Syntenin-1	SDCBP		1	11	1	1	5	10	11	8	5	5	6	9	10	9	6	4	7	5	4	8	7	6	6	7	0	1	1	1	1	0	0	1	1	1	0	1	1	0	1	1	1	0
O00562-2;O00562	O00562-2;O00562	10;10	10;10	10;10	Membrane-associated phosphatidylinositol transfer protein 1	PITPNM1	;	2	10	10	10	3	4	5	6	6	3	7	3	5	5	3	1	4	2	2	8	0	4	3	4	3	4	5	6	6	3	7	3	5	5	3	1	4	2	2	8	0	4
O00566	O00566	5	5	5	U3 small nucleolar ribonucleoprotein protein MPP10	MPHOSPH10		1	5	5	5	2	1	1	3	2	2	3	3	1	2	3	3	2	2	2	2	2	4	2	2	2	1	1	3	2	2	3	3	1	2	3	3	2	2	2	2	2	4
O00567	O00567	28	28	28	Nucleolar protein 56	NOP56		1	28	28	28	18	7	15	16	20	13	23	15	7	16	15	9	12	12	8	18	17	21	8	19	18	7	15	16	20	13	23	15	7	16	15	9	12	12	8	18	17	21
O00571;O00571-2;O15523-2;O15523;O15523-3;Q9NQI0-3;Q9NQI0-2;Q9NQI0-4;Q9NQI0	O00571;O00571-2;O15523-2;O15523	26;25;18;18;4;2;2;2;2	25;24;17;17;4;2;2;2;2	25;24;17;17;4;2;2;2;2	ATP-dependent RNA helicase DDX3X;ATP-dependent RNA helicase DDX3Y	DDX3X;DDX3Y	;;;	9	26	25	25	15	18	22	23	17	20	22	21	16	21	16	17	16	18	15	22	19	22	20	20	14	17	21	22	16	19	21	20	15	20	15	16	15	17	14	21	18	21
O00584;O00584-2	O00584	19;5	19;5	19;5	Ribonuclease T2	RNASET2		2	19	19	19	15	12	14	18	16	14	13	10	13	13	11	8	6	10	9	11	8	10	7	9	15	12	14	18	16	14	13	10	13	13	11	8	6	10	9	11	8	10
O00585	O00585	2	2	2	C-C motif chemokine 21	CCL21		1	2	2	2	1	0	0	0	0	0	1	1	0	0	0	0	2	0	1	2	0	2	2	2	1	0	0	0	0	0	1	1	0	0	0	0	2	0	1	2	0	2
O00592-2;O00592	O00592-2;O00592	11;11	11;11	11;11	Podocalyxin	PODXL	;	2	11	11	11	2	2	3	2	1	1	11	2	3	1	6	1	2	1	1	3	3	6	1	4	2	2	3	2	1	1	11	2	3	1	6	1	2	1	1	3	3	6
O00602	O00602	1	1	1	Ficolin-1	FCN1		1	1	1	1	0	0	0	0	0	0	0	0	0	0	1	0	0	0	0	0	0	0	0	0	0	0	0	0	0	0	0	0	0	0	1	0	0	0	0	0	0	0
O00622	O00622	2	2	2	Protein CYR61	CYR61		1	2	2	2	0	1	1	0	2	0	1	0	0	0	0	0	0	1	1	2	0	0	1	0	0	1	1	0	2	0	1	0	0	0	0	0	0	1	1	2	0	0
O00625	O00625	13	13	13	Pirin	PIR		1	13	13	13	8	6	4	9	7	2	9	10	5	4	2	5	6	2	1	8	3	3	4	4	8	6	4	9	7	2	9	10	5	4	2	5	6	2	1	8	3	3
O00628-2;O00628	O00628-2;O00628	2;2	2;2	2;2	Peroxisomal targeting signal 2 receptor	PEX7	;	2	2	2	2	0	0	0	1	1	2	2	2	2	1	0	1	0	1	0	1	1	0	0	0	0	0	0	1	1	2	2	2	2	1	0	1	0	1	0	1	1	0
O00629	O00629	18	18	14	Importin subunit alpha-3	KPNA4		1	18	18	14	14	10	8	14	9	13	18	16	12	14	12	13	11	8	9	14	11	13	10	14	14	10	8	14	9	13	18	16	12	14	12	13	11	8	9	14	11	13
O00635	O00635	8	8	8	E3 ubiquitin-protein ligase TRIM38	TRIM38		1	8	8	8	2	3	2	6	3	3	6	2	4	4	1	4	1	3	3	5	2	5	5	6	2	3	2	6	3	3	6	2	4	4	1	4	1	3	3	5	2	5
O00712;O00712-4;O00712-5;O00712-2;O00712-6	O00712;O00712-4;O00712-5;O00712-2	5;5;5;4;1	3;3;3;2;1	3;3;3;2;1	Nuclear factor 1 B-type	NFIB	;;;	5	5	3	3	4	1	0	0	0	0	3	0	1	1	2	0	4	2	1	3	4	3	4	5	2	1	0	0	0	0	2	0	0	0	2	0	3	2	1	2	2	1
O00743;O00743-2;O00743-3	O00743;O00743-2;O00743-3	11;10;10	11;10;10	11;10;10	Serine/threonine-protein phosphatase 6 catalytic subunit;Serine/threonine-protein phosphatase 6 catalytic subunit, N-terminally processed	PPP6C	;;	3	11	11	11	7	3	2	3	4	6	10	6	5	3	7	7	5	3	3	9	4	6	7	4	7	3	2	3	4	6	10	6	5	3	7	7	5	3	3	9	4	6
O00746-2;O00746	O00746-2;O00746	2;2	2;2	2;2	Nucleoside diphosphate kinase, mitochondrial	NME4	;	2	2	2	2	1	0	0	0	0	0	2	0	1	0	0	0	1	0	1	1	1	0	0	0	1	0	0	0	0	0	2	0	1	0	0	0	1	0	1	1	1	0
O00748;O00748-2;Q5XG92-4;Q5XG92-6;Q5XG92-2;Q5XG92	O00748;O00748-2	15;13;1;1;1;1	15;13;1;1;1;1	14;12;0;0;0;0	Cocaine esterase	CES2	;	6	15	15	14	5	9	11	1	2	12	4	1	1	10	2	2	0	1	1	3	2	3	7	6	5	9	11	1	2	12	4	1	1	10	2	2	0	1	1	3	2	3
O00750	O00750	9	9	9	Phosphatidylinositol 4-phosphate 3-kinase C2 domain-containing subunit beta	PIK3C2B		1	9	9	9	1	0	1	3	2	1	3	7	3	3	1	5	2	1	2	2	1	1	1	2	1	0	1	3	2	1	3	7	3	3	1	5	2	1	2	2	1	1
O00754-2;O00754	O00754-2;O00754	22;22	22;22	22;22	Lysosomal alpha-mannosidase;Lysosomal alpha-mannosidase A peptide;Lysosomal alpha-mannosidase B peptide;Lysosomal alpha-mannosidase C peptide;Lysosomal alpha-mannosidase D peptide;Lysosomal alpha-mannosidase E peptide	MAN2B1	;	2	22	22	22	15	13	18	14	13	11	15	6	15	13	11	10	10	10	13	16	3	9	13	7	15	13	18	14	13	11	15	6	15	13	11	10	10	10	13	16	3	9
O00755	O00755	6	6	5	Protein Wnt-7a	WNT7A		1	6	6	5	0	1	1	6	3	0	0	1	0	1	0	0	0	1	1	1	1	1	0	2	0	1	1	6	3	0	0	1	0	1	0	0	0	1	1	1	1	1
O00757	O00757	2	1	1	Fructose-1,6-bisphosphatase isozyme 2	FBP2		1	2	1	1	2	1	0	1	2	2	1	1	1	0	2	0	0	1	1	1	0	1	1	0	1	0	0	1	1	1	0	0	1	0	1	0	0	1	1	1	0	0
O00762-2;O00762;O00762-3;O00762-4	O00762-2;O00762;O00762-3	4;4;2;1	4;4;2;1	4;4;2;1	Ubiquitin-conjugating enzyme E2 C	UBE2C	;;	4	4	4	4	0	0	1	1	0	1	0	0	0	2	0	0	0	0	0	1	1	0	0	0	0	0	1	1	0	1	0	0	0	2	0	0	0	0	0	1	1	0
O00763-3;O00763;O00763-2	O00763-3;O00763;O00763-2	14;14;13	5;5;4	5;5;4	Acetyl-CoA carboxylase 2;Biotin carboxylase	ACACB	;;	3	14	5	5	1	2	2	7	4	9	3	3	2	1	2	1	3	0	2	1	0	2	1	0	1	0	1	5	0	1	1	0	0	0	1	0	1	0	1	1	0	1
O00764;O00764-3;O00764-2	O00764;O00764-3;O00764-2	22;18;16	22;18;16	22;18;16	Pyridoxal kinase	PDXK	;;	3	22	22	22	15	19	10	16	14	15	18	12	15	12	9	10	11	12	11	16	13	12	14	15	15	19	10	16	14	15	18	12	15	12	9	10	11	12	11	16	13	12
O14492	O14492	3	3	3	SH2B adapter protein 2	SH2B2		1	3	3	3	0	2	3	3	0	0	2	0	0	0	0	1	0	0	2	0	1	0	0	1	0	2	3	3	0	0	2	0	0	0	0	1	0	0	2	0	1	0
O14494;O14494-2	O14494;O14494-2	4;4	4;4	4;4	Lipid phosphate phosphohydrolase 1	PPAP2A	;	2	4	4	4	1	1	2	1	0	0	1	1	0	0	0	0	0	2	1	4	1	3	3	3	1	1	2	1	0	0	1	1	0	0	0	0	0	2	1	4	1	3
O14495	O14495	5	5	5	Lipid phosphate phosphohydrolase 3	PPAP2B		1	5	5	5	0	0	0	1	0	0	1	0	0	0	0	0	1	2	2	0	3	3	2	5	0	0	0	1	0	0	1	0	0	0	0	0	1	2	2	0	3	3
O14497;O14497-2;O14497-3	O14497;O14497-2;O14497-3	11;10;9	10;9;8	10;9;8	AT-rich interactive domain-containing protein 1A	ARID1A	;;	3	11	10	10	4	0	5	2	3	7	5	10	6	6	4	5	3	3	3	6	4	5	1	4	4	0	4	2	3	7	4	9	5	6	4	5	3	3	3	5	4	4
O14498	O14498	7	7	7	Immunoglobulin superfamily containing leucine-rich repeat protein	ISLR		1	7	7	7	2	3	3	3	2	3	3	2	0	4	3	0	5	5	4	4	4	4	7	5	2	3	3	3	2	3	3	2	0	4	3	0	5	5	4	4	4	4
O14523;O14523-2	O14523;O14523-2	4;3	4;3	4;3	C2 domain-containing protein 2-like	C2CD2L	;	2	4	4	4	0	1	0	2	2	1	3	1	1	1	2	2	0	1	2	2	1	0	0	1	0	1	0	2	2	1	3	1	1	1	2	2	0	1	2	2	1	0
O14530-2;O14530	O14530-2;O14530	6;6	6;6	6;6	Thioredoxin domain-containing protein 9	TXNDC9	;	2	6	6	6	4	3	2	3	4	2	4	5	3	3	2	2	2	2	3	3	2	3	3	2	4	3	2	3	4	2	4	5	3	3	2	2	2	2	3	3	2	3
O14531	O14531	11	11	11	Dihydropyrimidinase-related protein 4	DPYSL4		1	11	11	11	0	2	0	0	0	0	0	0	0	3	3	0	3	0	2	9	1	8	6	6	0	2	0	0	0	0	0	0	0	3	3	0	3	0	2	9	1	8
O14544	O14544	2	2	2	Suppressor of cytokine signaling 6	SOCS6		1	2	2	2	0	0	1	1	0	0	1	0	0	0	0	0	1	0	0	0	0	0	0	0	0	0	1	1	0	0	1	0	0	0	0	0	1	0	0	0	0	0
O14545;O14545-2	O14545;O14545-2	4;3	4;3	4;3	TRAF-type zinc finger domain-containing protein 1	TRAFD1	;	2	4	4	4	1	2	1	3	1	2	4	0	1	2	2	0	1	1	0	3	1	2	3	3	1	2	1	3	1	2	4	0	1	2	2	0	1	1	0	3	1	2
O14548	O14548	2	2	2	Cytochrome c oxidase subunit 7A-related protein, mitochondrial	COX7A2L		1	2	2	2	2	1	1	1	0	1	1	0	0	1	0	1	1	0	0	0	1	2	0	1	2	1	1	1	0	1	1	0	0	1	0	1	1	0	0	0	1	2
O14558	O14558	9	9	9	Heat shock protein beta-6	HSPB6		1	9	9	9	2	4	3	3	3	1	3	3	4	2	2	3	9	7	5	8	8	9	9	8	2	4	3	3	3	1	3	3	4	2	2	3	9	7	5	8	8	9
O14561	O14561	6	6	6	Acyl carrier protein, mitochondrial	NDUFAB1		1	6	6	6	5	3	3	3	3	4	5	3	4	3	3	2	3	3	3	4	3	3	3	4	5	3	3	3	3	4	5	3	4	3	3	2	3	3	3	4	3	3
O14562	O14562	6	6	6	Ubiquitin domain-containing protein UBFD1	UBFD1		1	6	6	6	2	2	4	3	4	2	4	4	1	3	3	3	1	1	3	1	1	1	3	2	2	2	4	3	4	2	4	4	1	3	3	3	1	1	3	1	1	1
O14569	O14569	1	1	1	Cytochrome b561 domain-containing protein 2	CYB561D2		1	1	1	1	1	0	1	1	0	0	1	0	1	0	0	0	0	1	1	1	1	1	1	1	1	0	1	1	0	0	1	0	1	0	0	0	0	1	1	1	1	1
O14576-3;O14576-5;O14576-2;O14576;O14576-4	O14576-3;O14576-5;O14576-2;O14576;O14576-4	3;3;3;3;2	2;2;2;2;1	2;2;2;2;1	Cytoplasmic dynein 1 intermediate chain 1	DYNC1I1	;;;;	5	3	2	2	1	2	0	0	1	0	2	2	2	1	1	0	1	0	1	1	1	1	0	1	1	1	0	0	1	0	1	2	1	1	1	0	1	0	1	1	1	0
O14578-3;O14578;O14578-4	O14578-3;O14578;O14578-4	2;2;2	2;2;2	2;2;2	Citron Rho-interacting kinase	CIT	;;	3	2	2	2	0	0	0	1	0	0	0	1	1	1	0	1	0	0	0	0	0	0	0	0	0	0	0	1	0	0	0	1	1	1	0	1	0	0	0	0	0	0
O14579;O14579-2;O14579-3	O14579;O14579-2;O14579-3	15;11;9	15;11;9	15;11;9	Coatomer subunit epsilon	COPE	;;	3	15	15	15	9	10	9	11	9	13	14	11	13	10	12	9	8	7	9	14	8	10	9	11	9	10	9	11	9	13	14	11	13	10	12	9	8	7	9	14	8	10
O14613	O14613	3	3	3	Cdc42 effector protein 2	CDC42EP2		1	3	3	3	1	0	0	1	0	0	0	0	0	1	0	0	1	1	1	3	0	3	3	2	1	0	0	1	0	0	0	0	0	1	0	0	1	1	1	3	0	3
O14617;O14617-5;O14617-4;O14617-2;O14617-3	O14617;O14617-5;O14617-4;O14617-2;O14617-3	38;38;36;32;29	38;38;36;32;29	38;38;36;32;29	AP-3 complex subunit delta-1	AP3D1	;;;;	5	38	38	38	25	21	13	20	20	20	30	26	23	23	20	13	18	16	16	24	17	21	12	18	25	21	13	20	20	20	30	26	23	23	20	13	18	16	16	24	17	21
O14618	O14618	6	6	6	Copper chaperone for superoxide dismutase	CCS		1	6	6	6	3	2	2	4	3	3	2	2	5	3	2	3	4	3	5	3	4	4	4	6	3	2	2	4	3	3	2	2	5	3	2	3	4	3	5	3	4	4
O14638	O14638	9	9	9	Ectonucleotide pyrophosphatase/phosphodiesterase family member 3;Alkaline phosphodiesterase I;Nucleotide pyrophosphatase	ENPP3		1	9	9	9	0	0	1	0	0	0	6	1	0	0	1	8	1	1	0	3	0	2	3	3	0	0	1	0	0	0	6	1	0	0	1	8	1	1	0	3	0	2
O14639;O14639-2;O14639-6	O14639;O14639-2;O14639-6	17;16;16	17;16;16	3;2;2	Actin-binding LIM protein 1	ABLIM1	;;	3	17	17	3	5	4	3	9	0	6	6	2	1	9	8	11	9	3	6	8	2	6	6	10	5	4	3	9	0	6	6	2	1	9	8	11	9	3	6	8	2	6
O14639-3;O14639-5;O14639-4	O14639-3;O14639-5;O14639-4	15;15;13	1;1;1	1;1;1	Actin-binding LIM protein 1	ABLIM1	;;	3	15	1	1	5	4	2	10	0	5	6	2	2	7	6	10	10	3	6	8	2	5	6	10	1	0	0	1	0	1	1	0	1	0	0	1	1	1	1	0	0	0
O14640-2;O14640	O14640-2;O14640	3;2	3;2	3;2	Segment polarity protein dishevelled homolog DVL-1	DVL1	;	2	3	3	3	2	0	0	0	1	0	2	2	1	1	0	0	1	1	1	0	1	1	1	2	2	0	0	0	1	0	2	2	1	1	0	0	1	1	1	0	1	1
O14641	O14641	6	6	6	Segment polarity protein dishevelled homolog DVL-2	DVL2		1	6	6	6	3	2	2	3	1	2	3	2	2	2	1	3	4	2	1	5	4	4	5	5	3	2	2	3	1	2	3	2	2	2	1	3	4	2	1	5	4	4
O14645	O14645	2	2	2	Axonemal dynein light intermediate polypeptide 1	DNALI1		1	2	2	2	0	0	0	0	0	0	0	0	0	2	0	0	0	0	0	0	0	0	1	0	0	0	0	0	0	0	0	0	0	2	0	0	0	0	0	0	0	0
O14646-2;O14646	O14646-2;O14646	4;4	1;1	1;1	Chromodomain-helicase-DNA-binding protein 1	CHD1	;	2	4	1	1	1	0	0	1	0	1	4	1	0	0	3	0	0	0	0	4	1	1	0	3	0	0	0	1	0	0	1	0	0	0	1	0	0	0	0	1	0	1
O14647-2;O14647;O14647-3	O14647-2;O14647	7;7;1	7;7;1	4;4;1	Chromodomain-helicase-DNA-binding protein 2	CHD2	;	3	7	7	4	2	0	1	0	0	2	4	2	1	2	3	0	0	0	0	4	1	1	1	4	2	0	1	0	0	2	4	2	1	2	3	0	0	0	0	4	1	1
O14653;O14653-2;O14653-3	O14653;O14653-2;O14653-3	5;5;4	5;5;4	5;5;4	Golgi SNAP receptor complex member 2	GOSR2	;;	3	5	5	5	3	2	2	4	2	1	4	3	4	2	2	2	2	2	1	2	1	3	1	2	3	2	2	4	2	1	4	3	4	2	2	2	2	2	1	2	1	3
O14656;O14656-2	O14656	11;4	11;4	11;4	Torsin-1A	TOR1A		2	11	11	11	6	2	2	4	3	1	9	2	3	2	2	1	3	2	4	8	3	6	3	7	6	2	2	4	3	1	9	2	3	2	2	1	3	2	4	8	3	6
O14657	O14657	6	6	6	Torsin-1B	TOR1B		1	6	6	6	4	2	2	3	2	2	6	4	3	3	3	2	4	3	3	4	3	3	5	4	4	2	2	3	2	2	6	4	3	3	3	2	4	3	3	4	3	3
O14662-2;O14662-4;O14662-5;O14662;O14662-6;O14662-3	O14662-2;O14662-4;O14662-5;O14662;O14662-6	6;6;6;6;5;2	6;6;6;6;5;2	6;6;6;6;5;2	Syntaxin-16	STX16	;;;;	6	6	6	6	2	4	1	1	3	2	6	1	2	1	0	2	2	1	2	4	0	3	1	1	2	4	1	1	3	2	6	1	2	1	0	2	2	1	2	4	0	3
O14672;O14672-2	O14672;O14672-2	21;13	21;13	21;13	Disintegrin and metalloproteinase domain-containing protein 10	ADAM10	;	2	21	21	21	13	7	11	11	13	11	17	9	11	12	13	7	9	12	12	17	10	7	3	14	13	7	11	11	13	11	17	9	11	12	13	7	9	12	12	17	10	7
O14681;O14681-3	O14681;O14681-3	2;1	2;1	2;1	Etoposide-induced protein 2.4 homolog	EI24	;	2	2	2	2	1	1	0	1	0	0	0	0	2	1	0	0	0	1	1	0	1	1	0	1	1	1	0	1	0	0	0	0	2	1	0	0	0	1	1	0	1	1
O14682	O14682	2	2	2	Ectoderm-neural cortex protein 1	ENC1		1	2	2	2	0	1	1	1	0	0	1	0	0	2	1	0	1	1	2	1	0	1	0	0	0	1	1	1	0	0	1	0	0	2	1	0	1	1	2	1	0	1
O14683	O14683	1	1	1	Tumor protein p53-inducible protein 11	TP53I11		1	1	1	1	1	0	0	0	0	0	1	0	0	0	0	0	1	0	0	1	0	0	0	0	1	0	0	0	0	0	1	0	0	0	0	0	1	0	0	1	0	0
O14686;O14686-3	O14686;O14686-3	10;10	10;10	10;10	Histone-lysine N-methyltransferase 2D	KMT2D	;	2	10	10	10	3	1	2	2	0	2	5	7	1	3	2	4	0	2	2	2	4	3	3	4	3	1	2	2	0	2	5	7	1	3	2	4	0	2	2	2	4	3
O14727-4;O14727;O14727-5;O14727-3;O14727-2;O14727-6	O14727-4;O14727;O14727-5;O14727-3;O14727-2	18;18;17;17;17;6	18;18;17;17;17;6	18;18;17;17;17;6	Apoptotic protease-activating factor 1	APAF1	;;;;	6	18	18	18	4	10	4	9	2	8	10	5	9	5	3	5	5	5	8	11	2	5	5	3	4	10	4	9	2	8	10	5	9	5	3	5	5	5	8	11	2	5
O14732-2;O14732	O14732-2;O14732	9;9	9;9	9;9	Inositol monophosphatase 2	IMPA2	;	2	9	9	9	4	6	8	3	2	6	1	2	4	4	0	1	1	0	1	5	0	0	2	1	4	6	8	3	2	6	1	2	4	4	0	1	1	0	1	5	0	0
O14733;O14733-4;O14733-3;O14733-2	O14733;O14733-4;O14733-3;O14733-2	5;5;5;5	5;5;5;5	5;5;5;5	Dual specificity mitogen-activated protein kinase kinase 7	MAP2K7	;;;	4	5	5	5	2	1	1	1	1	0	3	2	1	0	1	0	2	0	0	3	3	1	2	5	2	1	1	1	1	0	3	2	1	0	1	0	2	0	0	3	3	1
O14734	O14734	3	3	3	Acyl-coenzyme A thioesterase 8	ACOT8		1	3	3	3	2	0	3	3	1	0	2	0	0	0	0	1	0	1	0	2	0	0	0	0	2	0	3	3	1	0	2	0	0	0	0	1	0	1	0	2	0	0
O14735-3;O14735;O14735-2	O14735-3;O14735	5;5;1	5;5;1	5;5;1	CDP-diacylglycerol--inositol 3-phosphatidyltransferase	CDIPT	;	3	5	5	5	3	2	3	2	3	1	4	1	1	2	2	1	3	3	1	4	2	3	2	5	3	2	3	2	3	1	4	1	1	2	2	1	3	3	1	4	2	3
O14737;O14737-2	O14737;O14737-2	7;5	7;5	7;5	Programmed cell death protein 5	PDCD5	;	2	7	7	7	7	7	7	6	5	6	7	7	7	6	5	4	5	3	5	6	4	5	5	5	7	7	7	6	5	6	7	7	7	6	5	4	5	3	5	6	4	5
O14744;O14744-2;O14744-5;O14744-3;O14744-4	O14744;O14744-2;O14744-5;O14744-3;O14744-4	28;27;26;25;19	28;27;26;25;19	28;27;26;25;19	Protein arginine N-methyltransferase 5;Protein arginine N-methyltransferase 5, N-terminally processed	PRMT5	;;;;	5	28	28	28	19	19	15	21	15	16	27	24	21	16	17	12	16	13	15	22	14	21	19	21	19	19	15	21	15	16	27	24	21	16	17	12	16	13	15	22	14	21
O14745;O14745-2	O14745;O14745-2	13;8	13;8	13;8	Na(+)/H(+) exchange regulatory cofactor NHE-RF1	SLC9A3R1	;	2	13	13	13	6	10	4	7	5	9	7	9	10	10	10	7	5	7	9	8	5	7	3	7	6	10	4	7	5	9	7	9	10	10	10	7	5	7	9	8	5	7
O14756	O14756	5	5	5	17-beta-hydroxysteroid dehydrogenase type 6	HSD17B6		1	5	5	5	0	0	0	0	0	0	1	1	1	0	0	0	0	1	0	1	0	1	3	2	0	0	0	0	0	0	1	1	1	0	0	0	0	1	0	1	0	1
O14763-2;O14763	O14763-2;O14763	1;1	1;1	1;1	Tumor necrosis factor receptor superfamily member 10B	TNFRSF10B	;	2	1	1	1	1	0	0	0	1	1	1	1	0	1	1	1	0	1	0	1	0	0	0	0	1	0	0	0	1	1	1	1	0	1	1	1	0	1	0	1	0	0
O14770-7;O14770-8;O14770-3;O14770-2;O14770-4;O14770;O14770-5	O14770-7;O14770-8;O14770-3;O14770-2;O14770-4;O14770;O14770-5	6;6;6;6;6;6;4	1;1;1;1;1;1;1	1;1;1;1;1;1;1	Homeobox protein Meis2	MEIS2	;;;;;;	7	6	1	1	0	0	0	1	0	0	4	0	0	4	0	0	2	2	0	5	3	4	4	6	0	0	0	0	0	0	0	0	0	0	0	0	0	0	0	0	0	1
O14772;O14772-2;Q59H18-3;Q59H18-4;Q59H18-1;O14772-3	O14772;O14772-2	16;9;3;3;3;3	16;9;3;3;3;3	16;9;3;3;3;3	Fucose-1-phosphate guanylyltransferase	FPGT	;	6	16	16	16	3	1	1	3	2	5	7	13	7	1	3	3	1	2	0	4	2	3	6	5	3	1	1	3	2	5	7	13	7	1	3	3	1	2	0	4	2	3
O14773;O14773-2	O14773;O14773-2	15;9	15;9	15;9	Tripeptidyl-peptidase 1	TPP1	;	2	15	15	15	9	11	5	9	10	10	13	7	14	9	7	9	10	10	8	12	7	9	8	10	9	11	5	9	10	10	13	7	14	9	7	9	10	10	8	12	7	9
O14775-3;O14775-2;O14775	O14775-3;O14775-2;O14775	1;1;1	1;1;1	1;1;1	Guanine nucleotide-binding protein subunit beta-5	GNB5	;;	3	1	1	1	0	1	1	0	1	0	1	0	0	1	0	0	0	0	0	0	1	1	0	0	0	1	1	0	1	0	1	0	0	1	0	0	0	0	0	0	1	1
O14776-2;O14776	O14776-2;O14776	18;18	18;18	18;18	Transcription elongation regulator 1	TCERG1	;	2	18	18	18	11	5	7	6	5	9	12	8	7	9	6	9	10	3	6	14	6	13	5	13	11	5	7	6	5	9	12	8	7	9	6	9	10	3	6	14	6	13
O14777	O14777	2	2	2	Kinetochore protein NDC80 homolog	NDC80		1	2	2	2	0	1	0	0	0	1	0	0	0	2	0	0	0	0	1	0	1	0	0	0	0	1	0	0	0	1	0	0	0	2	0	0	0	0	1	0	1	0
O14786;O14786-3;O14786-2	O14786;O14786-3;O14786-2	22;17;17	22;17;17	22;17;17	Neuropilin-1	NRP1	;;	3	22	22	22	14	16	16	11	13	3	3	0	8	12	2	5	17	12	15	14	12	17	11	17	14	16	16	11	13	3	3	0	8	12	2	5	17	12	15	14	12	17
O14787-2;O14787	O14787-2;O14787	26;25	19;19	19;19	Transportin-2	TNPO2	;	2	26	19	19	10	17	7	15	10	17	25	18	20	17	17	19	19	11	10	22	16	20	18	19	4	12	3	10	6	12	18	12	14	12	12	14	13	7	6	16	11	14
O14791;O14791-2;O14791-3	O14791;O14791-2;O14791-3	11;11;10	11;11;10	11;11;10	Apolipoprotein L1	APOL1	;;	3	11	11	11	9	4	10	7	3	5	5	2	7	4	1	0	10	6	7	6	2	2	5	5	9	4	10	7	3	5	5	2	7	4	1	0	10	6	7	6	2	2
O14792	O14792	1	1	1	Heparan sulfate glucosamine 3-O-sulfotransferase 1	HS3ST1		1	1	1	1	0	0	0	0	0	0	1	1	0	0	1	0	0	1	0	1	0	0	0	0	0	0	0	0	0	0	1	1	0	0	1	0	0	1	0	1	0	0
O14795;O14795-2	O14795;O14795-2	7;7	7;7	7;7	Protein unc-13 homolog B	UNC13B	;	2	7	7	7	0	2	1	2	1	3	4	3	7	1	2	2	1	1	1	4	0	4	1	2	0	2	1	2	1	3	4	3	7	1	2	2	1	1	1	4	0	4
O14802	O14802	20	20	20	DNA-directed RNA polymerase III subunit RPC1	POLR3A		1	20	20	20	2	10	3	8	5	8	13	16	10	7	7	10	4	4	3	11	9	8	5	8	2	10	3	8	5	8	13	16	10	7	7	10	4	4	3	11	9	8
O14807;O14807-2	O14807;O14807-2	2;1	2;1	2;1	Ras-related protein M-Ras	MRAS	;	2	2	2	2	0	0	0	0	1	2	1	0	0	1	0	0	1	2	1	0	1	1	0	2	0	0	0	0	1	2	1	0	0	1	0	0	1	2	1	0	1	1
O14810	O14810	1	1	1	Complexin-1	CPLX1		1	1	1	1	1	0	0	0	0	0	1	0	0	0	1	0	0	0	0	0	0	0	0	0	1	0	0	0	0	0	1	0	0	0	1	0	0	0	0	0	0	0
O14817	O14817	2	2	2	Tetraspanin-4	TSPAN4		1	2	2	2	1	0	0	1	0	0	1	0	1	0	0	0	0	0	0	1	0	2	1	2	1	0	0	1	0	0	1	0	1	0	0	0	0	0	0	1	0	2
O14818;O14818-4;O14818-2	O14818;O14818-4;O14818-2	15;8;8	15;8;8	10;5;5	Proteasome subunit alpha type-7	PSMA7	;;	3	15	15	10	13	12	11	12	12	13	14	14	13	12	12	12	14	11	10	14	10	13	7	11	13	12	11	12	12	13	14	14	13	12	12	12	14	11	10	14	10	13
O14828;O14828-2	O14828;O14828-2	8;4	8;4	8;4	Secretory carrier-associated membrane protein 3	SCAMP3	;	2	8	8	8	7	4	6	7	5	7	7	8	4	3	5	4	3	4	4	7	1	4	1	5	7	4	6	7	5	7	7	8	4	3	5	4	3	4	4	7	1	4
O14832;O14832-2	O14832;O14832-2	11;7	11;7	11;7	Phytanoyl-CoA dioxygenase, peroxisomal	PHYH	;	2	11	11	11	7	1	8	10	4	5	4	3	1	4	3	2	1	2	0	3	1	1	0	0	7	1	8	10	4	5	4	3	1	4	3	2	1	2	0	3	1	1
O14841	O14841	41	41	41	5-oxoprolinase	OPLAH		1	41	41	41	26	35	29	35	25	32	25	17	23	14	15	11	13	9	9	30	10	15	15	19	26	35	29	35	25	32	25	17	23	14	15	11	13	9	9	30	10	15
O14867	O14867	5	5	5	Transcription regulator protein BACH1	BACH1		1	5	5	5	0	1	0	0	2	5	1	0	0	2	0	2	2	0	1	3	0	1	0	0	0	1	0	0	2	5	1	0	0	2	0	2	2	0	1	3	0	1
O14874;O14874-2;O14874-3	O14874;O14874-2;O14874-3	10;9;9	10;9;9	10;9;9	[3-methyl-2-oxobutanoate dehydrogenase [lipoamide]] kinase, mitochondrial	BCKDK	;;	3	10	10	10	8	5	7	2	7	4	5	1	5	1	3	2	3	3	2	6	3	6	2	6	8	5	7	2	7	4	5	1	5	1	3	2	3	3	2	6	3	6
O14879	O14879	10	10	10	Interferon-induced protein with tetratricopeptide repeats 3	IFIT3		1	10	10	10	6	3	7	7	0	7	8	0	2	5	6	0	5	8	2	7	2	5	5	5	6	3	7	7	0	7	8	0	2	5	6	0	5	8	2	7	2	5
O14880	O14880	7	7	7	Microsomal glutathione S-transferase 3	MGST3		1	7	7	7	5	5	1	5	5	5	5	5	6	4	5	5	4	5	4	5	5	5	3	5	5	5	1	5	5	5	5	5	6	4	5	5	4	5	4	5	5	5
O14893-3;O14893-2;O14893	O14893-3;O14893-2;O14893	3;3;3	3;3;3	3;3;3	Gem-associated protein 2	GEMIN2	;;	3	3	3	3	0	1	1	1	1	0	1	2	0	1	0	0	0	0	0	1	0	1	0	1	0	1	1	1	1	0	1	2	0	1	0	0	0	0	0	1	0	1
O14896;O14896-2	O14896;O14896-2	8;7	8;7	8;7	Interferon regulatory factor 6	IRF6	;	2	8	8	8	6	2	1	5	1	4	6	5	2	4	3	4	0	0	0	2	0	2	1	1	6	2	1	5	1	4	6	5	2	4	3	4	0	0	0	2	0	2
O14907	O14907	2	2	2	Tax1-binding protein 3	TAX1BP3		1	2	2	2	1	0	0	2	2	1	1	1	1	1	0	0	1	1	1	1	1	2	2	2	1	0	0	2	2	1	1	1	1	1	0	0	1	1	1	1	1	2
O14908;O14908-2	O14908;O14908-2	14;9	14;9	13;8	PDZ domain-containing protein GIPC1	GIPC1	;	2	14	14	13	3	3	2	4	5	6	11	9	8	7	8	3	4	3	4	6	3	8	2	4	3	3	2	4	5	6	11	9	8	7	8	3	4	3	4	6	3	8
O14920;O14920-2;O14920-4;O14920-3	O14920;O14920-2;O14920-4	18;16;15;8	18;16;15;8	17;15;14;7	Inhibitor of nuclear factor kappa-B kinase subunit beta	IKBKB	;;	4	18	18	17	7	6	3	9	6	8	14	6	8	9	6	7	10	7	7	12	7	11	7	11	7	6	3	9	6	8	14	6	8	9	6	7	10	7	7	12	7	11
O14925;Q5SRD1	O14925;Q5SRD1	2;1	2;1	2;1	Mitochondrial import inner membrane translocase subunit Tim23;Putative mitochondrial import inner membrane translocase subunit Tim23B	TIMM23;TIMM23B	;	2	2	2	2	0	0	0	0	0	0	1	0	1	0	0	0	0	0	0	1	0	1	0	0	0	0	0	0	0	0	1	0	1	0	0	0	0	0	0	1	0	1
O14929;O14929-2	O14929;O14929-2	10;8	10;8	10;8	Histone acetyltransferase type B catalytic subunit	HAT1	;	2	10	10	10	2	4	3	4	1	7	9	9	8	7	6	7	3	2	4	6	5	4	3	6	2	4	3	4	1	7	9	9	8	7	6	7	3	2	4	6	5	4
O14933;O14933-2	O14933;O14933-2	7;4	7;4	7;4	Ubiquitin/ISG15-conjugating enzyme E2 L6	UBE2L6	;	2	7	7	7	4	3	3	3	2	6	7	4	3	5	6	5	4	4	2	5	5	3	5	5	4	3	3	3	2	6	7	4	3	5	6	5	4	4	2	5	5	3
O14936;O14936-3;O14936-4;O14936-6;O14936-2;O14936-5	O14936;O14936-3;O14936-4;O14936-6;O14936-2;O14936-5	26;25;25;25;25;16	26;25;25;25;25;16	26;25;25;25;25;16	Peripheral plasma membrane protein CASK	CASK	;;;;;	6	26	26	26	10	9	12	14	14	14	20	18	13	11	11	6	13	10	9	17	11	19	11	17	10	9	12	14	14	14	20	18	13	11	11	6	13	10	9	17	11	19
O14939-4;O14939;O14939-3	O14939-4;O14939	5;5;1	5;5;1	5;5;1	Phospholipase D2	PLD2	;	3	5	5	5	0	0	0	1	0	3	5	1	0	1	1	1	1	1	0	2	1	4	1	4	0	0	0	1	0	3	5	1	0	1	1	1	1	1	0	2	1	4
O14949	O14949	4	4	4	Cytochrome b-c1 complex subunit 8	UQCRQ		1	4	4	4	3	0	2	2	2	1	3	2	1	1	1	1	1	2	2	3	3	3	2	3	3	0	2	2	2	1	3	2	1	1	1	1	1	2	2	3	3	3
P19105;O14950	P19105;O14950	11;11	4;4	4;4	Myosin regulatory light chain 12A;Myosin regulatory light chain 12B	MYL12A;MYL12B	;	2	11	4	4	10	8	9	10	9	9	11	11	5	9	9	6	10	9	9	11	10	10	10	11	3	4	3	4	3	4	4	4	3	3	3	2	3	3	3	4	3	3
O14957	O14957	1	1	1	Cytochrome b-c1 complex subunit 10	UQCR11		1	1	1	1	1	1	1	0	1	1	1	0	1	1	1	0	1	1	1	1	1	1	1	1	1	1	1	0	1	1	1	0	1	1	1	0	1	1	1	1	1	1
O14964-2;O14964	O14964-2;O14964	24;24	24;24	24;24	Hepatocyte growth factor-regulated tyrosine kinase substrate	HGS	;	2	24	24	24	9	8	6	9	9	16	16	16	15	4	9	12	14	4	12	11	10	12	11	15	9	8	6	9	9	16	16	16	15	4	9	12	14	4	12	11	10	12
O14966;O14966-2;O14966-3	O14966;O14966-2	4;2;1	3;2;1	3;2;1	Ras-related protein Rab-7L1	RAB29	;	3	4	3	3	2	1	1	1	1	2	1	1	0	1	2	1	1	2	2	1	0	0	1	1	1	1	0	0	0	1	0	0	0	0	1	1	0	1	1	0	0	0
O14967	O14967	1	1	1	Calmegin	CLGN		1	1	1	1	0	0	0	0	0	0	1	1	0	0	0	0	0	0	0	0	0	0	0	0	0	0	0	0	0	0	1	1	0	0	0	0	0	0	0	0	0	0
O14972;O14972-2	O14972;O14972-2	7;6	7;6	7;6	Down syndrome critical region protein 3	DSCR3	;	2	7	7	7	3	5	4	5	5	5	6	3	4	2	3	3	3	4	4	6	2	6	3	3	3	5	4	5	5	5	6	3	4	2	3	3	3	4	4	6	2	6
O14974-4;O14974-3;O14974;O14974-2;O14974-5	O14974-4;O14974-3;O14974;O14974-2;O14974-5	26;26;26;23;22	26;26;26;23;22	25;25;25;22;21	Protein phosphatase 1 regulatory subunit 12A	PPP1R12A	;;;;	5	26	26	25	13	13	7	13	12	14	20	12	9	10	11	12	15	16	9	21	15	17	18	21	13	13	7	13	12	14	20	12	9	10	11	12	15	16	9	21	15	17
O14975-2;O14975	O14975-2;O14975	11;11	11;11	11;11	Very long-chain acyl-CoA synthetase	SLC27A2	;	2	11	11	11	3	1	1	3	0	3	7	6	9	1	3	1	1	1	2	1	1	1	1	1	3	1	1	3	0	3	7	6	9	1	3	1	1	1	2	1	1	1
O14976;O14976-2	O14976;O14976-2	29;27	29;27	29;27	Cyclin-G-associated kinase	GAK	;	2	29	29	29	6	11	8	13	14	16	17	16	19	10	11	9	8	7	10	13	6	13	3	11	6	11	8	13	14	16	17	16	19	10	11	9	8	7	10	13	6	13
O14979-3;O14979-2;O14979	O14979-3;O14979-2;O14979	14;14;14	13;13;13	13;13;13	Heterogeneous nuclear ribonucleoprotein D-like	HNRNPDL	;;	3	14	13	13	7	11	7	8	6	8	13	5	8	11	5	7	6	6	5	9	7	10	5	9	6	10	6	7	5	7	12	4	7	10	4	6	5	5	4	8	6	9
O14980	O14980	51	51	51	Exportin-1	XPO1		1	51	51	51	31	38	37	40	28	36	46	42	41	37	34	39	35	29	19	39	34	43	38	43	31	38	37	40	28	36	46	42	41	37	34	39	35	29	19	39	34	43
O14981;O14981-2	O14981;O14981-2	22;11	22;11	22;11	TATA-binding protein-associated factor 172	BTAF1	;	2	22	22	22	5	8	9	11	6	11	16	12	10	10	8	5	6	5	3	15	10	6	2	8	5	8	9	11	6	11	16	12	10	10	8	5	6	5	3	15	10	6
O14983-2;O14983;O14983-3	O14983-2;O14983;O14983-3	14;14;11	1;1;1	1;1;1	Sarcoplasmic/endoplasmic reticulum calcium ATPase 1	ATP2A1	;;	3	14	1	1	7	7	6	11	5	4	10	3	6	4	7	4	8	10	8	9	5	7	3	7	0	0	0	0	0	0	0	0	0	0	0	0	0	0	0	0	0	1
O15013-7;O15013-4;O15013-5;O15013-6;O15013	O15013-7;O15013-4;O15013-5;O15013-6;O15013	11;11;11;11;11	11;11;11;11;11	10;10;10;10;10	Rho guanine nucleotide exchange factor 10	ARHGEF10	;;;;	5	11	11	10	3	4	3	3	6	2	9	2	3	5	2	1	6	3	4	10	6	7	8	9	3	4	3	3	6	2	9	2	3	5	2	1	6	3	4	10	6	7
O15020-2;O15020	O15020-2;O15020	63;63	54;54	54;54	Spectrin beta chain, non-erythrocytic 2	SPTBN2	;	2	63	54	54	12	3	4	8	35	10	54	29	20	37	50	13	10	8	11	15	7	13	8	9	8	1	2	4	33	7	46	23	16	32	43	9	2	5	8	8	3	8
O15021-2;O15021-3;O15021-1;O15021	O15021-2;O15021-3;O15021-1;O15021	3;3;3;3	3;3;3;3	3;3;3;3	Microtubule-associated serine/threonine-protein kinase 4	MAST4	;;;	4	3	3	3	0	0	0	0	0	0	0	2	0	0	1	0	0	1	0	0	0	0	0	1	0	0	0	0	0	0	0	2	0	0	1	0	0	1	0	0	0	0
O15027;O15027-2;O15027-4;O15027-3;O15027-5	O15027;O15027-2;O15027-4;O15027-3;O15027-5	45;44;44;44;44	45;44;44;44;44	45;44;44;44;44	Protein transport protein Sec16A	SEC16A	;;;;	5	45	45	45	22	11	5	21	10	24	33	27	22	17	25	20	13	13	17	24	12	19	11	17	22	11	5	21	10	24	33	27	22	17	25	20	13	13	17	24	12	19
O15031	O15031	36	36	35	Plexin-B2	PLXNB2		1	36	36	35	18	8	21	16	15	16	21	16	14	16	11	8	18	19	16	16	21	22	16	26	18	8	21	16	15	16	21	16	14	16	11	8	18	19	16	16	21	22
O15037	O15037	1	1	1	Protein KHNYN	KHNYN		1	1	1	1	0	0	0	1	0	1	1	1	1	0	1	1	1	0	0	1	0	1	0	0	0	0	0	1	0	1	1	1	1	0	1	1	1	0	0	1	0	1
O15040-2;O15040	O15040-2;O15040	4;4	4;4	4;4	Tectonin beta-propeller repeat-containing protein 2	TECPR2	;	2	4	4	4	0	1	0	0	1	2	1	2	1	1	1	0	0	0	1	2	0	2	0	2	0	1	0	0	1	2	1	2	1	1	1	0	0	0	1	2	0	2
O15042-2;O15042;O15042-3	O15042-2;O15042;O15042-3	24;24;16	24;24;16	24;24;16	U2 snRNP-associated SURP motif-containing protein	U2SURP	;;	3	24	24	24	9	4	6	8	6	8	14	6	7	12	8	7	4	4	5	12	6	14	3	16	9	4	6	8	6	8	14	6	7	12	8	7	4	4	5	12	6	14
O15047	O15047	7	7	6	Histone-lysine N-methyltransferase SETD1A	SETD1A		1	7	7	6	2	2	1	2	2	5	5	4	2	3	1	5	2	2	1	4	5	4	1	5	2	2	1	2	2	5	5	4	2	3	1	5	2	2	1	4	5	4
O15049	O15049	1	1	1	NEDD4-binding protein 3	N4BP3		1	1	1	1	1	0	0	0	0	0	0	0	0	0	1	0	0	1	1	0	0	0	0	0	1	0	0	0	0	0	0	0	0	0	1	0	0	1	1	0	0	0
O15056-2;O15056;O15056-3	O15056-2;O15056;O15056-3	8;8;6	8;8;6	8;8;6	Synaptojanin-2	SYNJ2	;;	3	8	8	8	4	3	1	2	0	2	6	1	2	3	1	2	2	1	2	5	5	3	3	6	4	3	1	2	0	2	6	1	2	3	1	2	2	1	2	5	5	3
O15061;O15061-2;O15061-3	O15061;O15061-2	27;24;9	27;24;9	27;24;9	Synemin	SYNM	;	3	27	27	27	2	2	0	2	1	2	4	1	3	2	1	0	15	8	6	4	18	8	21	18	2	2	0	2	1	2	4	1	3	2	1	0	15	8	6	4	18	8
O15066;O15066-2;Q9BVG8-5;Q9BVG8-2;Q9BVG8;Q9BVG8-6;Q9P2E2-3;Q9P2E2	O15066;O15066-2	9;5;1;1;1;1;1;1	9;5;1;1;1;1;1;1	7;5;0;0;0;0;0;0	Kinesin-like protein KIF3B;Kinesin-like protein KIF3B, N-terminally processed	KIF3B	;	8	9	9	7	5	2	6	5	2	4	4	6	2	3	3	2	3	2	1	4	3	3	1	3	5	2	6	5	2	4	4	6	2	3	3	2	3	2	1	4	3	3
O15067	O15067	34	34	34	Phosphoribosylformylglycinamidine synthase	PFAS		1	34	34	34	17	20	13	23	18	19	29	20	24	25	14	16	16	12	11	24	17	24	19	25	17	20	13	23	18	19	29	20	24	25	14	16	16	12	11	24	17	24
O15068-4;O15068-10;O15068-5;O15068-3;O15068-2;O15068-6;O15068-8;O15068-9;O15068	O15068-4;O15068-10;O15068-5;O15068-3;O15068-2;O15068-6;O15068-8;O15068-9;O15068	8;8;7;7;7;7;7;7;7	8;8;7;7;7;7;7;7;7	8;8;7;7;7;7;7;7;7	Guanine nucleotide exchange factor DBS	MCF2L	;;;;;;;;	9	8	8	8	3	3	1	3	2	2	3	1	5	4	6	1	1	1	0	5	0	3	1	1	3	3	1	3	2	2	3	1	5	4	6	1	1	1	0	5	0	3
O15075;O15075-2;O15075-4;O15075-3	O15075;O15075-2;O15075-4	16;14;8;6	16;14;8;6	16;14;8;6	Serine/threonine-protein kinase DCLK1	DCLK1	;;	4	16	16	16	0	0	1	0	2	0	4	4	3	4	4	7	10	5	2	6	6	6	15	4	0	0	1	0	2	0	4	4	3	4	4	7	10	5	2	6	6	6
O15084;O15084-1;O15084-2	O15084;O15084-1;O15084-2	16;14;13	16;14;13	2;0;0	Serine/threonine-protein phosphatase 6 regulatory ankyrin repeat subunit A	ANKRD28	;;	3	16	16	2	6	7	5	6	9	7	13	5	6	9	10	8	9	4	5	11	7	7	4	7	6	7	5	6	9	7	13	5	6	9	10	8	9	4	5	11	7	7
O15084-4	O15084-4	15	1	1	Serine/threonine-protein phosphatase 6 regulatory ankyrin repeat subunit A	ANKRD28		1	15	1	1	6	6	3	6	8	6	12	5	6	8	8	8	8	5	5	12	6	7	3	7	0	0	0	0	0	0	0	0	0	0	0	0	0	1	0	1	0	0
O15085;O15085-2	O15085;O15085-2	13;13	13;13	13;13	Rho guanine nucleotide exchange factor 11	ARHGEF11	;	2	13	13	13	4	3	5	5	2	3	12	11	6	5	4	5	6	1	3	5	6	6	5	9	4	3	5	5	2	3	12	11	6	5	4	5	6	1	3	5	6	6
O15091-4;O15091-2;O15091;O15091-3	O15091-4;O15091-2;O15091;O15091-3	6;6;6;3	6;6;6;3	6;6;6;3	Mitochondrial ribonuclease P protein 3	KIAA0391	;;;	4	6	6	6	5	0	1	4	1	2	4	1	3	2	4	2	1	2	1	3	1	2	1	2	5	0	1	4	1	2	4	1	3	2	4	2	1	2	1	3	1	2
O15111	O15111	10	9	9	Inhibitor of nuclear factor kappa-B kinase subunit alpha	CHUK		1	10	9	9	2	2	2	5	1	7	4	4	4	5	1	3	2	3	3	7	5	2	2	5	1	1	2	4	1	7	4	3	3	4	1	2	2	3	3	7	5	2
O15116	O15116	4	4	4	U6 snRNA-associated Sm-like protein LSm1	LSM1		1	4	4	4	3	4	3	3	3	3	4	3	3	3	3	2	3	4	3	3	4	4	4	4	3	4	3	3	3	3	4	3	3	3	3	2	3	4	3	3	4	4
O15117;O15117-2;O15117-3	O15117;O15117-2;O15117-3	5;5;5	5;5;5	5;5;5	FYN-binding protein	FYB	;;	3	5	5	5	1	0	2	2	0	4	5	2	0	0	0	0	3	3	3	2	0	0	0	0	1	0	2	2	0	4	5	2	0	0	0	0	3	3	3	2	0	0
O15118;O15118-2	O15118;O15118-2	10;7	10;7	10;7	Niemann-Pick C1 protein	NPC1	;	2	10	10	10	8	4	4	5	2	2	5	2	1	2	3	1	0	2	2	4	2	5	3	5	8	4	4	5	2	2	5	2	1	2	3	1	0	2	2	4	2	5
O15121	O15121	4	4	4	Sphingolipid delta(4)-desaturase DES1	DEGS1		1	4	4	4	2	3	1	4	2	0	2	0	1	1	0	0	1	1	2	1	1	1	2	2	2	3	1	4	2	0	2	0	1	1	0	0	1	1	2	1	1	1
O15126;O15126-2	O15126;O15126-2	7;6	7;6	7;6	Secretory carrier-associated membrane protein 1	SCAMP1	;	2	7	7	7	5	6	4	4	5	4	7	2	4	4	5	3	3	5	2	6	4	5	1	4	5	6	4	4	5	4	7	2	4	4	5	3	3	5	2	6	4	5
O15127	O15127	2	2	2	Secretory carrier-associated membrane protein 2	SCAMP2		1	2	2	2	2	2	1	1	2	2	2	1	2	1	1	2	2	1	2	2	1	2	1	1	2	2	1	1	2	2	2	1	2	1	1	2	2	1	2	2	1	2
O15143	O15143	18	17	17	Actin-related protein 2/3 complex subunit 1B	ARPC1B		1	18	17	17	13	12	10	12	15	13	16	14	13	13	11	11	13	13	14	15	9	13	12	13	12	11	9	11	14	12	15	13	12	12	10	10	12	12	13	14	9	12
O15144	O15144	28	28	28	Actin-related protein 2/3 complex subunit 2	ARPC2		1	28	28	28	20	18	14	19	18	17	25	20	19	20	18	16	19	15	18	22	13	18	17	18	20	18	14	19	18	17	25	20	19	20	18	16	19	15	18	22	13	18
O15145	O15145	8	8	8	Actin-related protein 2/3 complex subunit 3	ARPC3		1	8	8	8	8	7	4	7	5	8	8	7	8	6	6	5	8	7	6	7	6	6	6	8	8	7	4	7	5	8	8	7	8	6	6	5	8	7	6	7	6	6
O15155;O15155-2	O15155;O15155-2	2;1	2;1	2;1	BET1 homolog	BET1	;	2	2	2	2	1	0	2	2	0	1	2	1	2	0	2	1	0	1	2	1	1	2	1	1	1	0	2	2	0	1	2	1	2	0	2	1	0	1	2	1	1	2
O15156;O15156-2	O15156;O15156-2	1;1	1;1	1;1	Zinc finger and BTB domain-containing protein 7B	ZBTB7B	;	2	1	1	1	0	0	0	1	0	0	0	1	1	0	0	0	0	0	1	0	0	1	0	0	0	0	0	1	0	0	0	1	1	0	0	0	0	0	1	0	0	1
O15160-2;O15160	O15160-2;O15160	9;9	9;9	9;9	DNA-directed RNA polymerases I and III subunit RPAC1	POLR1C	;	2	9	9	9	6	4	4	7	4	4	5	6	4	6	4	3	4	4	3	5	5	4	4	3	6	4	4	7	4	4	5	6	4	6	4	3	4	4	3	5	5	4
O15164-2;O15164	O15164-2;O15164	11;11	11;11	11;11	Transcription intermediary factor 1-alpha	TRIM24	;	2	11	11	11	2	4	3	2	0	3	7	8	6	7	3	4	0	0	3	5	3	4	0	2	2	4	3	2	0	3	7	8	6	7	3	4	0	0	3	5	3	4
O15169-2;O15169	O15169-2;O15169	1;1	1;1	1;1	Axin-1	AXIN1	;	2	1	1	1	0	0	0	0	0	0	0	0	1	0	0	0	0	0	1	0	0	0	0	0	0	0	0	0	0	0	0	0	1	0	0	0	0	0	1	0	0	0
O15173;O15173-2	O15173;O15173-2	12;12	11;11	11;11	Membrane-associated progesterone receptor component 2	PGRMC2	;	2	12	11	11	9	5	7	9	9	7	9	1	10	9	8	3	9	9	8	12	10	12	8	10	8	5	6	8	8	6	8	0	9	9	8	2	8	8	7	11	9	11
O15182	O15182	1	1	1	Centrin-3	CETN3		1	1	1	1	0	0	0	0	0	0	1	1	0	0	0	0	0	0	0	0	0	1	0	0	0	0	0	0	0	0	1	1	0	0	0	0	0	0	0	0	0	1
O15195-2;O15195	O15195-2;O15195	1;1	1;1	1;1	Villin-like protein	VILL	;	2	1	1	1	1	1	1	1	1	0	0	0	0	1	0	1	1	1	1	0	1	0	1	1	1	1	1	1	1	0	0	0	0	1	0	1	1	1	1	0	1	0
O15211;O15211-2	O15211;O15211-2	9;6	9;6	9;6	Ral guanine nucleotide dissociation stimulator-like 2	RGL2	;	2	9	9	9	3	4	2	3	1	3	4	3	4	4	4	2	4	1	3	3	1	5	5	4	3	4	2	3	1	3	4	3	4	4	4	2	4	1	3	3	1	5
O15212	O15212	10	10	10	Prefoldin subunit 6	PFDN6		1	10	10	10	8	10	6	10	7	6	10	10	8	9	6	5	7	8	6	8	7	9	10	10	8	10	6	10	7	6	10	10	8	9	6	5	7	8	6	8	7	9
O15213	O15213	3	3	3	WD repeat-containing protein 46	WDR46		1	3	3	3	2	0	0	0	0	0	3	0	0	0	2	0	0	1	1	1	1	1	0	1	2	0	0	0	0	0	3	0	0	0	2	0	0	1	1	1	1	1
O15217;O15217-2	O15217	3;1	3;1	3;1	Glutathione S-transferase A4	GSTA4		2	3	3	3	1	1	1	1	1	2	1	1	2	2	1	1	0	2	1	1	2	3	3	3	1	1	1	1	1	2	1	1	2	2	1	1	0	2	1	1	2	3
O15226;O15226-2	O15226;O15226-2	1;1	1;1	1;1	NF-kappa-B-repressing factor	NKRF	;	2	1	1	1	0	0	0	0	0	0	1	0	0	0	0	0	0	0	0	1	0	1	0	1	0	0	0	0	0	0	1	0	0	0	0	0	0	0	0	1	0	1
O15228;O15228-2	O15228;O15228-2	11;9	11;9	11;9	Dihydroxyacetone phosphate acyltransferase	GNPAT	;	2	11	11	11	5	1	4	3	1	5	9	3	1	4	3	3	4	4	2	6	3	8	1	3	5	1	4	3	1	5	9	3	1	4	3	3	4	4	2	6	3	8
O15229;O15229-3;O15229-2	O15229;O15229-3;O15229-2	3;2;2	3;2;2	3;2;2	Kynurenine 3-monooxygenase	KMO	;;	3	3	3	3	0	0	0	0	0	0	0	0	0	0	1	0	0	0	0	2	0	3	0	0	0	0	0	0	0	0	0	0	0	0	1	0	0	0	0	2	0	3
O15230;O15230-2	O15230	131;20	131;20	130;19	Laminin subunit alpha-5	LAMA5		2	131	131	130	40	81	99	126	89	85	65	33	7	26	11	23	25	21	11	55	15	22	24	21	40	81	99	126	89	85	65	33	7	26	11	23	25	21	11	55	15	22
O15231;O15231-3;O15231-6;O15231-5;O15231-4;O15231-2;O15231-9	O15231;O15231-3;O15231-6;O15231-5;O15231-4;O15231-2;O15231-9	18;18;18;15;15;13;11	18;18;18;15;15;13;11	3;3;3;0;0;1;0	Zinc finger protein 185	ZNF185	;;;;;;	7	18	18	3	3	7	8	5	8	10	8	8	4	11	8	4	7	8	8	10	11	14	8	15	3	7	8	5	8	10	8	8	4	11	8	4	7	8	8	10	11	14
O15231-7;O15231-8	O15231-7;O15231-8	16;16	1;1	1;1	Zinc finger protein 185	ZNF185	;	2	16	1	1	3	8	8	5	8	10	8	8	4	11	8	4	7	8	8	9	11	12	8	12	0	1	0	0	0	0	0	0	0	0	0	0	0	0	0	0	0	0
O15232-2;O15232	O15232-2;O15232	1;1	1;1	1;1	Matrilin-3	MATN3	;	2	1	1	1	0	1	0	0	1	0	0	0	0	0	0	0	0	0	0	0	0	0	0	0	0	1	0	0	1	0	0	0	0	0	0	0	0	0	0	0	0	0
O15234	O15234	2	2	2	Protein CASC3	CASC3		1	2	2	2	2	2	1	2	1	1	2	1	2	2	1	0	1	0	2	2	1	1	0	1	2	2	1	2	1	1	2	1	2	2	1	0	1	0	2	2	1	1
O15235	O15235	1	1	1	28S ribosomal protein S12, mitochondrial	MRPS12		1	1	1	1	1	1	1	1	0	1	1	1	1	1	0	0	0	0	0	1	1	1	0	1	1	1	1	1	0	1	1	1	1	1	0	0	0	0	0	1	1	1
O15239	O15239	1	1	1	NADH dehydrogenase [ubiquinone] 1 alpha subcomplex subunit 1	NDUFA1		1	1	1	1	1	0	0	1	1	1	1	0	1	0	1	0	1	1	1	0	1	1	1	1	1	0	0	1	1	1	1	0	1	0	1	0	1	1	1	0	1	1
O15240	O15240	3	3	3	Neurosecretory protein VGF;Neuroendocrine regulatory peptide-1;Neuroendocrine regulatory peptide-2;Antimicrobial peptide VGF[554-577]	VGF		1	3	3	3	0	0	0	0	0	0	3	1	0	0	1	0	0	0	0	1	1	0	0	0	0	0	0	0	0	0	3	1	0	0	1	0	0	0	0	1	1	0
O15247	O15247	17	16	16	Chloride intracellular channel protein 2	CLIC2		1	17	16	16	6	2	2	4	3	8	10	2	1	2	5	2	12	9	7	12	10	10	11	12	6	2	2	4	3	8	9	2	1	2	5	2	12	9	7	12	10	10
O15254;O15254-2	O15254;O15254-2	16;13	16;13	16;13	Peroxisomal acyl-coenzyme A oxidase 3	ACOX3	;	2	16	16	16	9	4	11	10	12	11	13	13	8	12	9	5	7	7	9	14	7	9	5	12	9	4	11	10	12	11	13	13	8	12	9	5	7	7	9	14	7	9
O15258	O15258	5	5	5	Protein RER1	RER1		1	5	5	5	3	3	4	5	5	4	3	2	5	2	3	0	4	4	5	4	4	4	3	5	3	3	4	5	5	4	3	2	5	2	3	0	4	4	5	4	4	4
O15260-2;O15260;O15260-3	O15260-2;O15260;O15260-3	4;4;3	4;4;3	4;4;3	Surfeit locus protein 4	SURF4	;;	3	4	4	4	4	2	3	3	3	3	4	3	4	3	3	3	4	3	3	4	3	3	3	4	4	2	3	3	3	3	4	3	4	3	3	3	4	3	3	4	3	3
O15264;O15264-2	O15264;O15264-2	8;5	8;5	7;4	Mitogen-activated protein kinase 13	MAPK13	;	2	8	8	7	4	4	4	5	6	5	6	5	4	6	5	4	3	5	4	3	5	3	0	2	4	4	4	5	6	5	6	5	4	6	5	4	3	5	4	3	5	3
O15269;O15269-2	O15269	9;3	9;3	9;3	Serine palmitoyltransferase 1	SPTLC1		2	9	9	9	3	1	2	2	2	6	7	2	2	3	3	2	4	2	3	7	3	4	0	6	3	1	2	2	2	6	7	2	2	3	3	2	4	2	3	7	3	4
O15270	O15270	15	15	15	Serine palmitoyltransferase 2	SPTLC2		1	15	15	15	6	2	4	14	11	9	9	2	7	10	5	2	4	4	5	11	5	12	1	7	6	2	4	14	11	9	9	2	7	10	5	2	4	4	5	11	5	12
O15294;O15294-2;O15294-4	O15294;O15294-2;O15294-4	31;25;19	31;25;19	2;0;0	UDP-N-acetylglucosamine--peptide N-acetylglucosaminyltransferase 110 kDa subunit	OGT	;;	3	31	31	2	11	18	9	18	11	16	25	16	16	16	11	14	13	10	8	20	17	19	7	10	11	18	9	18	11	16	25	16	16	16	11	14	13	10	8	20	17	19
O15294-3	O15294-3	30	1	1	UDP-N-acetylglucosamine--peptide N-acetylglucosaminyltransferase 110 kDa subunit	OGT		1	30	1	1	10	17	7	17	11	15	24	16	16	15	10	13	12	9	7	19	16	17	6	9	0	1	0	1	1	1	1	1	1	1	1	1	0	0	0	1	0	0
O15296-2;O15296-4;O15296;O15296-3	O15296-2;O15296-4;O15296;O15296-3	6;6;6;5	6;6;6;5	6;6;6;5	Arachidonate 15-lipoxygenase B	ALOX15B	;;;	4	6	6	6	1	4	0	0	2	1	1	0	0	0	0	0	0	5	0	0	0	0	0	0	1	4	0	0	2	1	1	0	0	0	0	0	0	5	0	0	0	0
O15305;O15305-2	O15305	15;6	15;6	14;6	Phosphomannomutase 2	PMM2		2	15	15	14	7	8	8	12	11	8	9	8	10	5	6	6	3	5	6	9	3	7	4	4	7	8	8	12	11	8	9	8	10	5	6	6	3	5	6	9	3	7
O15320-8;O15320-6;O15320-4;O15320-3;O15320-10;O15320;O15320-5;Q96PC5;O15320-9;O15320-7;O15320-2;A4FU28;Q86UF2;A4D2H0;Q96RT6;Q8IX94;P0CG41;Q8IX95	O15320-8;O15320-6;O15320-4;O15320-3;O15320-10;O15320;O15320-5;Q96PC5;O15320-9;O15320-7;O15320-2	13;13;13;13;13;13;13;13;12;11;11;4;4;4;3;3;3;2	13;13;13;13;13;13;13;13;12;11;11;4;4;4;3;3;3;2	13;13;13;13;13;13;13;13;12;11;11;4;4;4;3;3;3;2	cTAGE family member 5;Melanoma inhibitory activity protein 2	CTAGE5;MIA2	;;;;;;;;;;	18	13	13	13	6	2	3	11	3	4	11	5	5	4	6	3	4	5	4	6	4	6	2	4	6	2	3	11	3	4	11	5	5	4	6	3	4	5	4	6	4	6
O15321-2;O15321	O15321-2;O15321	9;9	9;9	9;9	Transmembrane 9 superfamily member 1	TM9SF1	;	2	9	9	9	3	0	2	3	2	2	5	3	7	4	0	0	1	2	4	6	4	4	1	3	3	0	2	3	2	2	5	3	7	4	0	0	1	2	4	6	4	4
O15327;O15327-2	O15327	21;5	21;5	21;5	Type II inositol 3,4-bisphosphate 4-phosphatase	INPP4B		2	21	21	21	8	5	1	5	9	4	11	1	2	2	16	2	5	3	3	19	4	14	12	16	8	5	1	5	9	4	11	1	2	2	16	2	5	3	3	19	4	14
O15344;O15344-2	O15344;O15344-2	9;8	9;8	8;7	E3 ubiquitin-protein ligase Midline-1	MID1	;	2	9	9	8	1	1	4	4	2	1	1	2	6	0	1	1	1	1	1	1	2	2	2	2	1	1	4	4	2	1	1	2	6	0	1	1	1	1	1	1	2	2
O15347	O15347	9	9	9	High mobility group protein B3	HMGB3		1	9	9	9	6	4	4	6	4	4	6	6	9	6	1	3	3	2	5	4	0	2	3	2	6	4	4	6	4	4	6	6	9	6	1	3	3	2	5	4	0	2
O15355	O15355	19	19	19	Protein phosphatase 1G	PPM1G		1	19	19	19	7	10	13	10	8	12	15	14	11	13	8	11	8	8	10	13	10	14	10	9	7	10	13	10	8	12	15	14	11	13	8	11	8	8	10	13	10	14
O15357;O15357-2	O15357;O15357-2	16;14	15;13	15;13	Phosphatidylinositol 3,4,5-trisphosphate 5-phosphatase 2	INPPL1	;	2	16	15	15	8	6	6	6	3	11	11	8	11	10	5	3	6	8	7	8	8	4	7	8	8	5	5	5	2	10	10	7	10	9	4	2	6	7	6	7	7	3
O15371-3;O15371;O15371-2	O15371-3;O15371;O15371-2	23;23;22	23;23;22	23;23;22	Eukaryotic translation initiation factor 3 subunit D	EIF3D	;;	3	23	23	23	13	16	14	16	15	15	18	15	19	15	12	11	13	10	10	14	11	15	9	17	13	16	14	16	15	15	18	15	19	15	12	11	13	10	10	14	11	15
O15372	O15372	21	21	21	Eukaryotic translation initiation factor 3 subunit H	EIF3H		1	21	21	21	8	10	9	11	6	7	14	8	7	12	9	7	4	4	10	11	7	11	5	7	8	10	9	11	6	7	14	8	7	12	9	7	4	4	10	11	7	11
O15379;O15379-2	O15379;O15379-2	10;9	10;9	10;9	Histone deacetylase 3	HDAC3	;	2	10	10	10	6	7	3	4	1	7	10	7	6	5	5	6	1	3	2	6	5	9	3	9	6	7	3	4	1	7	10	7	6	5	5	6	1	3	2	6	5	9
O15381-5;O15381;O15381-3;O15381-4;O15381-2	O15381-5;O15381;O15381-3;O15381-4;O15381-2	4;4;3;3;3	4;4;3;3;3	4;4;3;3;3	Nuclear valosin-containing protein-like	NVL	;;;;	5	4	4	4	2	0	0	0	1	2	3	1	1	0	1	2	1	1	1	0	0	2	1	1	2	0	0	0	1	2	3	1	1	0	1	2	1	1	1	0	0	2
O15382;O15382-2	O15382;O15382-2	22;17	22;17	22;17	Branched-chain-amino-acid aminotransferase, mitochondrial	BCAT2	;	2	22	22	22	15	14	14	16	15	12	14	18	15	11	11	12	12	8	9	16	10	14	16	15	15	14	14	16	15	12	14	18	15	11	11	12	12	8	9	16	10	14
O15394	O15394	1	1	1	Neural cell adhesion molecule 2	NCAM2		1	1	1	1	1	0	1	1	0	0	1	1	0	0	0	0	1	1	0	1	1	1	1	1	1	0	1	1	0	0	1	1	0	0	0	0	1	1	0	1	1	1
O15397;O15397-2	O15397;O15397-2	17;15	16;14	16;14	Importin-8	IPO8	;	2	17	16	16	3	7	4	8	2	6	13	8	8	9	4	9	5	2	1	5	4	6	1	7	2	7	4	7	2	6	12	8	7	9	4	9	5	2	1	5	4	5
O15400-2;O15400	O15400-2;O15400	8;8	8;8	8;8	Syntaxin-7	STX7	;	2	8	8	8	5	6	4	4	6	6	7	5	6	4	4	2	6	6	7	6	5	6	6	7	5	6	4	4	6	6	7	5	6	4	4	2	6	6	7	6	5	6
O15417;O15417-2	O15417;O15417-2	3;2	3;2	3;2	Trinucleotide repeat-containing gene 18 protein	TNRC18	;	2	3	3	3	0	1	0	0	0	0	1	0	1	1	0	0	0	0	1	0	3	0	0	3	0	1	0	0	0	0	1	0	1	1	0	0	0	0	1	0	3	0
O15427	O15427	7	7	7	Monocarboxylate transporter 4	SLC16A3		1	7	7	7	3	2	3	4	3	3	3	1	0	1	0	0	0	2	3	5	1	1	0	1	3	2	3	4	3	3	3	1	0	1	0	0	0	2	3	5	1	1
O15431	O15431	1	1	1	High affinity copper uptake protein 1	SLC31A1		1	1	1	1	0	0	0	1	0	1	1	0	0	0	1	0	0	1	0	1	0	0	0	0	0	0	0	1	0	1	1	0	0	0	1	0	0	1	0	1	0	0
O15438;O15438-4;O15438-2;O15438-5;O15438-3	O15438;O15438-4;O15438-2	13;13;11;6;3	13;13;11;6;3	13;13;11;6;3	Canalicular multispecific organic anion transporter 2	ABCC3	;;	5	13	13	13	5	5	3	11	6	3	5	1	0	3	2	2	1	4	3	7	1	1	1	0	5	5	3	11	6	3	5	1	0	3	2	2	1	4	3	7	1	1
O15439-2;O15439;O15439-4;O15439-3	O15439-2;O15439;O15439-4;O15439-3	9;9;6;6	9;9;6;6	9;9;6;6	Multidrug resistance-associated protein 4	ABCC4	;;;	4	9	9	9	2	2	3	3	3	4	4	3	1	1	1	4	3	1	5	4	0	5	0	1	2	2	3	3	3	4	4	3	1	1	1	4	3	1	5	4	0	5
O15446;O15446-2	O15446;O15446-2	3;3	3;3	3;3	DNA-directed RNA polymerase I subunit RPA34	CD3EAP	;	2	3	3	3	1	0	0	0	0	1	1	3	0	1	1	2	1	0	1	2	1	0	0	1	1	0	0	0	0	1	1	3	0	1	1	2	1	0	1	2	1	0
O15455;O15455-2	O15455;O15455-2	8;5	8;5	8;5	Toll-like receptor 3	TLR3	;	2	8	8	8	6	0	0	3	0	6	5	2	0	2	2	1	2	3	1	1	2	0	0	5	6	0	0	3	0	6	5	2	0	2	2	1	2	3	1	1	2	0
O15460-2;O15460	O15460-2;O15460	14;14	14;14	14;14	Prolyl 4-hydroxylase subunit alpha-2	P4HA2	;	2	14	14	14	13	3	8	13	8	10	7	4	6	9	7	11	5	8	7	8	2	11	7	4	13	3	8	13	8	10	7	4	6	9	7	11	5	8	7	8	2	11
O15479	O15479	7	7	6	Melanoma-associated antigen B2	MAGEB2		1	7	7	6	0	0	0	0	0	0	0	0	0	7	0	0	0	0	0	0	0	0	0	0	0	0	0	0	0	0	0	0	0	7	0	0	0	0	0	0	0	0
O15484	O15484	9	9	9	Calpain-5	CAPN5		1	9	9	9	5	0	4	1	0	2	2	0	6	4	4	1	5	1	2	1	5	3	4	7	5	0	4	1	0	2	2	0	6	4	4	1	5	1	2	1	5	3
O15488-5;O15488-4;O15488-3;O15488-6;O15488-2;O15488	O15488-5;O15488-4;O15488-3;O15488-6;O15488-2;O15488	3;3;3;3;3;3	3;3;3;3;3;3	3;3;3;3;3;3	Glycogenin-2	GYG2	;;;;;	6	3	3	3	1	0	2	1	0	1	2	1	2	2	2	1	1	1	0	2	1	2	2	2	1	0	2	1	0	1	2	1	2	2	2	1	1	1	0	2	1	2
O15498;O15498-2	O15498;O15498-2	9;7	9;7	9;7	Synaptobrevin homolog YKT6	YKT6	;	2	9	9	9	6	6	5	5	4	6	7	7	8	5	5	5	7	7	6	6	6	7	7	7	6	6	5	5	4	6	7	7	8	5	5	5	7	7	6	6	6	7
O15504;O15504-3;O15504-2	O15504;O15504-3;O15504-2	2;1;1	2;1;1	2;1;1	Nucleoporin-like protein 2	NUPL2	;;	3	2	2	2	0	0	0	2	1	0	1	0	1	2	1	0	1	1	1	1	2	0	1	2	0	0	0	2	1	0	1	0	1	2	1	0	1	1	1	1	2	0
O15511;O15511-2	O15511;O15511-2	8;7	8;7	7;6	Actin-related protein 2/3 complex subunit 5	ARPC5	;	2	8	8	7	6	5	6	6	7	6	8	8	5	7	8	7	5	7	8	6	2	7	8	7	6	5	6	6	7	6	8	8	5	7	8	7	5	7	8	6	2	7
O15514	O15514	4	4	4	DNA-directed RNA polymerase II subunit RPB4	POLR2D		1	4	4	4	1	1	2	2	1	4	2	4	1	2	3	2	1	2	1	2	2	2	3	3	1	1	2	2	1	4	2	4	1	2	3	2	1	2	1	2	2	2
O15516	O15516	1	1	1	Circadian locomoter output cycles protein kaput	CLOCK		1	1	1	1	0	0	0	0	0	0	0	0	0	0	0	0	0	0	0	1	0	0	0	0	0	0	0	0	0	0	0	0	0	0	0	0	0	0	0	1	0	0
O60675;O15525	O60675;O15525	1;1	1;1	1;1	Transcription factor MafK;Transcription factor MafG	MAFK;MAFG	;	2	1	1	1	1	0	0	1	0	0	0	1	0	0	0	0	0	0	0	1	0	0	0	1	1	0	0	1	0	0	0	1	0	0	0	0	0	0	0	1	0	0
O15530-2;O15530-3;O15530;O15530-4;O15530-5;Q6A1A2	O15530-2;O15530-3;O15530;O15530-4;O15530-5	7;7;7;5;4;3	7;7;7;5;4;3	7;7;7;5;4;3	3-phosphoinositide-dependent protein kinase 1	PDPK1	;;;;	6	7	7	7	6	0	2	0	2	1	7	6	4	3	2	5	3	3	2	5	3	4	4	5	6	0	2	0	2	1	7	6	4	3	2	5	3	3	2	5	3	4
O15533-2;O15533;O15533-3;O15533-4	O15533-2;O15533;O15533-3	9;9;9;4	9;9;9;4	9;9;9;4	Tapasin	TAPBP	;;	4	9	9	9	5	1	3	3	1	5	8	1	3	2	1	1	2	4	3	6	3	5	4	4	5	1	3	3	1	5	8	1	3	2	1	1	2	4	3	6	3	5
O15541;Q8IZP6	O15541	4;1	4;1	4;1	RING finger protein 113A	RNF113A		2	4	4	4	1	2	2	3	2	1	1	3	3	3	1	1	2	1	1	3	1	2	1	2	1	2	2	3	2	1	1	3	3	3	1	1	2	1	1	3	1	2
O15551	O15551	1	1	1	Claudin-3	CLDN3		1	1	1	1	1	1	0	1	0	0	0	1	1	0	0	1	0	0	0	0	0	0	0	0	1	1	0	1	0	0	0	1	1	0	0	1	0	0	0	0	0	0
O15554	O15554	3	3	3	Intermediate conductance calcium-activated potassium channel protein 4	KCNN4		1	3	3	3	0	0	0	0	0	0	3	1	0	0	1	1	0	0	0	0	0	0	0	0	0	0	0	0	0	0	3	1	0	0	1	1	0	0	0	0	0	0
O43143	O43143	37	37	36	Pre-mRNA-splicing factor ATP-dependent RNA helicase DHX15	DHX15		1	37	37	36	26	25	20	25	17	27	31	29	23	25	27	24	25	16	21	28	24	28	21	29	26	25	20	25	17	27	31	29	23	25	27	24	25	16	21	28	24	28
O43148;O43148-2	O43148;O43148-2	14;14	14;14	14;14	mRNA cap guanine-N7 methyltransferase	RNMT	;	2	14	14	14	6	6	8	9	1	5	8	5	6	10	4	8	6	2	5	10	5	6	1	6	6	6	8	9	1	5	8	5	6	10	4	8	6	2	5	10	5	6
O43149;O43149-3;O43149-2	O43149	37;12;10	37;12;10	37;12;10	Zinc finger ZZ-type and EF-hand domain-containing protein 1	ZZEF1		3	37	37	37	13	11	9	14	12	22	23	16	15	11	14	14	16	14	12	22	13	16	15	15	13	11	9	14	12	22	23	16	15	11	14	14	16	14	12	22	13	16
O43150-2;O43150	O43150-2;O43150	14;14	14;14	12;12	Arf-GAP with SH3 domain, ANK repeat and PH domain-containing protein 2	ASAP2	;	2	14	14	12	6	11	6	6	6	5	10	8	8	7	9	11	6	5	4	10	8	5	8	8	6	11	6	6	6	5	10	8	8	7	9	11	6	5	4	10	8	5
O43155	O43155	7	7	7	Leucine-rich repeat transmembrane protein FLRT2	FLRT2		1	7	7	7	3	0	0	0	0	0	1	0	1	1	2	2	5	3	4	2	2	5	4	3	3	0	0	0	0	0	1	0	1	1	2	2	5	3	4	2	2	5
O43156	O43156	6	6	6	TELO2-interacting protein 1 homolog	TTI1		1	6	6	6	2	2	1	2	2	4	3	5	2	2	3	3	1	1	1	2	2	3	0	1	2	2	1	2	2	4	3	5	2	2	3	3	1	1	1	2	2	3
O43157-2;O43157;O43157-3	O43157-2;O43157	13;13;5	13;13;5	13;13;5	Plexin-B1	PLXNB1	;	3	13	13	13	2	5	5	9	6	3	11	3	2	2	2	3	7	4	3	7	4	3	3	5	2	5	5	9	6	3	11	3	2	2	2	3	7	4	3	7	4	3
O43164-2;O43164	O43164-2;O43164	3;3	3;3	2;2	E3 ubiquitin-protein ligase Praja-2	PJA2	;	2	3	3	2	0	2	2	2	1	0	3	0	0	0	0	1	1	2	1	2	1	2	1	2	0	2	2	2	1	0	3	0	0	0	0	1	1	2	1	2	1	2
O43166-3;O43166-2;O43166	O43166-3;O43166-2;O43166	10;10;9	10;10;9	10;10;9	Signal-induced proliferation-associated 1-like protein 1	SIPA1L1	;;	3	10	10	10	3	1	1	2	1	1	8	1	3	2	1	1	3	2	1	3	1	2	0	1	3	1	1	2	1	1	8	1	3	2	1	1	3	2	1	3	1	2
O43169	O43169	6	6	6	Cytochrome b5 type B	CYB5B		1	6	6	6	5	4	3	4	3	4	4	4	4	4	4	4	4	3	3	5	3	3	4	5	5	4	3	4	3	4	4	4	4	4	4	4	4	3	3	5	3	3
O43172-2;O43172	O43172-2;O43172	21;21	21;21	21;21	U4/U6 small nuclear ribonucleoprotein Prp4	PRPF4	;	2	21	21	21	8	6	7	12	12	12	14	14	10	16	10	12	7	7	11	15	14	13	6	16	8	6	7	12	12	12	14	14	10	16	10	12	7	7	11	15	14	13
O43175	O43175	21	21	21	D-3-phosphoglycerate dehydrogenase	PHGDH		1	21	21	21	7	8	12	20	12	15	17	14	13	14	13	15	19	6	8	9	14	11	12	17	7	8	12	20	12	15	17	14	13	14	13	15	19	6	8	9	14	11
O43181	O43181	4	4	4	NADH dehydrogenase [ubiquinone] iron-sulfur protein 4, mitochondrial	NDUFS4		1	4	4	4	2	0	1	3	0	3	1	1	2	2	1	1	1	1	1	2	2	2	0	2	2	0	1	3	0	3	1	1	2	2	1	1	1	1	1	2	2	2
O43182-4;O43182;O43182-5;O43182-3;O43182-2	O43182-4;O43182;O43182-5;O43182-3;O43182-2	4;4;2;2;2	4;4;2;2;2	4;4;2;2;2	Rho GTPase-activating protein 6	ARHGAP6	;;;;	5	4	4	4	0	2	0	0	0	0	1	1	0	0	0	0	1	0	2	1	1	2	2	3	0	2	0	0	0	0	1	1	0	0	0	0	1	0	2	1	1	2
O43236-5;O43236-2;O43236-3;O43236;O43236-4;O43236-6	O43236-5;O43236-2;O43236-3;O43236;O43236-4	4;4;4;4;4;1	2;2;2;2;2;1	2;2;2;2;2;1	Septin-4	04-Sep	;;;;	6	4	2	2	1	1	0	0	0	2	1	2	2	0	0	0	1	1	1	2	0	1	1	1	0	1	0	0	0	1	0	0	2	0	0	0	1	1	1	0	0	0
O43237;O43237-2	O43237;O43237-2	23;19	23;19	21;18	Cytoplasmic dynein 1 light intermediate chain 2	DYNC1LI2	;	2	23	23	21	10	14	10	14	14	12	16	14	12	14	12	11	14	10	7	12	12	15	13	16	10	14	10	14	14	12	16	14	12	14	12	11	14	10	7	12	12	15
O43240	O43240	8	8	8	Kallikrein-10	KLK10		1	8	8	8	0	0	0	0	0	0	0	1	7	6	5	0	1	0	0	1	1	0	0	0	0	0	0	0	0	0	0	1	7	6	5	0	1	0	0	1	1	0
O43242;O43242-2	O43242;O43242-2	32;19	32;19	32;19	26S proteasome non-ATPase regulatory subunit 3	PSMD3	;	2	32	32	32	23	21	21	25	26	23	26	28	23	25	24	21	22	17	23	26	18	24	16	20	23	21	21	25	26	23	26	28	23	25	24	21	22	17	23	26	18	24
O43251-6;O43251-8;O43251-5;O43251-10;O43251-2;O43251;O43251-3;O43251-9;Q9NWB1-3;O43251-4;Q9NWB1-4;Q9NWB1-5;Q9NWB1;O43251-7;Q9NWB1-2;A6NFN3;A6NFN3-2	O43251-6;O43251-8;O43251-5;O43251-10;O43251-2;O43251;O43251-3;O43251-9;Q9NWB1-3;O43251-4;Q9NWB1-4;Q9NWB1-5;Q9NWB1;O43251-7;Q9NWB1-2	8;8;6;6;6;6;5;5;5;5;5;5;5;5;5;3;3	8;8;6;6;6;6;5;5;5;5;5;5;5;5;5;3;3	8;8;6;6;6;6;5;5;5;5;5;5;5;5;5;3;3	RNA binding protein fox-1 homolog 2;RNA binding protein fox-1 homolog 1	RBFOX2;RBFOX1	;;;;;;;;;;;;;;	17	8	8	8	2	2	2	3	1	2	7	3	1	2	3	0	3	1	1	5	4	7	3	5	2	2	2	3	1	2	7	3	1	2	3	0	3	1	1	5	4	7
O43252	O43252	33	33	31	Bifunctional 3-phosphoadenosine 5-phosphosulfate synthase 1;Sulfate adenylyltransferase;Adenylyl-sulfate kinase	PAPSS1		1	33	33	31	18	14	18	16	18	20	16	16	20	15	22	13	15	10	10	25	2	19	13	14	18	14	18	16	18	20	16	16	20	15	22	13	15	10	10	25	2	19
O43255	O43255	1	1	1	E3 ubiquitin-protein ligase SIAH2	SIAH2		1	1	1	1	1	0	0	0	0	1	1	1	0	0	1	0	1	0	0	1	0	1	1	1	1	0	0	0	0	1	1	1	0	0	1	0	1	0	0	1	0	1
O43264;O43264-2	O43264;O43264-2	17;16	17;16	17;16	Centromere/kinetochore protein zw10 homolog	ZW10	;	2	17	17	17	5	3	6	9	5	11	12	10	9	11	9	9	7	11	3	11	4	8	2	8	5	3	6	9	5	11	12	10	9	11	9	9	7	11	3	11	4	8
O43272;O43272-2;O43272-1	O43272;O43272-2;O43272-1	23;20;20	23;20;20	23;20;20	Proline dehydrogenase 1, mitochondrial	PRODH	;;	3	23	23	23	1	7	19	5	17	5	2	2	21	10	3	0	1	1	2	11	1	0	0	0	1	7	19	5	17	5	2	2	21	10	3	0	1	1	2	11	1	0
O43278-2;O43278	O43278-2;O43278	16;16	16;16	16;16	Kunitz-type protease inhibitor 1	SPINT1	;	2	16	16	16	12	8	9	9	9	6	14	11	7	11	8	1	0	1	6	12	3	4	2	2	12	8	9	9	9	6	14	11	7	11	8	1	0	1	6	12	3	4
O43280-2;O43280	O43280-2;O43280	2;2	2;2	2;2	Trehalase	TREH	;	2	2	2	2	0	0	0	0	0	0	0	0	2	0	0	0	0	0	0	0	0	0	0	0	0	0	0	0	0	0	0	0	2	0	0	0	0	0	0	0	0	0
O43290	O43290	13	13	13	U4/U6.U5 tri-snRNP-associated protein 1	SART1		1	13	13	13	3	3	3	7	6	8	12	8	6	4	4	7	5	3	4	6	3	9	3	9	3	3	3	7	6	8	12	8	6	4	4	7	5	3	4	6	3	9
O43291;O43291-2	O43291;O43291-2	4;3	4;3	4;3	Kunitz-type protease inhibitor 2	SPINT2	;	2	4	4	4	4	1	3	3	1	1	2	1	3	2	1	1	0	0	0	1	1	2	0	1	4	1	3	3	1	1	2	1	3	2	1	1	0	0	0	1	1	2
O43292;O43292-2	O43292;O43292-2	3;2	3;2	3;2	Glycosylphosphatidylinositol anchor attachment 1 protein	GPAA1	;	2	3	3	3	1	1	2	3	2	2	3	1	0	1	1	0	0	1	1	3	1	3	1	2	1	1	2	3	2	2	3	1	0	1	1	0	0	1	1	3	1	3
O43293;O43293-2	O43293;O43293-2	5;4	5;4	4;3	Death-associated protein kinase 3	DAPK3	;	2	5	5	4	1	1	0	1	1	1	2	1	1	0	1	2	2	1	3	3	2	2	2	2	1	1	0	1	1	1	2	1	1	0	1	2	2	1	3	3	2	2
O43294;O43294-2	O43294;O43294-2	27;26	27;26	27;26	Transforming growth factor beta-1-induced transcript 1 protein	TGFB1I1	;	2	27	27	27	4	9	3	4	2	7	8	10	6	9	7	1	22	17	17	22	20	20	23	24	4	9	3	4	2	7	8	10	6	9	7	1	22	17	17	22	20	20
O43295-2;O43295;O43295-3	O43295-2;O43295;O43295-3	5;5;3	4;4;2	4;4;2	SLIT-ROBO Rho GTPase-activating protein 3	SRGAP3	;;	3	5	4	4	0	1	0	2	3	1	4	0	1	3	1	1	0	1	0	1	2	1	1	1	0	0	0	1	2	0	3	0	0	2	1	1	0	1	0	0	1	0
O43299;O43299-2;O43299-3	O43299;O43299-2;O43299-3	8;6;4	8;6;4	8;6;4	AP-5 complex subunit zeta-1	AP5Z1	;;	3	8	8	8	2	2	1	4	0	3	8	1	2	3	2	1	0	5	1	4	2	2	2	4	2	2	1	4	0	3	8	1	2	3	2	1	0	5	1	4	2	2
O43301	O43301	22	22	20	Heat shock 70 kDa protein 12A	HSPA12A		1	22	22	20	9	8	6	10	3	1	9	12	9	4	9	1	19	17	15	15	19	11	14	20	9	8	6	10	3	1	9	12	9	4	9	1	19	17	15	15	19	11
O43303-2;O43303	O43303-2;O43303	1;1	1;1	1;1	Centriolar coiled-coil protein of 110 kDa	CCP110	;	2	1	1	1	0	0	0	0	1	0	1	0	0	1	0	1	1	1	1	1	1	0	1	1	0	0	0	0	1	0	1	0	0	1	0	1	1	1	1	1	1	0
O43306-2;O43306	O43306-2;O43306	1;1	1;1	1;1	Adenylate cyclase type 6	ADCY6	;	2	1	1	1	1	0	1	1	1	0	1	0	1	1	1	0	1	0	0	0	1	1	0	1	1	0	1	1	1	0	1	0	1	1	1	0	1	0	0	0	1	1
O43310;O43310-2	O43310;O43310-2	4;4	4;4	4;4	CBP80/20-dependent translation initiation factor	CTIF	;	2	4	4	4	1	1	0	0	0	1	3	1	1	2	0	0	3	2	2	1	1	2	3	4	1	1	0	0	0	1	3	1	1	2	0	0	3	2	2	1	1	2
O43314-2;O43314	O43314-2;O43314	13;13	13;13	12;12	Inositol hexakisphosphate and diphosphoinositol-pentakisphosphate kinase 2	PPIP5K2	;	2	13	13	12	5	4	2	7	3	5	7	6	4	7	2	4	4	2	2	5	2	2	4	3	5	4	2	7	3	5	7	6	4	7	2	4	4	2	2	5	2	2
O43318-2;O43318;O43318-4;O43318-3	O43318-2;O43318;O43318-4;O43318-3	9;9;7;7	9;9;7;7	9;9;7;7	Mitogen-activated protein kinase kinase kinase 7	MAP3K7	;;;	4	9	9	9	4	3	3	8	3	2	6	3	4	6	4	5	3	3	3	5	5	5	5	6	4	3	3	8	3	2	6	3	4	6	4	5	3	3	3	5	5	5
O43324;O43324-2	O43324;O43324-2	9;6	9;6	9;6	Eukaryotic translation elongation factor 1 epsilon-1	EEF1E1	;	2	9	9	9	5	5	3	6	6	4	6	8	5	7	3	5	5	6	4	9	4	7	3	7	5	5	3	6	6	4	6	8	5	7	3	5	5	6	4	9	4	7
O43325	O43325	1	1	1	LYR motif-containing protein 1	LYRM1		1	1	1	1	0	0	0	0	1	0	0	0	0	0	0	0	0	0	0	0	0	0	0	0	0	0	0	0	1	0	0	0	0	0	0	0	0	0	0	0	0	0
O43347	O43347	7	5	5	RNA-binding protein Musashi homolog 1	MSI1		1	7	5	5	0	2	2	1	0	1	6	1	1	2	2	1	1	0	1	1	2	3	0	2	0	1	2	0	0	0	5	0	1	0	1	0	1	0	1	0	1	2
O43353;O43353-2	O43353;O43353-2	16;12	16;12	15;11	Receptor-interacting serine/threonine-protein kinase 2	RIPK2	;	2	16	16	15	4	9	5	11	6	10	12	3	6	4	7	5	2	4	4	8	2	2	3	5	4	9	5	11	6	10	12	3	6	4	7	5	2	4	4	8	2	2
O43390;O43390-3	O43390;O43390-3	35;32	35;32	2;2	Heterogeneous nuclear ribonucleoprotein R	HNRNPR	;	2	35	35	2	24	25	25	25	25	27	32	28	24	30	23	26	26	25	21	30	24	32	21	30	24	25	25	25	25	27	32	28	24	30	23	26	26	25	21	30	24	32
O43390-2;O43390-4	O43390-2;O43390-4	35;30	2;2	2;2	Heterogeneous nuclear ribonucleoprotein R	HNRNPR	;	2	35	2	2	24	25	25	25	25	26	31	27	24	30	23	26	26	25	21	29	25	32	22	32	1	1	1	1	1	1	1	1	1	2	1	2	1	2	2	1	2	1
O43395	O43395	14	14	11	U4/U6 small nuclear ribonucleoprotein Prp3	PRPF3		1	14	14	11	3	1	3	5	2	5	8	6	3	5	1	5	2	2	3	6	5	3	3	4	3	1	3	5	2	5	8	6	3	5	1	5	2	2	3	6	5	3
O43395-3	O43395-3	4	1	1	U4/U6 small nuclear ribonucleoprotein Prp3	PRPF3		1	4	1	1	0	0	0	2	0	1	2	2	0	2	0	1	1	0	0	1	0	0	0	0	0	0	0	0	0	0	0	0	0	1	0	0	0	0	0	0	0	0
O43396	O43396	17	17	17	Thioredoxin-like protein 1	TXNL1		1	17	17	17	13	10	13	13	13	14	15	14	17	16	9	12	13	12	14	13	12	14	12	15	13	10	13	13	13	14	15	14	17	16	9	12	13	12	14	13	12	14
O43399-4;O43399-3;O43399-2;O43399-6	O43399-4;O43399-3;O43399-2;O43399-6	14;14;13;12	1;1;1;1	1;1;1;1	Tumor protein D54	TPD52L2	;;;	4	14	1	1	11	13	11	11	12	11	11	8	11	8	10	9	10	9	10	12	9	12	8	10	1	1	1	1	1	1	1	1	1	0	1	1	1	1	1	1	1	1
O43399-5;O43399-7;O43399	O43399-5;O43399-7;O43399	16;16;15	16;16;15	3;3;3	Tumor protein D54	TPD52L2	;;	3	16	16	3	12	15	13	12	14	12	12	10	13	11	12	9	12	11	11	14	11	13	11	11	12	15	13	12	14	12	12	10	13	11	12	9	12	11	11	14	11	13
O43402;O43402-2	O43402	4;1	4;1	4;1	ER membrane protein complex subunit 8	EMC8		2	4	4	4	2	2	1	2	2	1	4	2	3	2	1	2	1	2	1	2	3	2	3	3	2	2	1	2	2	1	4	2	3	2	1	2	1	2	1	2	3	2
O43405;O43405-2	O43405;O43405-2	2;1	2;1	2;1	Cochlin	COCH	;	2	2	2	2	0	0	0	0	0	0	0	0	0	2	0	0	0	0	0	0	0	0	0	0	0	0	0	0	0	0	0	0	0	2	0	0	0	0	0	0	0	0
O43414-3;O43414-2;O43414	O43414-3;O43414-2;O43414	5;5;5	5;5;5	5;5;5	ERI1 exoribonuclease 3	ERI3	;;	3	5	5	5	2	3	4	5	5	5	5	5	3	5	4	3	4	3	1	4	4	5	3	4	2	3	4	5	5	5	5	5	3	5	4	3	4	3	1	4	4	5
O43422;O43422-2	O43422	4;1	4;1	4;1	52 kDa repressor of the inhibitor of the protein kinase	PRKRIR		2	4	4	4	1	0	1	1	0	2	3	3	0	2	2	1	1	3	1	3	3	3	0	3	1	0	1	1	0	2	3	3	0	2	2	1	1	3	1	3	3	3
O43427-2;O43427	O43427-2;O43427	9;9	9;9	9;9	Acidic fibroblast growth factor intracellular-binding protein	FIBP	;	2	9	9	9	3	3	2	3	5	0	6	8	6	6	1	1	5	4	3	8	5	6	2	6	3	3	2	3	5	0	6	8	6	6	1	1	5	4	3	8	5	6
O43432;O43432-3;O43432-4;O43432-2	O43432;O43432-3;O43432-4	20;20;19;2	15;15;14;1	15;15;14;1	Eukaryotic translation initiation factor 4 gamma 3	EIF4G3	;;	4	20	15	15	8	8	8	9	10	10	15	12	11	11	7	7	10	9	8	14	5	11	12	11	3	6	5	6	7	7	12	9	7	7	3	4	7	7	5	10	2	7
O43439-2;O43439-5;O43439;O43439-4	O43439-2;O43439-5;O43439;O43439-4	2;2;2;2	2;2;2;2	2;2;2;2	Protein CBFA2T2	CBFA2T2	;;;	4	2	2	2	1	1	1	1	1	0	2	0	1	1	1	0	1	1	0	1	1	1	1	1	1	1	1	1	1	0	2	0	1	1	1	0	1	1	0	1	1	1
O43447;O43447-2	O43447;O43447-2	6;4	6;4	6;4	Peptidyl-prolyl cis-trans isomerase H	PPIH	;	2	6	6	6	4	3	2	4	4	4	5	2	5	3	3	1	2	3	3	5	4	3	2	4	4	3	2	4	4	4	5	2	5	3	3	1	2	3	3	5	4	3
O43451;Q2M2H8	O43451	15;2	15;2	15;2	Maltase-glucoamylase, intestinal;Maltase;Glucoamylase	MGAM		2	15	15	15	15	0	0	0	2	0	1	0	1	0	11	0	2	2	7	3	0	0	0	0	15	0	0	0	2	0	1	0	1	0	11	0	2	2	7	3	0	0
O43464;O43464-3;O43464-2;O43464-4	O43464;O43464-3;O43464-2;O43464-4	6;5;4;4	6;5;4;4	6;5;4;4	Serine protease HTRA2, mitochondrial	HTRA2	;;;	4	6	6	6	3	0	2	3	4	3	5	3	2	3	4	4	1	2	2	5	4	2	4	6	3	0	2	3	4	3	5	3	2	3	4	4	1	2	2	5	4	2
O43488	O43488	14	14	9	Aflatoxin B1 aldehyde reductase member 2	AKR7A2		1	14	14	9	12	12	11	9	12	10	10	9	13	9	9	8	11	8	10	11	11	10	12	12	12	12	11	9	12	10	10	9	13	9	9	8	11	8	10	11	11	10
O43490-2;O43490;O43490-4;O43490-7;O43490-5;O43490-3;O43490-6	O43490-2;O43490;O43490-4;O43490-7;O43490-5;O43490-3;O43490-6	31;31;30;30;28;28;28	31;31;30;30;28;28;28	31;31;30;30;28;28;28	Prominin-1	PROM1	;;;;;;	7	31	31	31	14	27	24	10	23	4	13	23	26	23	14	6	3	3	9	10	19	0	2	0	14	27	24	10	23	4	13	23	26	23	14	6	3	3	9	10	19	0
O43491;O43491-3;O43491-2	O43491;O43491-3;O43491-2	45;29;26	45;29;26	10;0;0	Band 4.1-like protein 2	EPB41L2	;;	3	45	45	10	17	24	20	31	19	25	36	21	18	23	24	14	31	26	30	29	25	29	27	29	17	24	20	31	19	25	36	21	18	23	24	14	31	26	30	29	25	29
O43491-4	O43491-4	37	2	2	Band 4.1-like protein 2	EPB41L2		1	37	2	2	15	22	21	29	18	23	32	21	19	21	23	16	28	25	26	28	25	26	24	24	1	0	2	2	1	2	2	1	2	1	2	2	2	2	2	2	2	2
O43504	O43504	6	6	6	Ragulator complex protein LAMTOR5	LAMTOR5		1	6	6	6	4	4	6	5	3	3	6	4	5	2	3	3	3	3	4	5	3	5	3	5	4	4	6	5	3	3	6	4	5	2	3	3	3	3	4	5	3	5
O43505	O43505	2	2	2	Beta-1,4-glucuronyltransferase 1	B4GAT1		1	2	2	2	0	0	0	0	0	0	0	0	2	0	0	0	0	0	0	0	1	0	1	0	0	0	0	0	0	0	0	0	2	0	0	0	0	0	0	0	1	0
O43508-2;O75888-5;O75888-4;O75888-3;O75888;O75888-2	O43508-2;O75888-5;O75888-4;O75888-3;O75888;O75888-2	2;2;2;2;2;1	2;2;2;2;2;1	2;2;2;2;2;1	Tumor necrosis factor ligand superfamily member 13	TNFSF13	;;;;;	6	2	2	2	1	0	0	1	2	0	1	0	0	2	0	0	0	2	0	0	0	0	0	1	1	0	0	1	2	0	1	0	0	2	0	0	0	2	0	0	0	0
O43513	O43513	3	3	3	Mediator of RNA polymerase II transcription subunit 7	MED7		1	3	3	3	1	0	0	0	1	2	3	1	1	1	1	0	0	2	1	2	2	1	1	1	1	0	0	0	1	2	3	1	1	1	1	0	0	2	1	2	2	1
O43516-2;O43516;O43516-3;O43516-4	O43516-2;O43516;O43516-3;O43516-4	10;10;10;7	10;10;10;7	10;10;10;7	WAS/WASL-interacting protein family member 1	WIPF1	;;;	4	10	10	10	4	0	2	5	2	6	8	7	1	3	3	4	4	6	6	7	4	3	6	4	4	0	2	5	2	6	8	7	1	3	3	4	4	6	6	7	4	3
O43520	O43520	3	3	3	Phospholipid-transporting ATPase IC	ATP8B1		1	3	3	3	0	0	0	0	0	0	1	0	2	0	0	0	1	0	0	0	0	0	0	0	0	0	0	0	0	0	1	0	2	0	0	0	1	0	0	0	0	0
O43521-6;O43521-9;O43521-7;O43521-3;O43521-5;O43521-2;O43521-4;O43521-8;O43521-12;O43521	O43521-6;O43521-9;O43521-7;O43521-3;O43521-5;O43521-2;O43521-4;O43521-8;O43521-12;O43521	2;2;2;2;2;2;2;2;2;2	2;2;2;2;2;2;2;2;2;2	2;2;2;2;2;2;2;2;2;2	Bcl-2-like protein 11	BCL2L11	;;;;;;;;;	10	2	2	2	0	0	0	0	0	0	0	0	0	0	0	0	0	0	0	0	1	1	0	1	0	0	0	0	0	0	0	0	0	0	0	0	0	0	0	0	1	1
O43524	O43524	2	1	1	Forkhead box protein O3	FOXO3		1	2	1	1	0	0	0	0	0	0	0	0	0	0	0	0	1	0	0	1	0	0	0	0	0	0	0	0	0	0	0	0	0	0	0	0	1	0	0	0	0	0
O43548-2;O43548	O43548-2;O43548	2;2	1;1	1;1	Protein-glutamine gamma-glutamyltransferase 5	TGM5	;	2	2	1	1	1	0	0	1	2	0	0	0	0	0	0	0	0	0	0	0	1	1	0	1	0	0	0	1	1	0	0	0	0	0	0	0	0	0	0	0	0	0
O43556;O43556-4;O43556-3	O43556;O43556-4;O43556-3	7;7;6	7;7;6	7;7;6	Epsilon-sarcoglycan	SGCE	;;	3	7	7	7	0	1	1	0	0	1	3	0	1	1	1	0	4	2	3	1	2	1	7	7	0	1	1	0	0	1	3	0	1	1	1	0	4	2	3	1	2	1
O43566-6;O43566-5;O43566	O43566-6;O43566-5;O43566	2;2;2	2;2;2	2;2;2	Regulator of G-protein signaling 14	RGS14	;;	3	2	2	2	0	0	0	0	0	1	1	1	1	1	1	2	1	1	2	1	0	1	0	0	0	0	0	0	0	1	1	1	1	1	1	2	1	1	2	1	0	1
O43567;O43567-2	O43567;O43567-2	4;2	4;2	4;2	E3 ubiquitin-protein ligase RNF13	RNF13	;	2	4	4	4	1	0	0	2	0	0	3	0	0	0	2	1	1	3	1	1	1	2	1	2	1	0	0	2	0	0	3	0	0	0	2	1	1	3	1	1	1	2
O43570-2;O43570	O43570-2;O43570	5;5	5;5	5;5	Carbonic anhydrase 12	CA12	;	2	5	5	5	1	4	1	1	4	3	0	1	1	1	5	4	0	1	1	2	0	5	0	0	1	4	1	1	4	3	0	1	1	1	5	4	0	1	1	2	0	5
O43572	O43572	8	8	8	A-kinase anchor protein 10, mitochondrial	AKAP10		1	8	8	8	5	3	1	2	1	5	6	3	0	2	3	2	2	0	1	4	3	4	1	4	5	3	1	2	1	5	6	3	0	2	3	2	2	0	1	4	3	4
O43583	O43583	5	5	5	Density-regulated protein	DENR		1	5	5	5	3	3	1	3	3	3	4	3	5	4	4	3	3	4	4	3	2	4	3	2	3	3	1	3	3	3	4	3	5	4	4	3	3	4	4	3	2	4
O43586-2;O43586	O43586-2;O43586	1;1	1;1	1;1	Proline-serine-threonine phosphatase-interacting protein 1	PSTPIP1	;	2	1	1	1	1	1	0	1	0	0	1	0	0	0	0	0	0	1	0	0	0	0	0	0	1	1	0	1	0	0	1	0	0	0	0	0	0	1	0	0	0	0
O43592	O43592	22	22	22	Exportin-T	XPOT		1	22	22	22	10	9	4	15	11	9	16	15	13	14	12	14	12	7	10	14	8	15	11	11	10	9	4	15	11	9	16	15	13	14	12	14	12	7	10	14	8	15
O43598;O43598-2	O43598;O43598-2	7;6	7;6	7;6	2-deoxynucleoside 5-phosphate N-hydrolase 1	DNPH1	;	2	7	7	7	6	6	4	6	5	4	7	5	6	3	3	4	5	4	4	6	4	6	6	6	6	6	4	6	5	4	7	5	6	3	3	4	5	4	4	6	4	6
O43602-2;O43602;Q8N568-2;Q8N568;Q8N568-3	O43602-2;O43602;Q8N568-2;Q8N568;Q8N568-3	2;2;1;1;1	2;2;1;1;1	2;2;1;1;1	Neuronal migration protein doublecortin;Serine/threonine-protein kinase DCLK2	DCX;DCLK2	;;;;	5	2	2	2	0	0	0	0	0	0	0	0	0	0	0	0	0	0	0	0	1	2	0	2	0	0	0	0	0	0	0	0	0	0	0	0	0	0	0	0	1	2
O43615	O43615	16	16	16	Mitochondrial import inner membrane translocase subunit TIM44	TIMM44		1	16	16	16	12	8	10	9	8	8	11	7	6	9	7	7	7	7	7	11	9	7	7	11	12	8	10	9	8	8	11	7	6	9	7	7	7	7	7	11	9	7
O43617;O43617-2	O43617;O43617-2	7;6	7;6	7;6	Trafficking protein particle complex subunit 3	TRAPPC3	;	2	7	7	7	5	4	3	5	1	3	4	2	4	4	1	1	4	3	2	5	3	5	4	4	5	4	3	5	1	3	4	2	4	4	1	1	4	3	2	5	3	5
O43633	O43633	4	4	4	Charged multivesicular body protein 2a	CHMP2A		1	4	4	4	4	3	3	2	3	1	2	1	3	1	2	0	2	1	3	4	3	3	3	3	4	3	3	2	3	1	2	1	3	1	2	0	2	1	3	4	3	3
O43639	O43639	11	10	10	Cytoplasmic protein NCK2	NCK2		1	11	10	10	2	3	3	9	3	2	6	5	3	4	3	2	6	4	3	5	3	4	4	6	1	3	3	9	3	1	5	4	2	4	2	2	5	4	3	4	3	3
O43657	O43657	3	3	3	Tetraspanin-6	TSPAN6		1	3	3	3	1	0	0	3	3	2	2	1	2	2	2	0	1	0	0	2	0	1	0	2	1	0	0	3	3	2	2	1	2	2	2	0	1	0	0	2	0	1
O43660;O43660-2	O43660;O43660-2	11;10	11;10	11;10	Pleiotropic regulator 1	PLRG1	;	2	11	11	11	4	2	0	5	1	6	8	3	4	4	3	5	2	3	3	7	6	8	2	8	4	2	0	5	1	6	8	3	4	4	3	5	2	3	3	7	6	8
O43665-2;O43665;O43665-3	O43665-2;O43665;O43665-3	8;8;8	8;8;8	8;8;8	Regulator of G-protein signaling 10	RGS10	;;	3	8	8	8	3	3	0	1	3	6	7	3	2	2	5	6	5	2	0	3	6	5	2	5	3	3	0	1	3	6	7	3	2	2	5	6	5	2	0	3	6	5
O43670-2;O43670;O43670-4;O43670-3	O43670-2;O43670;O43670-4;O43670-3	10;10;10;6	10;10;10;6	10;10;10;6	BUB3-interacting and GLEBS motif-containing protein ZNF207	ZNF207	;;;	4	10	10	10	5	8	5	6	5	7	9	8	7	4	5	4	6	4	4	9	6	5	4	8	5	8	5	6	5	7	9	8	7	4	5	4	6	4	4	9	6	5
O43674-2;O43674	O43674-2;O43674	7;7	7;7	7;7	NADH dehydrogenase [ubiquinone] 1 beta subcomplex subunit 5, mitochondrial	NDUFB5	;	2	7	7	7	4	0	1	2	1	1	3	0	2	0	3	0	3	2	2	4	1	4	1	3	4	0	1	2	1	1	3	0	2	0	3	0	3	2	2	4	1	4
O43676	O43676	2	2	2	NADH dehydrogenase [ubiquinone] 1 beta subcomplex subunit 3	NDUFB3		1	2	2	2	1	1	2	2	2	1	1	1	1	0	1	1	1	0	1	1	1	1	1	1	1	1	2	2	2	1	1	1	1	0	1	1	1	0	1	1	1	1
O43678;O43678-2	O43678;O43678-2	3;2	3;2	3;2	NADH dehydrogenase [ubiquinone] 1 alpha subcomplex subunit 2	NDUFA2	;	2	3	3	3	2	1	0	2	2	2	2	0	2	0	2	1	2	2	2	1	3	2	2	3	2	1	0	2	2	2	2	0	2	0	2	1	2	2	2	1	3	2
O43679-2;O43679	O43679-2;O43679	2;2	2;2	1;1	LIM domain-binding protein 2	LDB2	;	2	2	2	1	0	0	0	0	0	0	1	0	1	0	0	0	1	0	0	0	0	1	1	2	0	0	0	0	0	0	1	0	1	0	0	0	1	0	0	0	0	1
O43681	O43681	14	14	14	ATPase ASNA1	ASNA1		1	14	14	14	6	8	7	9	7	8	10	8	8	6	6	8	10	7	6	12	6	6	7	7	6	8	7	9	7	8	10	8	8	6	6	8	10	7	6	12	6	6
O43684-2;O43684	O43684-2;O43684	11;11	11;11	11;11	Mitotic checkpoint protein BUB3	BUB3	;	2	11	11	11	5	8	6	7	5	6	7	3	9	7	4	4	6	6	6	8	5	8	3	6	5	8	6	7	5	6	7	3	9	7	4	4	6	6	6	8	5	8
O43692	O43692	1	1	1	Peptidase inhibitor 15	PI15		1	1	1	1	0	0	0	0	0	0	0	0	0	0	0	0	0	0	0	0	0	0	1	0	0	0	0	0	0	0	0	0	0	0	0	0	0	0	0	0	0	0
O43707;O43707-2;O43707-3	O43707;O43707-2;O43707-3	73;50;39	73;50;39	48;35;29	Alpha-actinin-4	ACTN4	;;	3	73	73	48	67	53	59	62	60	59	64	54	59	58	55	50	63	61	55	60	60	62	62	64	67	53	59	62	60	59	64	54	59	58	55	50	63	61	55	60	60	62
O43708;O43708-3;O43708-2	O43708;O43708-3;O43708-2	10;9;6	10;9;6	10;9;6	Maleylacetoacetate isomerase	GSTZ1	;;	3	10	10	10	3	3	1	6	10	8	9	9	9	7	7	3	3	6	3	10	5	8	9	6	3	3	1	6	10	8	9	9	9	7	7	3	3	6	3	10	5	8
O43709;O43709-3;O43709-2	O43709;O43709-3	5;5;2	5;5;2	5;5;2	Probable 18S rRNA (guanine-N(7))-methyltransferase	WBSCR22	;	3	5	5	5	1	2	2	3	2	1	5	4	3	3	0	2	0	0	0	2	0	4	0	1	1	2	2	3	2	1	5	4	3	3	0	2	0	0	0	2	0	4
O43715	O43715	3	3	3	TP53-regulated inhibitor of apoptosis 1	TRIAP1		1	3	3	3	1	0	1	2	0	3	3	2	0	2	2	1	0	1	0	0	0	1	1	0	1	0	1	2	0	3	3	2	0	2	2	1	0	1	0	0	0	1
O43716	O43716	4	4	4	Glutamyl-tRNA(Gln) amidotransferase subunit C, mitochondrial	GATC		1	4	4	4	2	1	2	4	1	3	3	1	3	0	3	2	2	0	0	0	0	1	1	0	2	1	2	4	1	3	3	1	3	0	3	2	2	0	0	0	0	1
O43719	O43719	20	20	20	HIV Tat-specific factor 1	HTATSF1		1	20	20	20	2	4	2	3	3	11	12	13	7	15	6	11	3	2	1	5	2	7	1	6	2	4	2	3	3	11	12	13	7	15	6	11	3	2	1	5	2	7
O43731;O43731-2	O43731;O43731-2	1;1	1;1	1;1	ER lumen protein-retaining receptor 3	KDELR3	;	2	1	1	1	0	0	0	0	1	0	0	0	1	1	1	0	0	1	1	1	0	0	0	0	0	0	0	0	1	0	0	0	1	1	1	0	0	1	1	1	0	0
O43734-5;O43734-2;O43734;O43734-4;O43734-3	O43734-5;O43734-2;O43734;O43734-4;O43734-3	3;3;3;2;2	3;3;3;2;2	3;3;3;2;2	Adapter protein CIKS	TRAF3IP2	;;;;	5	3	3	3	0	0	0	0	0	1	2	2	0	0	2	2	0	0	0	2	1	1	1	2	0	0	0	0	0	1	2	2	0	0	2	2	0	0	0	2	1	1
O43741;O43741-2	O43741;O43741-2	7;4	7;4	7;4	5-AMP-activated protein kinase subunit beta-2	PRKAB2	;	2	7	7	7	2	1	0	2	4	3	4	5	2	1	2	3	4	3	2	3	3	5	6	5	2	1	0	2	4	3	4	5	2	1	2	3	4	3	2	3	3	5
O43747;O43747-2	O43747;O43747-2	26;26	26;26	26;26	AP-1 complex subunit gamma-1	AP1G1	;	2	26	26	26	18	18	18	19	17	15	21	16	22	17	18	16	17	10	14	19	13	17	12	17	18	18	18	19	17	15	21	16	22	17	18	16	17	10	14	19	13	17
O43752;O43752-2	O43752	3;1	3;1	3;1	Syntaxin-6	STX6		2	3	3	3	2	2	1	1	2	2	3	3	2	1	0	3	0	0	1	1	0	2	1	2	2	2	1	1	2	2	3	3	2	1	0	3	0	0	1	1	0	2
O43759-2;O43759	O43759-2;O43759	1;1	1;1	1;1	Synaptogyrin-1	SYNGR1	;	2	1	1	1	1	0	1	1	0	1	1	0	0	0	0	0	1	1	0	1	1	1	0	1	1	0	1	1	0	1	1	0	0	0	0	0	1	1	0	1	1	1
O43760;O43760-2	O43760;O43760-2	4;4	4;4	4;4	Synaptogyrin-2	SYNGR2	;	2	4	4	4	2	2	2	3	2	3	4	4	2	3	3	2	2	2	3	4	4	3	1	3	2	2	2	3	2	3	4	4	2	3	3	2	2	2	3	4	4	3
O43765	O43765	7	7	7	Small glutamine-rich tetratricopeptide repeat-containing protein alpha	SGTA		1	7	7	7	4	6	4	5	6	6	6	6	6	5	6	4	6	5	5	6	4	4	4	5	4	6	4	5	6	6	6	6	6	5	6	4	6	5	5	6	4	4
O43766;O43766-2;O43766-3	O43766;O43766-2	3;2;1	3;2;1	3;2;1	Lipoyl synthase, mitochondrial	LIAS	;	3	3	3	3	1	1	0	0	2	1	1	2	0	0	0	1	0	0	0	1	2	0	0	0	1	1	0	0	2	1	1	2	0	0	0	1	0	0	0	1	2	0
O43768-6;O43768-5;O43768-2;O43768;O43768-9;O43768-7;O43768-3;O43768-4;O43768-8	O43768-6;O43768-5;O43768-2;O43768;O43768-9;O43768-7;O43768-3;O43768-4;O43768-8	6;6;6;6;6;6;6;6;3	6;6;6;6;6;6;6;6;3	5;5;5;5;5;5;5;5;3	Alpha-endosulfine	ENSA	;;;;;;;;	9	6	6	5	1	1	2	2	0	4	5	5	2	2	2	5	1	1	1	3	2	3	1	4	1	1	2	2	0	4	5	5	2	2	2	5	1	1	1	3	2	3
O43776;O43776-2	O43776	30;9	30;9	30;9	Asparagine--tRNA ligase, cytoplasmic	NARS		2	30	30	30	19	20	23	23	18	18	23	19	24	22	14	18	21	17	17	19	16	20	23	22	19	20	23	23	18	18	23	19	24	22	14	18	21	17	17	19	16	20
O43795;O43795-2	O43795;O43795-2	23;22	23;22	20;19	Unconventional myosin-Ib	MYO1B	;	2	23	23	20	19	10	9	17	4	7	13	5	9	13	10	2	14	9	7	16	9	15	11	12	19	10	9	17	4	7	13	5	9	13	10	2	14	9	7	16	9	15
O43809	O43809	15	15	15	Cleavage and polyadenylation specificity factor subunit 5	NUDT21		1	15	15	15	11	10	7	12	9	9	15	9	11	9	11	12	11	10	9	13	11	14	9	13	11	10	7	12	9	9	15	9	11	9	11	12	11	10	9	13	11	14
O43813	O43813	16	16	16	LanC-like protein 1	LANCL1		1	16	16	16	9	7	7	5	7	9	9	10	11	6	7	8	11	5	8	10	7	11	12	11	9	7	7	5	7	9	9	10	11	6	7	8	11	5	8	10	7	11
O43815;O43815-2	O43815;O43815-2	19;18	19;18	18;17	Striatin	STRN	;	2	19	19	18	8	12	5	11	10	12	12	11	12	6	10	8	8	11	10	10	7	8	7	10	8	12	5	11	10	12	12	11	12	6	10	8	8	11	10	10	7	8
O43818	O43818	5	5	5	U3 small nucleolar RNA-interacting protein 2	RRP9		1	5	5	5	0	1	1	2	1	0	3	0	2	2	3	1	1	1	1	1	2	4	0	4	0	1	1	2	1	0	3	0	2	2	3	1	1	1	1	1	2	4
O43822-2;O43822-3;O43822;O43822-4	O43822-2;O43822-3;O43822;O43822-4	4;4;4;4	4;4;4;4	4;4;4;4	Protein C21orf2	C21orf2	;;;	4	4	4	4	0	1	1	2	1	1	3	2	2	2	0	1	2	1	1	1	2	1	2	0	0	1	1	2	1	1	3	2	2	2	0	1	2	1	1	1	2	1
O43823	O43823	6	6	6	A-kinase anchor protein 8	AKAP8		1	6	6	6	0	2	3	2	0	4	4	3	1	4	2	1	1	1	0	3	1	4	0	2	0	2	3	2	0	4	4	3	1	4	2	1	1	1	0	3	1	4
O43824	O43824	2	2	2	Putative GTP-binding protein 6	GTPBP6		1	2	2	2	1	0	0	0	0	1	2	1	0	0	0	0	0	0	0	1	2	2	0	2	1	0	0	0	0	1	2	1	0	0	0	0	0	0	0	1	2	2
O43837;O43837-2;O43837-3	O43837;O43837-2	17;15;7	17;15;7	17;15;7	Isocitrate dehydrogenase [NAD] subunit beta, mitochondrial	IDH3B	;	3	17	17	17	15	10	9	14	9	13	17	15	13	8	14	13	10	7	7	13	11	12	12	14	15	10	9	14	9	13	17	15	13	8	14	13	10	7	7	13	11	12
O43847;O43847-2	O43847;O43847-2	30;30	30;30	30;30	Nardilysin	NRD1	;	2	30	30	30	12	16	21	23	13	20	27	22	23	21	17	10	11	17	18	22	13	17	16	15	12	16	21	23	13	20	27	22	23	21	17	10	11	17	18	22	13	17
O43852;O43852-3;O43852-5;O43852-15;O43852-10;O43852-9;O43852-13;O43852-14;O43852-11;O43852-12	O43852;O43852-3;O43852-5;O43852-15;O43852-10	23;23;16;14;13;11;9;9;9;3	23;23;16;14;13;11;9;9;9;3	0;0;0;0;0;0;0;0;0;0	Calumenin	CALU	;;;;	10	23	23	0	18	18	19	21	18	19	22	13	17	17	17	12	16	15	18	21	16	17	18	18	18	18	19	21	18	19	22	13	17	17	17	12	16	15	18	21	16	17
O43852-2;O43852-4;O43852-8;O43852-7	O43852-2;O43852-4	19;19;8;5	2;2;2;2	2;2;2;2	Calumenin	CALU	;	4	19	2	2	15	15	14	17	13	15	17	11	16	13	13	12	13	12	13	18	12	16	14	13	2	2	1	2	0	1	0	1	2	1	0	2	2	1	0	2	1	2
O43852-6	O43852-6	17	1	1	Calumenin	CALU		1	17	1	1	12	14	14	15	13	14	15	9	12	13	12	9	12	11	12	14	12	12	13	13	0	0	0	0	0	0	0	0	0	0	0	0	0	0	0	0	0	0
O43865;O43865-2	O43865;O43865-2	20;18	20;18	11;9	Putative adenosylhomocysteinase 2	AHCYL1	;	2	20	20	11	16	10	11	13	11	15	16	16	16	15	12	10	10	10	9	14	8	13	11	16	16	10	11	13	11	15	16	16	16	15	12	10	10	10	9	14	8	13
O43866	O43866	13	13	13	CD5 antigen-like	CD5L		1	13	13	13	12	8	9	2	3	3	4	1	9	6	4	2	11	12	6	6	4	11	9	5	12	8	9	2	3	3	4	1	9	6	4	2	11	12	6	6	4	11
O43895	O43895	1	1	1	Xaa-Pro aminopeptidase 2	XPNPEP2		1	1	1	1	0	0	0	0	0	0	0	0	0	0	0	0	0	0	1	0	0	0	1	0	0	0	0	0	0	0	0	0	0	0	0	0	0	0	1	0	0	0
O43896	O43896	4	3	3	Kinesin-like protein KIF1C	KIF1C		1	4	3	3	2	1	2	3	3	4	2	2	2	3	2	0	2	2	1	2	2	3	1	4	1	0	1	2	2	3	1	1	1	2	1	0	1	1	0	1	1	2
O43913;O43913-2	O43913;O43913-2	8;6	8;6	8;6	Origin recognition complex subunit 5	ORC5	;	2	8	8	8	2	3	2	2	2	0	5	3	5	5	1	0	2	2	1	1	4	5	1	6	2	3	2	2	2	0	5	3	5	5	1	0	2	2	1	1	4	5
O43920	O43920	6	6	6	NADH dehydrogenase [ubiquinone] iron-sulfur protein 5	NDUFS5		1	6	6	6	5	0	3	3	3	2	2	0	2	3	1	0	0	1	0	3	2	2	1	3	5	0	3	3	3	2	2	0	2	3	1	0	0	1	0	3	2	2
O43924	O43924	3	3	3	Retinal rod rhodopsin-sensitive cGMP 3,5-cyclic phosphodiesterase subunit delta	PDE6D		1	3	3	3	3	2	2	1	2	0	2	2	2	2	1	0	2	1	1	2	2	3	3	3	3	2	2	1	2	0	2	2	2	2	1	0	2	1	1	2	2	3
O43929;O43929-2;O43929-3;CON__Q2YDI2	O43929;O43929-2;O43929-3;CON__Q2YDI2	5;4;4;3	5;4;4;3	5;4;4;3	Origin recognition complex subunit 4	ORC4	;;;	4	5	5	5	1	2	1	0	1	2	5	2	4	2	1	1	1	1	2	1	2	3	3	4	1	2	1	0	1	2	5	2	4	2	1	1	1	1	2	1	2	3
O43933;O43933-2	O43933;O43933-2	6;4	6;4	6;4	Peroxisome biogenesis factor 1	PEX1	;	2	6	6	6	1	1	3	2	1	2	3	2	1	4	2	2	0	0	0	1	0	1	0	0	1	1	3	2	1	2	3	2	1	4	2	2	0	0	0	1	0	1
O60216;Q9H4I0	O60216	14;1	14;1	14;1	Double-strand-break repair protein rad21 homolog	RAD21		2	14	14	14	6	3	4	6	4	3	7	6	9	9	2	4	7	3	5	9	9	9	4	12	6	3	4	6	4	3	7	6	9	9	2	4	7	3	5	9	9	9
O60218	O60218	11	11	7	Aldo-keto reductase family 1 member B10	AKR1B10		1	11	11	7	4	10	10	4	0	4	7	2	0	3	2	3	2	1	2	8	1	0	4	0	4	10	10	4	0	4	7	2	0	3	2	3	2	1	2	8	1	0
O60220	O60220	4	4	4	Mitochondrial import inner membrane translocase subunit Tim8 A	TIMM8A		1	4	4	4	2	2	4	3	4	4	4	4	2	4	2	0	3	0	2	3	1	3	0	0	2	2	4	3	4	4	4	4	2	4	2	0	3	0	2	3	1	3
O60229;O60229-2;O60229-6;O60229-4;O60229-5;O60229-3	O60229;O60229-2	9;5;4;4;3;3	8;4;4;4;3;2	8;4;4;4;3;2	Kalirin	KALRN	;	6	9	8	8	1	0	0	1	1	1	1	1	2	2	0	2	1	2	3	8	3	5	4	7	1	0	0	1	0	1	0	1	1	1	0	2	1	1	2	7	2	4
O60231	O60231	16	15	15	Putative pre-mRNA-splicing factor ATP-dependent RNA helicase DHX16	DHX16		1	16	15	15	6	7	7	6	4	7	10	9	9	8	5	11	1	1	5	10	6	5	3	11	5	6	6	6	4	7	10	9	8	7	5	11	1	1	5	9	5	5
O60232	O60232	7	7	7	Sjoegren syndrome/scleroderma autoantigen 1	SSSCA1		1	7	7	7	5	5	6	4	4	3	4	5	3	1	2	2	4	4	3	4	4	3	2	3	5	5	6	4	4	3	4	5	3	1	2	2	4	4	3	4	4	3
O60234	O60234	5	3	3	Glia maturation factor gamma	GMFG		1	5	3	3	1	3	2	3	2	1	4	2	3	1	3	3	2	3	3	3	2	3	3	3	0	1	1	2	1	0	2	0	1	0	2	1	1	2	2	1	1	2
O60237;O60237-4;O60237-3;O60237-2;O60237-5	O60237;O60237-4;O60237-3	7;6;5;1;1	6;5;5;1;1	6;5;5;1;1	Protein phosphatase 1 regulatory subunit 12B	PPP1R12B	;;	5	7	6	6	0	0	0	0	0	1	0	0	0	0	1	1	6	3	2	3	4	4	1	7	0	0	0	0	0	1	0	0	0	0	1	1	5	3	2	2	4	3
O60238-2;O60238	O60238-2;O60238	3;3	3;3	3;3	BCL2/adenovirus E1B 19 kDa protein-interacting protein 3-like	BNIP3L	;	2	3	3	3	1	0	1	1	0	2	2	0	2	2	2	1	1	1	1	2	0	1	1	1	1	0	1	1	0	2	2	0	2	2	2	1	1	1	1	2	0	1
O60239;O60239-2	O60239;O60239-2	2;1	2;1	2;1	SH3 domain-binding protein 5	SH3BP5	;	2	2	2	2	0	0	0	2	0	0	0	0	0	0	0	0	0	0	0	1	0	0	1	1	0	0	0	2	0	0	0	0	0	0	0	0	0	0	0	1	0	0
O60244	O60244	13	13	13	Mediator of RNA polymerase II transcription subunit 14	MED14		1	13	13	13	5	2	2	2	3	6	9	7	4	5	5	1	3	1	1	7	6	3	2	5	5	2	2	2	3	6	9	7	4	5	5	1	3	1	1	7	6	3
O60245;O60245-2	O60245;O60245-2	3;3	3;3	3;3	Protocadherin-7	PCDH7	;	2	3	3	3	0	0	0	0	0	0	0	2	0	0	2	2	0	1	0	2	2	1	0	1	0	0	0	0	0	0	0	2	0	0	2	2	0	1	0	2	2	1
O60256;O60256-2;O60256-4;O60256-3	O60256;O60256-2;O60256-4;O60256-3	14;13;12;11	14;13;12;11	13;12;11;10	Phosphoribosyl pyrophosphate synthase-associated protein 2	PRPSAP2	;;;	4	14	14	13	8	7	4	7	11	12	12	13	12	9	11	10	9	8	9	9	12	10	11	11	8	7	4	7	11	12	12	13	12	9	11	10	9	8	9	9	12	10
O60259;O60259-2;O60259-3	O60259;O60259-2;O60259-3	6;6;3	6;6;3	6;6;3	Kallikrein-8	KLK8	;;	3	6	6	6	0	1	6	3	1	0	1	0	1	2	0	0	1	0	1	1	2	0	0	0	0	1	6	3	1	0	1	0	1	2	0	0	1	0	1	1	2	0
O60259-4	O60259-4	1	1	1	Kallikrein-8	KLK8		1	1	1	1	0	0	0	0	0	1	1	1	0	0	1	1	0	0	0	0	0	0	0	0	0	0	0	0	0	1	1	1	0	0	1	1	0	0	0	0	0	0
O60260-7;O60260-8;O60260-2;O60260;O60260-6;O60260-5;O60260-4	O60260-7;O60260-8;O60260-2;O60260;O60260-6;O60260-5	3;3;3;3;2;2;1	3;3;3;3;2;2;1	3;3;3;3;2;2;1	E3 ubiquitin-protein ligase parkin	PARK2	;;;;;	7	3	3	3	0	0	0	0	0	0	0	0	0	0	0	0	1	0	0	1	1	2	1	0	0	0	0	0	0	0	0	0	0	0	0	0	1	0	0	1	1	2
O60262	O60262	3	3	3	Guanine nucleotide-binding protein G(I)/G(S)/G(O) subunit gamma-7	GNG7		1	3	3	3	2	1	2	2	1	3	1	0	2	1	0	1	2	3	2	1	3	2	2	2	2	1	2	2	1	3	1	0	2	1	0	1	2	3	2	1	3	2
O60264	O60264	30	30	23	SWI/SNF-related matrix-associated actin-dependent regulator of chromatin subfamily A member 5	SMARCA5		1	30	30	23	18	8	8	11	5	4	17	9	11	7	11	2	7	2	8	23	16	19	4	19	18	8	8	11	5	4	17	9	11	7	11	2	7	2	8	23	16	19
O60266-2;O60266	O60266-2;O60266	4;4	4;4	4;4	Adenylate cyclase type 3	ADCY3	;	2	4	4	4	0	1	1	0	1	0	0	0	0	1	0	0	0	1	0	0	1	1	0	3	0	1	1	0	1	0	0	0	0	1	0	0	0	1	0	0	1	1
O60268-3;O60268;O60268-2	O60268-3;O60268;O60268-2	10;10;5	10;10;5	10;10;5	Uncharacterized protein KIAA0513	KIAA0513	;;	3	10	10	10	2	3	2	3	4	9	0	0	1	1	0	1	1	1	1	2	0	0	1	0	2	3	2	3	4	9	0	0	1	1	0	1	1	1	1	2	0	0
O60271-4;O60271;O60271-2;O60271-5;O60271-3	O60271-4;O60271;O60271-2;O60271-5;O60271-3	41;40;39;30;29	41;40;39;30;29	4;4;4;4;4	C-Jun-amino-terminal kinase-interacting protein 4	SPAG9	;;;;	5	41	41	4	20	25	17	29	18	28	27	21	16	15	14	12	16	22	17	32	19	22	21	25	20	25	17	29	18	28	27	21	16	15	14	12	16	22	17	32	19	22
O60271-9	O60271-9	37	1	1	C-Jun-amino-terminal kinase-interacting protein 4	SPAG9		1	37	1	1	16	21	14	24	15	24	25	18	13	13	11	9	14	18	14	28	16	20	18	23	0	0	0	0	0	0	1	0	0	0	0	0	0	0	0	0	0	1
O60279	O60279	1	1	1	Sushi domain-containing protein 5	SUSD5		1	1	1	1	1	1	1	1	0	0	1	0	1	0	1	0	1	0	1	1	0	1	1	1	1	1	1	1	0	0	1	0	1	0	1	0	1	0	1	1	0	1
O60282;O60282-2	O60282;O60282-2	17;9	6;4	5;3	Kinesin heavy chain isoform 5C	KIF5C	;	2	17	6	5	6	6	4	10	8	5	12	7	6	10	7	3	9	7	9	10	6	5	5	7	2	1	0	2	0	0	2	1	0	4	1	0	2	0	3	2	1	0
O60287	O60287	14	14	14	Nucleolar pre-ribosomal-associated protein 1	URB1		1	14	14	14	2	1	1	2	2	3	8	4	1	4	4	0	2	2	1	5	6	9	0	6	2	1	1	2	2	3	8	4	1	4	4	0	2	2	1	5	6	9
O60291;O60291-2;O60291-4;O60291-3	O60291;O60291-2;O60291-4;O60291-3	6;6;4;4	6;6;4;4	6;6;4;4	E3 ubiquitin-protein ligase MGRN1	MGRN1	;;;	4	6	6	6	3	0	4	3	2	2	2	1	2	2	0	1	1	1	1	3	1	2	1	1	3	0	4	3	2	2	2	1	2	2	0	1	1	1	1	3	1	2
O60292	O60292	7	7	7	Signal-induced proliferation-associated 1-like protein 3	SIPA1L3		1	7	7	7	1	0	3	2	1	2	6	2	3	4	4	1	1	1	2	3	1	2	0	2	1	0	3	2	1	2	6	2	3	4	4	1	1	1	2	3	1	2
O60293-2;O60293	O60293-2;O60293	4;4	4;4	4;4	Zinc finger C3H1 domain-containing protein	ZFC3H1	;	2	4	4	4	0	0	0	0	0	0	1	1	0	1	1	0	0	1	0	1	0	0	2	0	0	0	0	0	0	0	1	1	0	1	1	0	0	1	0	1	0	0
O60294	O60294	2	2	2	tRNA wybutosine-synthesizing protein 4	LCMT2		1	2	2	2	0	0	0	1	1	0	1	1	0	2	0	1	0	0	0	1	0	1	0	0	0	0	0	1	1	0	1	1	0	2	0	1	0	0	0	1	0	1
O60306	O60306	38	38	38	Intron-binding protein aquarius	AQR		1	38	38	38	15	12	11	15	7	14	32	19	14	20	10	14	11	8	9	29	16	27	7	29	15	12	11	15	7	14	32	19	14	20	10	14	11	8	9	29	16	27
O60313;O60313-2	O60313;O60313-2	34;34	34;34	34;34	Dynamin-like 120 kDa protein, mitochondrial;Dynamin-like 120 kDa protein, form S1	OPA1	;	2	34	34	34	26	6	10	17	17	14	23	19	13	13	11	8	13	17	9	24	17	19	9	24	26	6	10	17	17	14	23	19	13	13	11	8	13	17	9	24	17	19
O60318;O60318-2	O60318	12;5	12;5	12;5	Germinal-center associated nuclear protein	MCM3AP		2	12	12	12	2	2	4	3	2	1	5	0	3	5	1	0	3	0	1	5	2	4	2	5	2	2	4	3	2	1	5	0	3	5	1	0	3	0	1	5	2	4
O60331-2;O60331-4;O60331;O60331-3	O60331-2;O60331-4;O60331;O60331-3	11;10;10;10	11;10;10;10	10;9;9;9	Phosphatidylinositol 4-phosphate 5-kinase type-1 gamma	PIP5K1C	;;;	4	11	11	10	4	2	2	6	4	1	2	0	2	5	1	0	8	6	4	7	5	7	6	10	4	2	2	6	4	1	2	0	2	5	1	0	8	6	4	7	5	7
O60333-2;O60333;O60333-4	O60333-2;O60333;O60333-4	9;9;9	6;6;6	6;6;6	Kinesin-like protein KIF1B	KIF1B	;;	3	9	6	6	2	1	1	5	3	6	5	6	3	2	3	2	2	4	1	4	1	4	1	2	1	1	1	3	3	4	3	4	3	1	2	2	2	3	1	4	0	2
O60333-3	O60333-3	3	1	1	Kinesin-like protein KIF1B	KIF1B		1	3	1	1	1	0	0	1	0	3	3	2	0	1	1	1	1	1	0	1	1	3	1	1	0	0	0	0	0	1	1	0	0	0	0	1	1	0	0	1	0	1
O60337-6;O60337-5;O60337	O60337-6;O60337-5;O60337	1;1;1	1;1;1	1;1;1	E3 ubiquitin-protein ligase MARCH6	06-Mar	;;	3	1	1	1	0	0	0	0	0	1	0	0	0	0	0	1	0	0	0	0	0	1	0	1	0	0	0	0	0	1	0	0	0	0	0	1	0	0	0	0	0	1
O60341;O60341-2	O60341;O60341-2	16;16	16;16	16;16	Lysine-specific histone demethylase 1A	KDM1A	;	2	16	16	16	7	10	5	7	5	9	15	9	8	10	10	8	7	3	7	10	10	10	3	8	7	10	5	7	5	9	15	9	8	10	10	8	7	3	7	10	10	10
O60343-2;O60343-3;O60343;O60343-5;O60343-4	O60343-2;O60343-3;O60343	19;19;19;6;5	18;18;18;6;5	18;18;18;6;5	TBC1 domain family member 4	TBC1D4	;;	5	19	18	18	9	7	2	10	3	7	16	12	6	13	9	2	13	6	8	13	5	11	8	10	8	6	1	9	2	7	15	11	5	12	8	2	12	5	7	12	4	10
O60344-4	O60344-4	5	5	2	Endothelin-converting enzyme 2;Methyltransferase-like region;Endothelin-converting enzyme 2 region	ECE2		1	5	5	2	1	1	3	5	4	1	1	2	3	4	1	2	1	0	0	0	0	1	0	0	1	1	3	5	4	1	1	2	3	4	1	2	1	0	0	0	0	1
O60346;O60346-2	O60346;O60346-2	4;3	4;3	4;3	PH domain leucine-rich repeat-containing protein phosphatase 1	PHLPP1	;	2	4	4	4	0	2	2	1	0	0	2	1	2	4	0	0	0	2	1	0	2	0	1	2	0	2	2	1	0	0	2	1	2	4	0	0	0	2	1	0	2	0
O60353-2;O60353	O60353-2;O60353	3;3	3;3	3;3	Frizzled-6	FZD6	;	2	3	3	3	0	0	1	2	0	0	0	1	0	1	0	0	0	0	0	1	0	0	0	0	0	0	1	2	0	0	0	1	0	1	0	0	0	0	0	1	0	0
O60361	O60361	11	1	1	Putative nucleoside diphosphate kinase	NME2P1		1	11	1	1	8	7	7	9	10	10	10	9	8	9	9	9	9	8	8	10	8	8	9	9	1	1	1	1	1	1	1	1	1	1	1	1	1	1	1	1	1	1
O60381-2;O60381-3;O60381	O60381-2;O60381-3;O60381	1;1;1	1;1;1	1;1;1	HMG box-containing protein 1	HBP1	;;	3	1	1	1	0	0	0	0	0	0	1	0	0	1	0	0	0	0	0	0	1	1	0	1	0	0	0	0	0	0	1	0	0	1	0	0	0	0	0	0	1	1
O60423-3;O60423;O60423-1	O60423-3;O60423;O60423-1	2;2;2	2;2;2	2;2;2	Phospholipid-transporting ATPase IK	ATP8B3	;;	3	2	2	2	2	1	0	0	0	1	1	1	0	0	0	1	0	0	0	1	1	0	1	1	2	1	0	0	0	1	1	1	0	0	0	1	0	0	0	1	1	0
O60427-2;O60427	O60427-2;O60427	2;2	2;2	2;2	Fatty acid desaturase 1	FADS1	;	2	2	2	2	0	0	0	0	1	1	1	0	0	1	1	1	1	1	1	2	0	2	0	1	0	0	0	0	1	1	1	0	0	1	1	1	1	1	1	2	0	2
O60437	O60437	62	62	62	Periplakin	PPL		1	62	62	62	20	28	31	27	48	33	41	46	41	49	31	28	17	9	8	35	21	20	9	26	20	28	31	27	48	33	41	46	41	49	31	28	17	9	8	35	21	20
O60443;O60443-3;O60443-2	O60443;O60443-3	15;9;3	15;9;3	15;9;3	Non-syndromic hearing impairment protein 5	DFNA5	;	3	15	15	15	8	2	9	12	6	13	10	4	4	6	7	8	10	11	8	11	7	10	12	12	8	2	9	12	6	13	10	4	4	6	7	8	10	11	8	11	7	10
O60449;O60449-3;O60449-2	O60449;O60449-3;O60449-2	18;18;18	18;18;18	18;18;18	Lymphocyte antigen 75	LY75	;;	3	18	18	18	7	1	6	6	12	9	7	1	3	7	10	4	1	8	3	5	3	6	3	3	7	1	6	6	12	9	7	1	3	7	10	4	1	8	3	5	3	6
O60462-3;O60462-4;O60462-5;O60462-2;O60462;O60462-6	O60462-3;O60462-4;O60462-5;O60462-2;O60462;O60462-6	14;13;13;13;13;11	14;13;13;13;13;11	14;13;13;13;13;11	Neuropilin-2	NRP2	;;;;;	6	14	14	14	2	4	2	5	6	2	5	11	3	3	2	4	6	6	8	4	6	0	6	7	2	4	2	5	6	2	5	11	3	3	2	4	6	6	8	4	6	0
O60476	O60476	9	9	9	Mannosyl-oligosaccharide 1,2-alpha-mannosidase IB	MAN1A2		1	9	9	9	7	2	2	4	4	5	5	5	7	4	4	3	7	0	3	7	2	3	1	3	7	2	2	4	4	5	5	5	7	4	4	3	7	0	3	7	2	3
O60486	O60486	11	10	10	Plexin-C1	PLXNC1		1	11	10	10	2	0	0	2	2	0	5	1	1	3	2	1	5	6	4	8	10	8	3	9	1	0	0	1	1	0	4	1	0	2	2	1	4	5	3	7	9	7
O60488-2;O60488	O60488-2;O60488	25;25	25;25	23;23	Long-chain-fatty-acid--CoA ligase 4	ACSL4	;	2	25	25	23	10	4	7	14	6	10	23	23	5	2	9	19	5	9	11	18	8	6	2	6	10	4	7	14	6	10	23	23	5	2	9	19	5	9	11	18	8	6
O60493;O60493-2;O60493-4;O60493-3	O60493;O60493-2;O60493-4	7;5;5;3	6;5;5;2	6;5;5;2	Sorting nexin-3	SNX3	;;	4	7	6	6	7	5	4	6	5	6	6	5	7	6	4	4	6	5	4	6	7	6	7	6	6	4	3	5	4	5	5	4	6	5	4	4	5	4	3	5	6	5
O60499;O60499-2	O60499;O60499-2	5;4	5;4	5;4	Syntaxin-10	STX10	;	2	5	5	5	1	1	0	3	1	1	3	2	2	2	1	0	0	0	0	1	0	4	0	0	1	1	0	3	1	1	3	2	2	2	1	0	0	0	0	1	0	4
O60502;O60502-4;O60502-2;O60502-3	O60502;O60502-4;O60502-2;O60502-3	26;24;22;19	26;24;22;19	26;24;22;19	Protein O-GlcNAcase	MGEA5	;;;	4	26	26	26	7	19	17	18	15	17	16	18	11	17	11	14	11	11	9	16	12	14	11	17	7	19	17	18	15	17	16	18	11	17	11	14	11	11	9	16	12	14
O60503	O60503	3	3	3	Adenylate cyclase type 9	ADCY9		1	3	3	3	1	0	0	0	2	2	0	0	0	0	0	0	1	0	2	1	1	2	2	2	1	0	0	0	2	2	0	0	0	0	0	0	1	0	2	1	1	2
O60504;O60504-2	O60504;O60504-2	20;13	20;13	20;13	Vinexin	SORBS3	;	2	20	20	20	5	2	5	2	6	6	8	1	1	2	4	0	15	15	7	9	9	12	11	18	5	2	5	2	6	6	8	1	1	2	4	0	15	15	7	9	9	12
O60506;O60506-2;O60506-3;O60506-4;O60506-5	O60506;O60506-2;O60506-3;O60506-4;O60506-5	31;30;28;27;19	24;23;22;21;15	24;23;22;21;15	Heterogeneous nuclear ribonucleoprotein Q	SYNCRIP	;;;;	5	31	24	24	23	26	26	26	27	22	27	24	25	27	24	24	23	22	24	28	24	25	18	25	18	20	21	21	22	17	21	17	20	22	18	19	17	17	19	22	18	19
O60507	O60507	4	4	4	Protein-tyrosine sulfotransferase 1	TPST1		1	4	4	4	1	0	1	0	1	0	0	0	0	0	0	0	1	0	1	4	1	1	1	0	1	0	1	0	1	0	0	0	0	0	0	0	1	0	1	4	1	1
O60508	O60508	7	7	7	Pre-mRNA-processing factor 17	CDC40		1	7	7	7	3	4	0	2	2	3	7	4	3	7	4	3	2	4	4	7	5	5	1	5	3	4	0	2	2	3	7	4	3	7	4	3	2	4	4	7	5	5
O60513	O60513	2	2	2	Beta-1,4-galactosyltransferase 4;N-acetyllactosamine synthase;Lactotriaosylceramide beta-1,4-galactosyltransferase	B4GALT4		1	2	2	2	0	1	1	1	0	0	1	0	1	1	1	1	1	0	1	1	0	2	0	1	0	1	1	1	0	0	1	0	1	1	1	1	1	0	1	1	0	2
O60516	O60516	1	1	1	Eukaryotic translation initiation factor 4E-binding protein 3	EIF4EBP3		1	1	1	1	0	1	1	0	1	1	1	1	0	0	1	0	0	0	0	1	0	1	0	1	0	1	1	0	1	1	1	1	0	0	1	0	0	0	0	1	0	1
O60518	O60518	12	10	10	Ran-binding protein 6	RANBP6		1	12	10	10	1	2	1	4	3	3	8	4	3	5	4	2	7	4	3	9	9	7	2	7	1	0	0	2	1	2	6	2	2	3	2	2	5	2	1	7	7	5
O60524-4;O60524-5;O60524;O60524-3	O60524-4;O60524-5;O60524;O60524-3	8;8;8;7	8;8;8;7	8;8;8;7	Nuclear export mediator factor NEMF	NEMF	;;;	4	8	8	8	2	4	3	6	3	4	4	7	5	3	3	4	4	3	1	4	1	4	1	4	2	4	3	6	3	4	4	7	5	3	3	4	4	3	1	4	1	4
O60547-2;O60547	O60547-2;O60547	15;15	15;15	15;15	GDP-mannose 4,6 dehydratase	GMDS	;	2	15	15	15	6	8	7	10	5	10	10	11	7	7	14	5	7	8	7	8	6	9	9	7	6	8	7	10	5	10	10	11	7	7	14	5	7	8	7	8	6	9
O60551	O60551	12	7	7	Glycylpeptide N-tetradecanoyltransferase 2	NMT2		1	12	7	7	6	5	3	4	5	5	9	6	5	7	4	5	4	4	4	4	6	7	5	7	4	2	1	1	3	2	5	3	2	3	1	2	2	2	2	1	4	4
O60563;O60563-2	O60563;O60563-2	4;2	4;2	4;2	Cyclin-T1	CCNT1	;	2	4	4	4	1	1	1	2	0	1	3	2	0	1	1	1	1	1	0	1	1	1	0	3	1	1	1	2	0	1	3	2	0	1	1	1	1	1	0	1	1	1
O60565-2;Q9H772;O60565	O60565-2;Q9H772;O60565	1;1;1	1;1;1	1;1;1	Gremlin-1;Gremlin-2	GREM1;GREM2	;;	3	1	1	1	0	0	0	0	0	0	1	0	0	0	0	0	0	1	0	0	0	0	1	1	0	0	0	0	0	0	1	0	0	0	0	0	0	1	0	0	0	0
O60568	O60568	24	24	24	Procollagen-lysine,2-oxoglutarate 5-dioxygenase 3	PLOD3		1	24	24	24	17	13	11	13	10	9	20	13	10	12	7	10	11	8	12	14	3	15	5	9	17	13	11	13	10	9	20	13	10	12	7	10	11	8	12	14	3	15
O60573;O60573-2	O60573;O60573-2	11;10	11;10	11;10	Eukaryotic translation initiation factor 4E type 2	EIF4E2	;	2	11	11	11	5	4	6	4	4	4	8	2	5	4	4	5	4	2	2	6	3	8	5	6	5	4	6	4	4	4	8	2	5	4	4	5	4	2	2	6	3	8
O60583-2;O60583	O60583-2;O60583	2;2	2;2	2;2	Cyclin-T2	CCNT2	;	2	2	2	2	0	0	0	0	0	0	2	2	1	0	0	0	0	1	0	1	1	0	0	1	0	0	0	0	0	0	2	2	1	0	0	0	0	1	0	1	1	0
O60602	O60602	3	3	3	Toll-like receptor 5	TLR5		1	3	3	3	0	0	0	0	1	1	0	1	0	0	1	2	1	2	2	0	2	0	0	0	0	0	0	0	1	1	0	1	0	0	1	2	1	2	2	0	2	0
O60603	O60603	6	6	6	Toll-like receptor 2	TLR2		1	6	6	6	4	0	0	1	0	3	4	0	1	2	1	0	4	2	4	3	0	1	0	1	4	0	0	1	0	3	4	0	1	2	1	0	4	2	4	3	0	1
O60610-2;O60610-3;O60610	O60610-2;O60610-3;O60610	38;38;38	38;38;38	38;38;38	Protein diaphanous homolog 1	DIAPH1	;;	3	38	38	38	21	22	20	23	20	26	28	26	16	20	15	14	18	10	11	26	8	18	13	18	21	22	20	23	20	26	28	26	16	20	15	14	18	10	11	26	8	18
O60613;O60613-2	O60613	3;1	3;1	3;1	15 kDa selenoprotein	15-Sep		2	3	3	3	2	1	2	2	1	3	3	3	2	2	3	3	3	3	2	3	2	2	1	1	2	1	2	2	1	3	3	3	2	2	3	3	3	3	2	3	2	2
O60635	O60635	3	3	3	Tetraspanin-1	TSPAN1		1	3	3	3	2	1	2	2	1	1	0	0	1	2	1	1	1	1	1	1	1	1	1	0	2	1	2	2	1	1	0	0	1	2	1	1	1	1	1	1	1	1
O60636-2;O60636	O60636-2;O60636	2;2	2;2	2;2	Tetraspanin-2	TSPAN2	;	2	2	2	2	1	0	1	1	2	0	1	0	1	1	0	0	1	1	1	1	2	0	0	2	1	0	1	1	2	0	1	0	1	1	0	0	1	1	1	1	2	0
O60645-2;O60645-3;O60645	O60645-2;O60645-3;O60645	21;21;21	21;21;21	21;21;21	Exocyst complex component 3	EXOC3	;;	3	21	21	21	12	5	5	13	7	12	12	11	9	10	12	5	13	11	6	13	10	9	8	12	12	5	5	13	7	12	12	11	9	10	12	5	13	11	6	13	10	9
O60658-2;O60658;O60658-6;O60658-4;O60658-3;O60658-5	O60658-2;O60658;O60658-6	3;3;2;1;1;1	3;3;2;1;1;1	3;3;2;1;1;1	High affinity cAMP-specific and IBMX-insensitive 3,5-cyclic phosphodiesterase 8A	PDE8A	;;	6	3	3	3	0	0	0	0	2	0	0	0	1	0	0	0	0	0	0	0	0	2	1	1	0	0	0	0	2	0	0	0	1	0	0	0	0	0	0	0	0	2
O60664-4;O60664;O60664-3	O60664-4;O60664;O60664-3	23;23;21	23;23;21	11;11;11	Perilipin-3	PLIN3	;;	3	23	23	11	16	15	13	14	15	16	18	17	16	14	18	18	16	17	18	17	18	19	19	17	16	15	13	14	15	16	18	17	16	14	18	18	16	17	18	17	18	19
O60664-2	O60664-2	13	1	1	Perilipin-3	PLIN3		1	13	1	1	8	7	5	5	7	6	8	8	10	5	8	7	7	7	8	9	9	9	9	8	0	0	0	0	0	0	0	0	1	0	0	0	0	0	0	0	0	0
O60671-2;O60671;O60671-3	O60671-2;O60671;O60671-3	2;2;1	2;2;1	2;2;1	Cell cycle checkpoint protein RAD1	RAD1	;;	3	2	2	2	0	0	0	0	0	0	1	1	1	1	1	0	0	0	0	2	0	1	0	1	0	0	0	0	0	0	1	1	1	1	1	0	0	0	0	2	0	1
O60673-2;O60673	O60673-2;O60673	7;7	7;7	7;7	DNA polymerase zeta catalytic subunit	REV3L	;	2	7	7	7	0	1	3	2	2	0	1	0	1	3	0	0	2	1	1	3	1	3	1	2	0	1	3	2	2	0	1	0	1	3	0	0	2	1	1	3	1	3
O60678;O60678-2	O60678;O60678-2	4;3	4;3	4;3	Protein arginine N-methyltransferase 3	PRMT3	;	2	4	4	4	0	0	0	0	0	3	0	4	1	0	0	0	0	0	1	0	1	1	0	0	0	0	0	0	0	3	0	4	1	0	0	0	0	0	1	0	1	1
O60684;O15131	O60684;O15131	14;8	14;8	8;3	Importin subunit alpha-7;Importin subunit alpha-6	KPNA6;KPNA5	;	2	14	14	8	10	9	8	12	6	8	12	8	8	10	6	6	6	4	3	8	5	8	9	10	10	9	8	12	6	8	12	8	8	10	6	6	6	4	3	8	5	8
O60701;O60701-3;O60701-2	O60701;O60701-3;O60701-2	39;33;32	39;33;32	39;33;32	UDP-glucose 6-dehydrogenase	UGDH	;;	3	39	39	39	27	31	27	26	29	26	33	22	33	22	22	25	28	18	22	27	17	30	26	24	27	31	27	26	29	26	33	22	33	22	22	25	28	18	22	27	17	30
O60706-2;O60706	O60706-2;O60706	3;3	3;3	3;3	ATP-binding cassette sub-family C member 9	ABCC9	;	2	3	3	3	2	0	0	0	1	0	0	1	1	1	0	0	1	0	0	0	2	2	1	3	2	0	0	0	1	0	0	1	1	1	0	0	1	0	0	0	2	2
O60711;O60711-2	O60711;O60711-2	6;6	6;6	6;6	Leupaxin	LPXN	;	2	6	6	6	2	3	1	2	2	2	4	0	1	2	1	1	5	5	4	4	2	1	3	3	2	3	1	2	2	2	4	0	1	2	1	1	5	5	4	4	2	1
O60716-5;O60716-3;O60716-2;O60716;O60716-13;O60716-11;O60716-10;O60716-8;O60716-9;O60716-7;O60716-6;O60716-4;O60716-21;O60716-19;O60716-16;O60716-18;O60716-15;O60716-17;O60716-14;O60716-12;O60716-24;O60716-23;O60716-22;O60716-20;O60716-29;O60716-27;O60716-26;O60716-25;O60716-32;O60716-31;O60716-30;O60716-28	O60716-5;O60716-3;O60716-2;O60716;O60716-13;O60716-11;O60716-10;O60716-8;O60716-9;O60716-7;O60716-6;O60716-4;O60716-21;O60716-19;O60716-16;O60716-18;O60716-15;O60716-17;O60716-14;O60716-12;O60716-24;O60716-23;O60716-22;O60716-20;O60716-29;O60716-27;O60716-26;O60716-25;O60716-32;O60716-31;O60716-30;O60716-28	34;34;34;34;33;33;33;33;33;33;33;33;32;32;32;32;32;32;32;32;31;31;31;31;24;24;24;24;23;23;23;23	34;34;34;34;33;33;33;33;33;33;33;33;32;32;32;32;32;32;32;32;31;31;31;31;24;24;24;24;23;23;23;23	34;34;34;34;33;33;33;33;33;33;33;33;32;32;32;32;32;32;32;32;31;31;31;31;24;24;24;24;23;23;23;23	Catenin delta-1	CTNND1	;;;;;;;;;;;;;;;;;;;;;;;;;;;;;;;	32	34	34	34	22	8	14	22	18	18	26	12	17	16	7	10	17	14	14	26	15	20	11	26	22	8	14	22	18	18	26	12	17	16	7	10	17	14	14	26	15	20
O60732;O60732-2	O60732;O60732-2	7;4	7;4	6;3	Melanoma-associated antigen C1	MAGEC1	;	2	7	7	6	0	0	2	1	0	0	0	0	0	7	0	0	0	0	2	0	1	0	0	0	0	0	2	1	0	0	0	0	0	7	0	0	0	0	2	0	1	0
O60733-2;O60733-3;O60733;O60733-4	O60733-2;O60733-3;O60733	3;2;2;1	3;2;2;1	3;2;2;1	85/88 kDa calcium-independent phospholipase A2	PLA2G6	;;	4	3	3	3	0	0	0	0	0	1	1	0	1	1	1	1	1	1	0	1	2	0	1	0	0	0	0	0	0	1	1	0	1	1	1	1	1	1	0	1	2	0
O60739	O60739	11	3	3	Eukaryotic translation initiation factor 1b	EIF1B		1	11	3	3	5	5	6	5	4	7	9	8	6	8	4	4	5	3	5	8	6	6	3	8	1	1	0	1	0	0	2	1	2	1	0	0	0	0	0	1	0	0
O60749	O60749	26	26	2	Sorting nexin-2	SNX2		1	26	26	2	18	18	17	19	17	16	18	18	16	16	13	10	21	18	14	18	15	18	15	16	18	18	17	19	17	16	18	18	16	16	13	10	21	18	14	18	15	18
O60749-2	O60749-2	25	1	1	Sorting nexin-2	SNX2		1	25	1	1	17	16	16	18	17	14	17	16	16	16	12	10	19	16	12	17	13	16	14	15	0	0	0	0	1	0	0	0	0	1	0	0	0	0	0	0	0	0
O60760	O60760	2	2	2	Hematopoietic prostaglandin D synthase	HPGDS		1	2	2	2	0	1	0	0	0	0	2	0	2	1	1	1	2	1	0	1	1	2	2	2	0	1	0	0	0	0	2	0	2	1	1	1	2	1	0	1	1	2
O60762	O60762	10	10	10	Dolichol-phosphate mannosyltransferase subunit 1	DPM1		1	10	10	10	6	3	4	6	5	6	8	6	6	4	9	3	5	7	6	8	7	8	4	6	6	3	4	6	5	6	8	6	6	4	9	3	5	7	6	8	7	8
O60763	O60763	40	40	1	General vesicular transport factor p115	USO1		1	40	40	1	27	21	26	32	31	27	30	29	31	27	28	16	21	21	21	29	20	24	21	21	27	21	26	32	31	27	30	29	31	27	28	16	21	21	21	29	20	24
O60763-2	O60763-2	40	1	1	General vesicular transport factor p115	USO1		1	40	1	1	27	21	27	32	32	26	29	28	30	27	27	16	20	20	20	28	19	24	21	20	0	0	1	1	1	0	0	0	0	1	0	0	0	0	0	0	0	0
O60783	O60783	2	2	2	28S ribosomal protein S14, mitochondrial	MRPS14		1	2	2	2	0	1	2	1	2	2	2	2	1	2	2	2	0	0	0	2	1	2	1	0	0	1	2	1	2	2	2	2	1	2	2	2	0	0	0	2	1	2
O60784;O60784-4;O60784-2;O60784-3	O60784;O60784-4;O60784-2;O60784-3	20;18;18;15	20;18;18;15	20;18;18;15	Target of Myb protein 1	TOM1	;;;	4	20	20	20	16	7	13	16	13	13	17	16	11	7	12	6	11	13	11	14	11	10	11	13	16	7	13	16	13	13	17	16	11	7	12	6	11	13	11	14	11	10
O60825;O60825-2;P16118-2;P16118	O60825;O60825-2	19;18;2;2	19;18;2;2	15;14;0;0	6-phosphofructo-2-kinase/fructose-2,6-bisphosphatase 2;6-phosphofructo-2-kinase;Fructose-2,6-bisphosphatase	PFKFB2	;	4	19	19	15	10	6	2	12	6	10	11	12	12	9	8	11	4	5	5	8	3	6	4	7	10	6	2	12	6	10	11	12	12	9	8	11	4	5	5	8	3	6
O60826	O60826	20	20	20	Coiled-coil domain-containing protein 22	CCDC22		1	20	20	20	9	12	12	15	14	14	14	14	10	8	13	7	14	14	5	11	8	14	7	13	9	12	12	15	14	14	14	14	10	8	13	7	14	14	5	11	8	14
O60828-4;O60828-2;O60828;O60828-7;O60828-6;O60828-5;O60828-3;O60828-10;O60828-9;O60828-8	O60828-4;O60828-2;O60828;O60828-7;O60828-6;O60828-5;O60828-3;O60828-10;O60828-9;O60828-8	4;4;4;3;3;3;3;2;2;2	4;4;4;3;3;3;3;2;2;2	4;4;4;3;3;3;3;2;2;2	Polyglutamine-binding protein 1	PQBP1	;;;;;;;;;	10	4	4	4	1	2	2	3	0	1	2	3	2	2	1	2	0	2	1	3	0	2	1	2	1	2	2	3	0	1	2	3	2	2	1	2	0	2	1	3	0	2
O60829	O60829	3	3	3	P antigen family member 4	PAGE4		1	3	3	3	0	0	0	0	0	0	0	1	0	0	1	0	0	1	0	2	1	2	2	3	0	0	0	0	0	0	0	1	0	0	1	0	0	1	0	2	1	2
O60830;O60830-2	O60830;O60830-2	1;1	1;1	1;1	Mitochondrial import inner membrane translocase subunit Tim17-B	TIMM17B	;	2	1	1	1	1	0	1	0	1	1	1	0	0	1	1	0	0	1	1	1	1	1	0	0	1	0	1	0	1	1	1	0	0	1	1	0	0	1	1	1	1	1
O60831	O60831	3	3	3	PRA1 family protein 2	PRAF2		1	3	3	3	1	0	0	1	1	0	2	2	3	1	0	0	2	0	2	0	0	2	0	1	1	0	0	1	1	0	2	2	3	1	0	0	2	0	2	0	0	2
O60832;O60832-2	O60832;O60832-2	18;16	18;16	18;16	H/ACA ribonucleoprotein complex subunit 4	DKC1	;	2	18	18	18	11	11	9	15	12	8	18	15	11	14	13	4	6	8	9	16	12	14	7	12	11	11	9	15	12	8	18	15	11	14	13	4	6	8	9	16	12	14
O60841	O60841	38	38	38	Eukaryotic translation initiation factor 5B	EIF5B		1	38	38	38	13	16	13	26	21	18	27	21	25	25	15	13	12	19	18	18	14	15	9	15	13	16	13	26	21	18	27	21	25	25	15	13	12	19	18	18	14	15
O60861-1;O60861-4;O60861;O60861-2	O60861-1;O60861-4;O60861;O60861-2	4;4;4;3	4;4;4;3	4;4;4;3	Growth arrest-specific protein 7	GAS7	;;;	4	4	4	4	1	0	0	0	1	1	1	0	0	2	0	0	2	3	2	2	3	2	3	3	1	0	0	0	1	1	1	0	0	2	0	0	2	3	2	2	3	2
O60869-2;O60869-3;O60869	O60869-2;O60869-3;O60869	2;2;2	2;2;2	2;2;2	Endothelial differentiation-related factor 1	EDF1	;;	3	2	2	2	2	1	1	1	1	1	2	1	1	1	1	1	1	1	1	2	2	1	1	1	2	1	1	1	1	1	2	1	1	1	1	1	1	1	1	2	2	1
O60870-2;O60870	O60870-2;O60870	2;2	2;2	2;2	DNA/RNA-binding protein KIN17	KIN	;	2	2	2	2	1	0	1	0	1	1	2	2	0	1	1	1	1	0	0	2	1	2	0	1	1	0	1	0	1	1	2	2	0	1	1	1	1	0	0	2	1	2
O60879-2;O60879-3;O60879	O60879-2;O60879-3;O60879	27;27;27	27;27;27	27;27;27	Protein diaphanous homolog 2	DIAPH2	;;	3	27	27	27	5	1	3	1	9	2	15	21	10	7	8	6	14	10	7	13	8	12	19	18	5	1	3	1	9	2	15	21	10	7	8	6	14	10	7	13	8	12
O60880-4;O60880	O60880-4;O60880	2;2	2;2	2;2	SH2 domain-containing protein 1A	SH2D1A	;	2	2	2	2	0	0	0	0	0	2	2	0	0	0	0	0	0	1	1	0	0	0	0	0	0	0	0	0	0	2	2	0	0	0	0	0	0	1	1	0	0	0
O60884	O60884	19	19	19	DnaJ homolog subfamily A member 2	DNAJA2		1	19	19	19	13	11	11	13	9	10	14	10	14	14	8	6	6	6	5	14	11	12	9	13	13	11	11	13	9	10	14	10	14	14	8	6	6	6	5	14	11	12
O60885;O60885-2;O60885-3	O60885;O60885-2;O60885-3	8;4;4	8;4;4	6;2;2	Bromodomain-containing protein 4	BRD4	;;	3	8	8	6	2	1	2	2	1	2	5	3	2	2	0	1	1	1	2	4	4	4	0	4	2	1	2	2	1	2	5	3	2	2	0	1	1	1	2	4	4	4
O60888-3;O60888;O60888-2	O60888-3;O60888;O60888-2	6;6;6	6;6;6	6;6;6	Protein CutA	CUTA	;;	3	6	6	6	4	4	2	4	3	3	6	5	5	4	3	3	3	3	2	5	3	6	6	6	4	4	2	4	3	3	6	5	5	4	3	3	3	3	2	5	3	6
O60906	O60906	2	2	2	Sphingomyelin phosphodiesterase 2	SMPD2		1	2	2	2	0	0	0	1	0	0	1	0	0	0	0	0	0	0	0	1	0	1	0	0	0	0	0	1	0	0	1	0	0	0	0	0	0	0	0	1	0	1
O60907;O60907-2	O60907;O60907-2	15;13	10;8	8;6	F-box-like/WD repeat-containing protein TBL1X	TBL1X	;	2	15	10	8	3	4	5	5	5	4	4	6	5	6	4	4	3	2	1	6	8	10	2	12	0	1	2	1	1	1	1	2	2	1	1	1	1	0	0	3	4	5
O60921;O60921-2	O60921;O60921-2	3;2	3;2	3;2	Checkpoint protein HUS1	HUS1	;	2	3	3	3	2	0	0	0	0	1	2	3	1	2	1	0	1	1	1	2	1	2	1	1	2	0	0	0	0	1	2	3	1	2	1	0	1	1	1	2	1	2
O60925	O60925	6	6	6	Prefoldin subunit 1	PFDN1		1	6	6	6	2	4	3	3	3	2	4	4	3	2	3	2	4	3	4	3	3	4	4	2	2	4	3	3	3	2	4	4	3	2	3	2	4	3	4	3	3	4
O60927	O60927	5	5	5	Protein phosphatase 1 regulatory subunit 11	PPP1R11		1	5	5	5	5	1	5	2	4	2	5	3	3	4	1	1	5	3	3	5	3	5	4	5	5	1	5	2	4	2	5	3	3	4	1	1	5	3	3	5	3	5
O60934	O60934	17	17	17	Nibrin	NBN		1	17	17	17	6	7	6	6	5	7	15	8	5	9	5	2	4	3	4	9	3	5	2	9	6	7	6	6	5	7	15	8	5	9	5	2	4	3	4	9	3	5
O60936;O60936-3;O60936-1	O60936;O60936-3;O60936-1	8;8;5	8;8;5	8;8;5	Nucleolar protein 3	NOL3	;;	3	8	8	8	2	5	5	1	6	5	4	6	5	2	2	3	6	1	0	3	0	2	4	2	2	5	5	1	6	5	4	6	5	2	2	3	6	1	0	3	0	2
O60941-6;O60941-7;O60941;O60941-3;O60941-4;O60941-5;O60941-2;Q9Y4J8-8;Q9Y4J8-12	O60941-6;O60941-7;O60941;O60941-3;O60941-4;O60941-5;O60941-2	8;8;8;7;7;6;6;1;1	8;8;8;7;7;6;6;1;1	6;6;6;6;6;5;5;0;0	Dystrobrevin beta	DTNB	;;;;;;	9	8	8	6	2	0	0	1	3	3	6	4	4	1	3	2	3	3	1	5	6	4	3	5	2	0	0	1	3	3	6	4	4	1	3	2	3	3	1	5	6	4
O60942-2;O60942;O60942-3;O60942-4	O60942-2;O60942;O60942-3;O60942-4	5;5;4;4	5;5;4;4	5;5;4;4	mRNA-capping enzyme;Polynucleotide 5-triphosphatase;mRNA guanylyltransferase	RNGTT	;;;	4	5	5	5	1	1	0	3	0	2	2	0	0	2	1	1	1	1	0	0	1	3	0	3	1	1	0	3	0	2	2	0	0	2	1	1	1	1	0	0	1	3
O75015	O75015	3	2	2	Low affinity immunoglobulin gamma Fc region receptor III-B	FCGR3B		1	3	2	2	2	0	2	1	2	1	2	0	1	2	2	1	3	1	3	2	1	1	2	2	1	0	1	0	1	1	1	0	0	1	2	1	2	0	2	1	0	1
O75022;O75022-2;Q8N6C8-2;Q8N6C8;Q8N6C8-3;Q6PI73;O75022-3	O75022;O75022-2;Q8N6C8-2;Q8N6C8;Q8N6C8-3;Q6PI73;O75022-3	2;2;1;1;1;1;1	1;1;0;0;0;0;0	1;1;0;0;0;0;0	Leukocyte immunoglobulin-like receptor subfamily B member 3;Leukocyte immunoglobulin-like receptor subfamily A member 3;Leukocyte immunoglobulin-like receptor subfamily A member 6	LILRB3;LILRA3;LILRA6	;;;;;;	7	2	1	1	1	0	1	1	1	0	2	0	0	0	1	0	2	2	2	0	0	0	0	0	0	0	0	0	0	0	1	0	0	0	0	0	1	1	1	0	0	0
O75023;O75023-3;O75023-2	O75023;O75023-3;O75023-2	3;3;2	3;3;2	3;3;2	Leukocyte immunoglobulin-like receptor subfamily B member 5	LILRB5	;;	3	3	3	3	2	0	1	2	1	0	0	0	2	2	0	0	2	3	2	1	0	0	2	0	2	0	1	2	1	0	0	0	2	2	0	0	2	3	2	1	0	0
O75027-3;O75027;O75027-2	O75027-3;O75027;O75027-2	6;6;6	6;6;6	6;6;6	ATP-binding cassette sub-family B member 7, mitochondrial	ABCB7	;;	3	6	6	6	1	0	0	0	0	0	5	2	2	1	1	0	3	1	1	4	0	2	0	3	1	0	0	0	0	0	5	2	2	1	1	0	3	1	1	4	0	2
O75030-2;O75030;O75030-11;O75030-10;O75030-9;O75030-12;O75030-4;O75030-3;O75030-8;O75030-7;O75030-6;O75030-5	O75030-2;O75030;O75030-11;O75030-10;O75030-9;O75030-12;O75030-4;O75030-3;O75030-8;O75030-7;O75030-6;O75030-5	3;3;2;2;2;2;2;2;2;2;2;2	3;3;2;2;2;2;2;2;2;2;2;2	3;3;2;2;2;2;2;2;2;2;2;2	Microphthalmia-associated transcription factor	MITF	;;;;;;;;;;;	12	3	3	3	0	0	0	0	0	0	0	1	0	1	0	0	0	0	0	1	1	1	2	2	0	0	0	0	0	0	0	1	0	1	0	0	0	0	0	1	1	1
O75037-3;O75037-4;O75037-2;O75037	O75037-3;O75037-4;O75037-2;O75037	3;3;3;3	3;3;3;3	3;3;3;3	Kinesin-like protein KIF21B	KIF21B	;;;	4	3	3	3	1	0	0	0	1	1	2	2	1	0	0	2	1	0	2	3	2	1	0	1	1	0	0	0	1	1	2	2	1	0	0	2	1	0	2	3	2	1
O75044;P0DJJ0	O75044	13;6	13;6	8;1	SLIT-ROBO Rho GTPase-activating protein 2	SRGAP2		2	13	13	8	3	4	2	3	2	6	4	12	1	4	2	10	4	3	4	4	3	4	3	5	3	4	2	3	2	6	4	12	1	4	2	10	4	3	4	4	3	4
O75051;O75051-2	O75051	4;1	4;1	3;1	Plexin-A2	PLXNA2		2	4	4	3	0	0	0	0	0	0	1	1	2	1	1	2	1	1	0	1	3	1	0	2	0	0	0	0	0	0	1	1	2	1	1	2	1	1	0	1	3	1
O75052-3;O75052;O75052-2	O75052-3;O75052	5;5;1	5;5;1	5;5;1	Carboxyl-terminal PDZ ligand of neuronal nitric oxide synthase protein	NOS1AP	;	3	5	5	5	4	0	1	3	0	4	5	5	1	0	2	2	1	2	1	2	2	0	0	2	4	0	1	3	0	4	5	5	1	0	2	2	1	2	1	2	2	0
O75054	O75054	10	1	1	Immunoglobulin superfamily member 3	IGSF3		1	10	1	1	7	2	3	3	8	0	4	0	2	1	0	0	0	0	0	2	4	0	0	1	1	0	1	1	1	0	0	0	0	0	0	0	0	0	0	0	1	0
O75054-2	O75054-2	10	10	1	Immunoglobulin superfamily member 3	IGSF3		1	10	10	1	6	2	2	2	8	0	4	0	2	1	0	0	0	0	0	2	3	0	0	0	6	2	2	2	8	0	4	0	2	1	0	0	0	0	0	2	3	0
O75056	O75056	1	1	1	Syndecan-3	SDC3		1	1	1	1	0	0	0	0	0	0	0	0	0	0	0	0	0	1	0	1	1	1	0	0	0	0	0	0	0	0	0	0	0	0	0	0	0	1	0	1	1	1
O75063	O75063	4	4	4	Glycosaminoglycan xylosylkinase	FAM20B		1	4	4	4	2	1	1	1	1	1	2	1	1	2	1	1	1	1	2	2	1	1	0	0	2	1	1	1	1	1	2	1	1	2	1	1	1	1	2	2	1	1
O75064	O75064	8	8	8	DENN domain-containing protein 4B	DENND4B		1	8	8	8	1	1	0	2	1	1	8	2	0	0	0	0	1	1	2	2	1	1	2	5	1	1	0	2	1	1	8	2	0	0	0	0	1	1	2	2	1	1
O75071	O75071	3	3	3	EF-hand calcium-binding domain-containing protein 14	EFCAB14		1	3	3	3	1	0	1	0	1	1	0	2	0	0	1	0	1	0	1	2	1	1	0	0	1	0	1	0	1	1	0	2	0	0	1	0	1	0	1	2	1	1
O75083;O75083-3	O75083;O75083-3	36;21	36;21	36;21	WD repeat-containing protein 1	WDR1	;	2	36	36	36	28	27	25	26	28	27	34	30	29	26	28	22	28	25	28	33	28	30	30	31	28	27	25	26	28	27	34	30	29	26	28	22	28	25	28	33	28	30
O75095;O75095-2	O75095;O75095-2	4;2	4;2	4;2	Multiple epidermal growth factor-like domains protein 6	MEGF6	;	2	4	4	4	0	3	3	0	0	0	0	1	0	1	0	0	0	1	0	1	0	0	0	0	0	3	3	0	0	0	0	1	0	1	0	0	0	1	0	1	0	0
O75096	O75096	12	12	12	Low-density lipoprotein receptor-related protein 4	LRP4		1	12	12	12	1	0	0	0	1	0	12	8	0	0	0	0	2	0	2	2	1	1	0	1	1	0	0	0	1	0	12	8	0	0	0	0	2	0	2	2	1	1
O75110;O75110-2	O75110;O75110-2	5;4	5;4	5;4	Probable phospholipid-transporting ATPase IIA	ATP9A	;	2	5	5	5	2	5	1	0	1	0	1	0	4	1	2	0	0	0	1	3	2	1	1	3	2	5	1	0	1	0	1	0	4	1	2	0	0	0	1	3	2	1
O75112-2;O75112;O75112-7;O75112-6;O75112-5;O75112-4;O75112-3	O75112-2;O75112;O75112-7;O75112-6;O75112-5;O75112-4;O75112-3	2;2;2;1;1;1;1	2;2;2;1;1;1;1	2;2;2;1;1;1;1	LIM domain-binding protein 3	LDB3	;;;;;;	7	2	2	2	0	0	0	0	0	1	0	0	0	0	0	0	0	0	0	0	0	0	1	1	0	0	0	0	0	1	0	0	0	0	0	0	0	0	0	0	0	0
O75113	O75113	15	15	15	NEDD4-binding protein 1	N4BP1		1	15	15	15	5	4	1	5	3	6	10	8	3	3	4	4	6	3	3	6	4	7	7	8	5	4	1	5	3	6	10	8	3	3	4	4	6	3	3	6	4	7
O75116	O75116	45	45	39	Rho-associated protein kinase 2	ROCK2		1	45	45	39	15	21	12	18	18	15	28	33	25	20	18	17	30	22	18	30	27	25	28	35	15	21	12	18	18	15	28	33	25	20	18	17	30	22	18	30	27	25
O75122;O75122-2	O75122	17;7	13;7	1;0	CLIP-associating protein 2	CLASP2		2	17	13	1	3	6	4	6	8	12	12	4	7	9	4	10	7	7	4	13	7	10	9	10	2	4	3	4	5	8	9	1	5	6	1	7	4	3	2	9	5	8
O75122-3	O75122-3	17	1	1	CLIP-associating protein 2	CLASP2		1	17	1	1	3	6	4	6	8	11	12	4	7	9	4	11	7	6	3	13	6	9	9	9	0	0	0	0	0	0	0	0	0	0	0	1	0	0	0	0	0	0
O75127	O75127	2	2	2	Pentatricopeptide repeat-containing protein 1, mitochondrial	PTCD1		1	2	2	2	1	0	2	1	0	1	1	0	1	1	0	1	1	1	0	1	0	1	0	1	1	0	2	1	0	1	1	0	1	1	0	1	1	1	0	1	0	1
O75128-3;O75128;O75128-7;O75128-2;O75128-5;O75128-4	O75128-3;O75128;O75128-7;O75128-2;O75128-5;O75128-4	5;5;5;5;3;3	5;5;5;5;3;3	4;4;4;4;3;3	Protein cordon-bleu	COBL	;;;;;	6	5	5	4	1	1	0	0	0	0	2	4	3	1	0	0	0	0	0	0	0	0	0	0	1	1	0	0	0	0	2	4	3	1	0	0	0	0	0	0	0	0
O75131;Q9HCH3-2;Q8IYJ1;Q96A23;O95741;Q96A23-2;Q9HCH3;O95741-2	O75131	18;1;1;1;1;1;1;1	18;1;1;1;1;1;1;1	17;0;0;0;0;0;0;0	Copine-3	CPNE3		8	18	18	17	12	10	9	13	13	12	15	10	9	12	7	5	13	11	11	12	10	14	12	15	12	10	9	13	13	12	15	10	9	12	7	5	13	11	11	12	10	14
O75140-1;O75140-4;O75140-9;O75140;O75140-7;O75140-8;O75140-3;O75140-5;O75140-6;O75140-2	O75140-1;O75140-4;O75140-9;O75140;O75140-7;O75140-8;O75140-3;O75140-5	8;8;8;8;6;6;6;6;3;1	8;8;8;8;6;6;6;6;3;1	8;8;8;8;6;6;6;6;3;1	DEP domain-containing protein 5	DEPDC5	;;;;;;;	10	8	8	8	4	0	2	3	3	3	5	2	1	0	1	0	2	3	1	3	0	4	1	4	4	0	2	3	3	3	5	2	1	0	1	0	2	3	1	3	0	4
O75143-4;O75143-3;O75143-2;O75143;O75143-5	O75143-4;O75143-3;O75143-2;O75143;O75143-5	3;3;3;3;3	3;3;3;3;3	3;3;3;3;3	Autophagy-related protein 13	ATG13	;;;;	5	3	3	3	1	1	2	3	2	1	1	0	1	1	1	2	1	2	1	1	1	0	1	2	1	1	2	3	2	1	1	0	1	1	1	2	1	2	1	1	1	0
O75146;O75146-2	O75146;O75146-2	28;14	28;14	27;13	Huntingtin-interacting protein 1-related protein	HIP1R	;	2	28	28	27	6	14	7	14	19	13	12	13	13	12	13	7	1	2	4	19	3	4	2	5	6	14	7	14	19	13	12	13	13	12	13	7	1	2	4	19	3	4
O75147;O75147-1;O75147-4;O75147-2	O75147;O75147-1;O75147-4;O75147-2	13;12;12;11	13;12;12;11	13;12;12;11	Obscurin-like protein 1	OBSL1	;;;	4	13	13	13	3	4	1	1	8	1	8	1	4	4	2	2	6	4	0	3	6	5	4	8	3	4	1	1	8	1	8	1	4	4	2	2	6	4	0	3	6	5
O75150;O75150-3;O75150-4	O75150;O75150-3;O75150-4	12;11;10	11;10;9	11;10;9	E3 ubiquitin-protein ligase BRE1B	RNF40	;;	3	12	11	11	8	5	4	5	5	8	9	9	4	6	5	7	4	4	4	7	7	4	3	5	7	4	3	4	4	7	8	8	3	5	4	6	3	3	3	6	6	3
O75151	O75151	5	5	5	Lysine-specific demethylase PHF2	PHF2		1	5	5	5	3	0	0	0	0	1	0	0	0	0	0	0	1	1	0	2	1	4	1	4	3	0	0	0	0	1	0	0	0	0	0	0	1	1	0	2	1	4
O75152	O75152	9	9	9	Zinc finger CCCH domain-containing protein 11A	ZC3H11A		1	9	9	9	1	0	2	0	2	1	3	0	4	4	2	6	0	1	1	2	3	3	1	1	1	0	2	0	2	1	3	0	4	4	2	6	0	1	1	2	3	3
O75153	O75153	37	37	36	Clustered mitochondria protein homolog	CLUH		1	37	37	36	23	22	28	30	19	29	19	24	22	24	19	15	7	4	8	15	3	10	5	10	23	22	28	30	19	29	19	24	22	24	19	15	7	4	8	15	3	10
O75155;O75155-2	O75155;O75155-2	14;12	11;9	11;9	Cullin-associated NEDD8-dissociated protein 2	CAND2	;	2	14	11	11	8	4	0	5	1	6	10	3	5	7	3	4	7	3	1	5	6	9	6	9	5	2	0	3	1	5	7	1	4	6	2	3	5	2	0	4	6	7
O75157-2;O75157	O75157-2;O75157	5;5	2;2	2;2	TSC22 domain family protein 2	TSC22D2	;	2	5	2	2	1	1	1	1	0	2	2	1	0	0	0	1	0	1	0	3	1	4	2	1	0	1	0	1	0	0	0	0	0	0	0	0	0	0	0	1	0	1
O75161;O75161-2	O75161;O75161-2	5;3	5;3	5;3	Nephrocystin-4	NPHP4	;	2	5	5	5	3	1	2	1	1	0	1	0	0	5	1	0	1	2	2	1	0	1	0	2	3	1	2	1	1	0	1	0	0	5	1	0	1	2	2	1	0	1
O75165	O75165	64	64	64	DnaJ homolog subfamily C member 13	DNAJC13		1	64	64	64	35	31	18	31	33	31	53	31	31	30	27	30	32	26	27	47	31	34	22	42	35	31	18	31	33	31	53	31	31	30	27	30	32	26	27	47	31	34
O75167-5;O75167-2;O75167;O75167-4	O75167-5;O75167-2;O75167;O75167-4	3;3;3;3	3;3;3;3	3;3;3;3	Phosphatase and actin regulator 2	PHACTR2	;;;	4	3	3	3	1	0	0	1	0	2	2	3	1	0	0	0	2	1	0	2	0	1	0	1	1	0	0	1	0	2	2	3	1	0	0	0	2	1	0	2	0	1
O75170-2;O75170-4;O75170-5;O75170-6;O75170-3;O75170	O75170-2;O75170-4;O75170-5;O75170-6;O75170-3;O75170	18;18;18;17;17;17	18;18;18;17;17;17	18;18;18;17;17;17	Serine/threonine-protein phosphatase 6 regulatory subunit 2	PPP6R2	;;;;;	6	18	18	18	4	1	5	3	5	12	16	12	8	7	3	2	5	5	5	11	3	8	7	8	4	1	5	3	5	12	16	12	8	7	3	2	5	5	5	11	3	8
O75175;O75175-3;O75175-2	O75175;O75175-3;O75175-2	6;5;3	6;5;3	6;5;3	CCR4-NOT transcription complex subunit 3	CNOT3	;;	3	6	6	6	2	3	3	3	1	4	4	5	2	4	3	3	2	2	3	2	3	3	2	3	2	3	3	3	1	4	4	5	2	4	3	3	2	2	3	2	3	3
O75179-7;O75179-2;O75179;O75179-6;O75179-4;O75179-3;O75179-5	O75179-7;O75179-2;O75179;O75179-6;O75179-4;O75179-3	13;13;13;12;9;7;5	7;7;7;6;6;4;2	7;7;7;6;6;4;2	Ankyrin repeat domain-containing protein 17	ANKRD17	;;;;;	7	13	7	7	0	2	1	6	4	7	9	5	5	4	5	6	4	3	3	6	3	6	1	2	0	0	0	4	2	4	5	2	1	1	2	3	2	0	1	3	1	2
O75182-2;O75182;O75182-3	O75182-2;O75182	6;5;2	5;5;2	5;5;2	Paired amphipathic helix protein Sin3b	SIN3B	;	3	6	5	5	1	1	2	3	1	2	3	2	3	3	0	1	2	4	4	4	5	4	2	4	1	1	2	3	1	2	3	2	3	3	0	1	2	4	4	4	5	4
O75185;O75185-2;O75185-3	O75185;O75185-2;O75185-3	1;1;1	1;1;1	1;1;1	Calcium-transporting ATPase type 2C member 2	ATP2C2	;;	3	1	1	1	0	0	0	0	0	0	0	0	1	0	0	0	0	0	0	0	0	0	0	0	0	0	0	0	0	0	0	0	1	0	0	0	0	0	0	0	0	0
O75190-3;O75190;O75190-2;O75190-4;Q8WWF6;Q8NHS0;Q7Z6W7	O75190-3;O75190;O75190-2;O75190-4	7;7;5;4;2;1;1	7;7;5;4;2;1;1	6;6;4;3;2;0;1	DnaJ homolog subfamily B member 6	DNAJB6	;;;	7	7	7	6	4	2	1	1	0	1	5	2	2	4	0	2	4	1	3	4	2	4	2	4	4	2	1	1	0	1	5	2	2	4	0	2	4	1	3	4	2	4
O75191;O75191-2	O75191;O75191-2	7;4	7;4	7;4	Xylulose kinase	XYLB	;	2	7	7	7	0	4	6	2	2	2	1	5	1	3	3	5	2	4	3	1	3	3	4	2	0	4	6	2	2	2	1	5	1	3	3	5	2	4	3	1	3	3
O75192	O75192	1	1	1	Peroxisomal membrane protein 11A	PEX11A		1	1	1	1	0	0	1	1	0	0	0	0	0	0	0	0	0	0	0	1	0	0	0	0	0	0	1	1	0	0	0	0	0	0	0	0	0	0	0	1	0	0
O75204	O75204	1	1	1	Transmembrane protein 127	TMEM127		1	1	1	1	0	0	0	0	0	0	0	0	0	0	0	0	0	0	0	1	0	0	0	0	0	0	0	0	0	0	0	0	0	0	0	0	0	0	0	1	0	0
O75208;O75208-2	O75208	9;2	9;2	9;2	Ubiquinone biosynthesis protein COQ9, mitochondrial	COQ9		2	9	9	9	5	2	5	5	3	6	6	6	4	2	6	4	3	2	2	5	5	5	2	4	5	2	5	5	3	6	6	6	4	2	6	4	3	2	2	5	5	5
O75223;O75223-3;O75223-2;O75223-4	O75223;O75223-3	10;6;3;3	10;6;3;3	10;6;3;3	Gamma-glutamylcyclotransferase	GGCT	;	4	10	10	10	5	7	6	6	6	5	8	8	8	5	8	5	4	4	5	5	4	6	1	3	5	7	6	6	6	5	8	8	8	5	8	5	4	4	5	5	4	6
O75251;O75251-2	O75251;O75251-2	4;3	4;3	4;3	NADH dehydrogenase [ubiquinone] iron-sulfur protein 7, mitochondrial	NDUFS7	;	2	4	4	4	3	0	1	1	1	1	0	1	2	0	0	0	2	1	1	3	0	1	3	1	3	0	1	1	1	1	0	1	2	0	0	0	2	1	1	3	0	1
O75306-2;O75306	O75306-2;O75306	17;17	17;17	17;17	NADH dehydrogenase [ubiquinone] iron-sulfur protein 2, mitochondrial	NDUFS2	;	2	17	17	17	10	4	8	12	9	8	9	4	4	8	8	4	7	8	6	11	11	11	6	13	10	4	8	12	9	8	9	4	4	8	8	4	7	8	6	11	11	11
O75309;O75309-4;O75309-2;O75309-3	O75309;O75309-4;O75309-2;O75309-3	4;3;3;2	4;3;3;2	4;3;3;2	Cadherin-16	CDH16	;;;	4	4	4	4	2	1	4	0	1	0	0	0	0	3	0	0	0	1	1	0	0	0	0	0	2	1	4	0	1	0	0	0	0	3	0	0	0	1	1	0	0	0
O75312	O75312	12	12	12	Zinc finger protein ZPR1	ZPR1		1	12	12	12	7	4	2	6	3	6	9	10	7	3	5	5	6	3	5	4	3	7	5	5	7	4	2	6	3	6	9	10	7	3	5	5	6	3	5	4	3	7
P62068-4;P62068-3;P62068;O75317;P62068-2	P62068-4;P62068-3;P62068;O75317;P62068-2	2;2;2;2;1	2;2;2;2;1	2;2;2;2;1	Ubiquitin carboxyl-terminal hydrolase 46;Ubiquitin carboxyl-terminal hydrolase 12	USP46;USP12	;;;;	5	2	2	2	1	0	1	0	1	1	1	1	1	2	0	0	0	1	1	1	2	2	1	2	1	0	1	0	1	1	1	1	1	2	0	0	0	1	1	1	2	2
O75323;O75323-2	O75323;O75323-2	14;10	12;8	12;8	Protein NipSnap homolog 2	GBAS	;	2	14	12	12	7	9	3	5	4	6	12	8	11	5	3	4	5	4	2	8	3	8	9	8	6	8	2	5	3	5	10	6	11	4	2	3	5	3	2	7	3	7
O75326-2;O75326	O75326-2;O75326	3;3	3;3	3;3	Semaphorin-7A	SEMA7A	;	2	3	3	3	3	1	1	1	1	0	1	3	1	1	1	0	1	0	0	1	1	1	0	0	3	1	1	1	1	0	1	3	1	1	1	0	1	0	0	1	1	1
O75330-4;O75330-2;O75330;O75330-3	O75330-4;O75330-2;O75330;O75330-3	2;2;2;2	2;2;2;2	2;2;2;2	Hyaluronan mediated motility receptor	HMMR	;;;	4	2	2	2	0	0	0	0	0	0	0	0	0	2	0	0	0	0	0	0	0	0	0	0	0	0	0	0	0	0	0	0	0	2	0	0	0	0	0	0	0	0
O75339	O75339	19	19	19	Cartilage intermediate layer protein 1;Cartilage intermediate layer protein 1 C1;Cartilage intermediate layer protein 1 C2	CILP		1	19	19	19	12	0	1	6	5	1	0	0	1	6	1	0	3	0	12	0	0	2	5	1	12	0	1	6	5	1	0	0	1	6	1	0	3	0	12	0	0	2
O75340;O75340-2;O75340-3	O75340;O75340-2	10;9;3	10;9;3	10;9;3	Programmed cell death protein 6	PDCD6	;	3	10	10	10	6	8	5	8	6	6	10	10	8	7	7	6	6	7	5	8	7	8	8	8	6	8	5	8	6	6	10	10	8	7	7	6	6	7	5	8	7	8
O75347;O75347-2	O75347;O75347-2	12;8	12;8	12;8	Tubulin-specific chaperone A	TBCA	;	2	12	12	12	9	10	8	11	10	10	9	10	10	9	8	6	10	9	8	10	8	8	9	9	9	10	8	11	10	10	9	10	10	9	8	6	10	9	8	10	8	8
O75348	O75348	6	6	6	V-type proton ATPase subunit G 1	ATP6V1G1		1	6	6	6	3	4	1	4	4	3	4	3	4	2	3	4	2	2	3	4	1	2	2	2	3	4	1	4	4	3	4	3	4	2	3	4	2	2	3	4	1	2
O75351;Q6PIW4-2;Q6PIW4	O75351	20;1;1	20;1;1	14;0;0	Vacuolar protein sorting-associated protein 4B	VPS4B		3	20	20	14	16	14	12	17	9	13	15	11	12	13	9	8	12	9	10	13	13	14	13	13	16	14	12	17	9	13	15	11	12	13	9	8	12	9	10	13	13	14
O75352-2;O75352	O75352-2;O75352	4;4	4;4	4;4	Mannose-P-dolichol utilization defect 1 protein	MPDU1	;	2	4	4	4	2	2	2	2	2	3	3	1	2	2	3	2	1	2	2	2	2	3	2	3	2	2	2	2	2	3	3	1	2	2	3	2	1	2	2	2	2	3
O75355;O75355-2	O75355;O75355-2	5;4	5;4	5;4	Ectonucleoside triphosphate diphosphohydrolase 3	ENTPD3	;	2	5	5	5	1	0	1	0	1	0	4	3	1	1	3	3	1	3	1	2	2	1	1	1	1	0	1	0	1	0	4	3	1	1	3	3	1	3	1	2	2	1
O75356;REV__Q8N2N9-4;REV__Q5VUR7;REV__Q5TYW2;REV__Q5SQ80;REV__Q5CZ79;REV__Q4UJ75	O75356	10;1;1;1;1;1;1	10;1;1;1;1;1;1	9;0;0;0;0;0;0	Ectonucleoside triphosphate diphosphohydrolase 5	ENTPD5		7	10	10	9	6	3	8	1	0	6	3	3	2	0	3	1	2	1	3	3	0	1	1	0	6	3	8	1	0	6	3	3	2	0	3	1	2	1	3	3	0	1
O75362	O75362	3	3	3	Zinc finger protein 217	ZNF217		1	3	3	3	2	3	3	1	1	2	2	2	1	1	1	2	1	1	1	1	0	1	0	1	2	3	3	1	1	2	2	2	1	1	1	2	1	1	1	1	0	1
O75367-2;O75367-3;O75367	O75367-2;O75367-3;O75367	15;15;15	15;15;15	13;13;13	Core histone macro-H2A.1	H2AFY	;;	3	15	15	13	11	6	8	10	8	6	13	12	6	9	10	3	10	10	9	14	14	14	11	15	11	6	8	10	8	6	13	12	6	9	10	3	10	10	9	14	14	14
O75368	O75368	12	12	12	SH3 domain-binding glutamic acid-rich-like protein	SH3BGRL		1	12	12	12	8	6	6	8	8	9	10	9	7	9	9	8	9	9	9	11	9	11	9	10	8	6	6	8	8	9	10	9	7	9	9	8	9	9	9	11	9	11
O75369-2;O75369-9;O75369;O75369-6;O75369-3;O75369-7;O75369-5;O75369-4	O75369-2;O75369-9;O75369;O75369-6;O75369-3;O75369-7;O75369-5;O75369-4	151;151;151;148;148;138;122;122	1;1;1;1;1;1;1;1	1;1;1;1;1;1;1;1	Filamin-B	FLNB	;;;;;;;	8	151	1	1	111	102	96	123	118	120	98	65	114	98	104	106	88	85	100	130	85	105	80	106	1	0	1	0	1	1	0	0	1	0	1	1	0	0	1	1	1	0
O75369-8	O75369-8	153	144	3	Filamin-B	FLNB		1	153	144	3	112	103	97	125	120	120	98	65	114	98	104	105	88	85	99	132	84	105	80	106	104	98	92	117	113	113	90	60	107	89	100	103	82	78	91	124	78	99
O75376-2;O75376;O75376-3	O75376-2;O75376	17;17;5	16;16;4	16;16;4	Nuclear receptor corepressor 1	NCOR1	;	3	17	16	16	3	3	3	5	3	8	7	8	1	7	4	12	1	1	3	5	7	6	2	10	3	3	3	4	3	8	7	8	1	7	4	12	1	1	3	5	7	6
O75379	O75379	1	1	1	Vesicle-associated membrane protein 4	VAMP4		1	1	1	1	0	0	0	0	0	0	0	0	0	0	0	1	0	0	0	0	0	0	0	0	0	0	0	0	0	0	0	0	0	0	0	1	0	0	0	0	0	0
O75380	O75380	5	5	5	NADH dehydrogenase [ubiquinone] iron-sulfur protein 6, mitochondrial	NDUFS6		1	5	5	5	4	1	2	4	2	3	3	2	3	2	4	1	3	3	1	4	2	4	2	3	4	1	2	4	2	3	3	2	3	2	4	1	3	3	1	4	2	4
O75381-2;O75381	O75381-2;O75381	7;7	7;7	7;7	Peroxisomal membrane protein PEX14	PEX14	;	2	7	7	7	6	1	2	4	2	4	6	2	2	2	2	0	1	4	2	4	2	1	2	2	6	1	2	4	2	4	6	2	2	2	2	0	1	4	2	4	2	1
O75382-2;O75382;O75382-4;O75382-3	O75382-2;O75382;O75382-4;O75382-3	16;16;14;12	16;16;14;12	15;15;14;11	Tripartite motif-containing protein 3	TRIM3	;;;	4	16	16	15	2	1	1	2	2	1	2	2	15	3	6	1	4	3	3	7	5	5	5	8	2	1	1	2	2	1	2	2	15	3	6	1	4	3	3	7	5	5
O75386;O75386-2	O75386;O75386-2	4;4	4;4	4;4	Tubby-related protein 3	TULP3	;	2	4	4	4	0	0	0	1	0	0	0	4	0	1	0	0	0	0	0	0	1	0	0	1	0	0	0	1	0	0	0	4	0	1	0	0	0	0	0	0	1	0
O75390	O75390	17	17	17	Citrate synthase, mitochondrial	CS		1	17	17	17	14	11	12	15	11	12	14	14	15	12	9	8	10	9	11	15	12	13	11	12	14	11	12	15	11	12	14	14	15	12	9	8	10	9	11	15	12	13
O75391	O75391	6	6	6	Sperm-associated antigen 7	SPAG7		1	6	6	6	1	4	3	2	2	6	3	4	1	4	3	3	1	1	2	3	4	5	1	3	1	4	3	2	2	6	3	4	1	4	3	3	1	1	2	3	4	5
O75394	O75394	1	1	1	39S ribosomal protein L33, mitochondrial	MRPL33		1	1	1	1	1	1	1	0	1	1	1	1	1	1	0	0	1	1	1	1	1	1	0	1	1	1	1	0	1	1	1	1	1	1	0	0	1	1	1	1	1	1
O75396	O75396	13	13	13	Vesicle-trafficking protein SEC22b	SEC22B		1	13	13	13	12	8	8	9	7	11	10	9	9	5	9	6	10	8	7	12	7	9	8	10	12	8	8	9	7	11	10	9	9	5	9	6	10	8	7	12	7	9
O75400-3;O75400-2;O75400	O75400-3;O75400-2;O75400	15;14;14	15;14;14	15;14;14	Pre-mRNA-processing factor 40 homolog A	PRPF40A	;;	3	15	15	15	5	4	0	4	4	3	11	6	6	7	7	7	4	4	3	11	3	6	2	6	5	4	0	4	4	3	11	6	6	7	7	7	4	4	3	11	3	6
O75410-3;O75410-7;O75410;O75410-2;O75410-5;O75410-4;O75410-6;O75410-8	O75410-3;O75410-7;O75410;O75410-2;O75410-5;O75410-4;O75410-6	8;8;8;8;6;6;6;3	8;8;8;8;6;6;6;3	8;8;8;8;6;6;6;3	Transforming acidic coiled-coil-containing protein 1	TACC1	;;;;;;	8	8	8	8	1	1	0	2	0	4	3	5	0	2	4	0	3	3	5	4	5	7	4	4	1	1	0	2	0	4	3	5	0	2	4	0	3	3	5	4	5	7
O75420	O75420	7	7	7	PERQ amino acid-rich with GYF domain-containing protein 1	GIGYF1		1	7	7	7	0	0	0	2	1	0	3	0	1	0	0	1	0	2	1	2	2	2	1	2	0	0	0	2	1	0	3	0	1	0	0	1	0	2	1	2	2	2
O75427	O75427	10	10	10	Leucine-rich repeat and calponin homology domain-containing protein 4	LRCH4		1	10	10	10	5	2	1	3	1	5	9	6	2	3	4	1	4	4	6	7	1	2	0	4	5	2	1	3	1	5	9	6	2	3	4	1	4	4	6	7	1	2
O75431-2;O75431	O75431-2;O75431	8;7	8;7	8;7	Metaxin-2	MTX2	;	2	8	8	8	4	0	1	3	3	4	5	4	2	3	4	2	4	4	2	6	5	5	4	6	4	0	1	3	3	4	5	4	2	3	4	2	4	4	2	6	5	5
O75436;O75436-2	O75436;O75436-2	17;13	17;13	16;12	Vacuolar protein sorting-associated protein 26A	VPS26A	;	2	17	17	16	11	11	11	14	12	11	16	10	16	14	10	9	10	9	6	15	7	11	9	13	11	11	11	14	12	11	16	10	16	14	10	9	10	9	6	15	7	11
O75438;O75438-2	O75438;O75438-2	2;1	2;1	2;1	NADH dehydrogenase [ubiquinone] 1 beta subcomplex subunit 1	NDUFB1	;	2	2	2	2	1	1	0	2	1	1	1	0	1	1	0	0	1	1	1	1	0	1	0	1	1	1	0	2	1	1	1	0	1	1	0	0	1	1	1	1	0	1
O75439	O75439	22	22	21	Mitochondrial-processing peptidase subunit beta	PMPCB		1	22	22	21	11	11	11	19	14	14	17	15	15	14	13	7	7	7	9	13	10	13	12	11	11	11	11	19	14	14	17	15	15	14	13	7	7	7	9	13	10	13
O75446	O75446	2	2	2	Histone deacetylase complex subunit SAP30	SAP30		1	2	2	2	1	0	0	0	0	1	0	0	1	1	1	1	1	1	0	1	1	1	0	2	1	0	0	0	0	1	0	0	1	1	1	1	1	1	0	1	1	1
O75448-2;O75448	O75448-2;O75448	10;10	10;10	10;10	Mediator of RNA polymerase II transcription subunit 24	MED24	;	2	10	10	10	3	1	3	4	2	5	8	5	4	5	6	0	1	1	1	3	4	5	0	5	3	1	3	4	2	5	8	5	4	5	6	0	1	1	1	3	4	5
O75449	O75449	4	4	4	Katanin p60 ATPase-containing subunit A1	KATNA1		1	4	4	4	0	0	0	1	0	2	1	3	0	0	1	0	0	0	0	1	0	0	0	0	0	0	0	1	0	2	1	3	0	0	1	0	0	0	0	1	0	0
O75460	O75460	4	4	4	Serine/threonine-protein kinase/endoribonuclease IRE1;Serine/threonine-protein kinase;Endoribonuclease	ERN1		1	4	4	4	0	0	0	2	0	1	2	1	0	0	0	1	0	2	0	2	0	1	0	1	0	0	0	2	0	1	2	1	0	0	0	1	0	2	0	2	0	1
O75473-2;O75473;O75473-3	O75473-2;O75473;O75473-3	2;2;1	2;2;1	2;2;1	Leucine-rich repeat-containing G-protein coupled receptor 5	LGR5	;;	3	2	2	2	1	0	0	1	1	0	0	0	0	1	1	2	0	0	0	0	0	0	0	0	1	0	0	1	1	0	0	0	0	1	1	2	0	0	0	0	0	0
O75475;O75475-3;O75475-2	O75475;O75475-3;O75475-2	16;11;11	14;9;9	14;9;9	PC4 and SFRS1-interacting protein	PSIP1	;;	3	16	14	14	7	5	2	3	0	4	8	3	2	5	3	3	4	6	2	9	11	7	5	12	5	4	1	2	0	3	7	2	1	4	3	2	4	6	1	8	10	6
O75477	O75477	12	10	10	Erlin-1	ERLIN1		1	12	10	10	8	0	1	5	5	4	11	4	7	8	6	2	8	5	6	8	8	11	2	10	6	0	1	4	4	3	9	3	5	6	5	1	6	3	4	6	6	9
O75478;O75478-2	O75478;O75478-2	3;2	3;2	3;2	Transcriptional adapter 2-alpha	TADA2A	;	2	3	3	3	0	1	0	1	1	1	3	1	0	1	0	0	0	2	1	0	2	0	0	2	0	1	0	1	1	1	3	1	0	1	0	0	0	2	1	0	2	0
O75487-2;O75487	O75487-2;O75487	12;12	12;12	10;10	Glypican-4;Secreted glypican-4	GPC4	;	2	12	12	10	5	5	2	2	5	2	8	4	8	6	3	4	6	8	3	7	6	6	4	5	5	5	2	2	5	2	8	4	8	6	3	4	6	8	3	7	6	6
O75489;O75489-2	O75489	13;3	13;3	13;3	NADH dehydrogenase [ubiquinone] iron-sulfur protein 3, mitochondrial	NDUFS3		2	13	13	13	12	8	8	10	8	7	11	7	7	9	7	5	8	8	6	11	9	9	9	9	12	8	8	10	8	7	11	7	7	9	7	5	8	8	6	11	9	9
O75494-5;O75494-4;O75494-6;O75494-3;O75494-2;O75494;Q8WXF0	O75494-5;O75494-4;O75494-6;O75494-3;O75494-2;O75494	7;7;7;7;7;7;2	7;7;7;7;7;7;2	7;7;7;7;7;7;2	Serine/arginine-rich splicing factor 10	SRSF10	;;;;;	7	7	7	7	4	4	3	4	1	4	4	5	1	4	4	4	4	2	0	5	3	5	3	4	4	4	3	4	1	4	4	5	1	4	4	4	4	2	0	5	3	5
O75503	O75503	8	8	8	Ceroid-lipofuscinosis neuronal protein 5	CLN5		1	8	8	8	3	3	2	5	3	6	5	6	3	3	3	2	2	1	0	3	1	4	0	0	3	3	2	5	3	6	5	6	3	3	3	2	2	1	0	3	1	4
O75506	O75506	4	4	4	Heat shock factor-binding protein 1	HSBP1		1	4	4	4	3	3	2	3	4	3	4	2	2	4	3	3	3	4	3	4	2	4	3	2	3	3	2	3	4	3	4	2	2	4	3	3	3	4	3	4	2	4
O75521-2;O75521	O75521-2;O75521	15;15	15;15	15;15	Enoyl-CoA delta isomerase 2, mitochondrial	ECI2	;	2	15	15	15	11	3	6	7	7	11	5	7	12	6	11	8	7	7	5	11	11	11	8	12	11	3	6	7	7	11	5	7	12	6	11	8	7	7	5	11	11	11
O75525-2;O75525	O75525-2;O75525	2;2	1;1	1;1	KH domain-containing, RNA-binding, signal transduction-associated protein 3	KHDRBS3	;	2	2	1	1	1	1	1	1	1	0	2	1	1	2	1	1	1	1	1	2	1	1	0	1	1	0	0	0	0	0	1	1	0	1	0	0	0	0	0	1	0	0
O75529;O75529-2	O75529;O75529-2	3;2	3;2	3;2	TAF5-like RNA polymerase II p300/CBP-associated factor-associated factor 65 kDa subunit 5L	TAF5L	;	2	3	3	3	0	1	0	1	1	1	2	2	0	2	2	1	0	0	0	2	1	1	2	0	0	1	0	1	1	1	2	2	0	2	2	1	0	0	0	2	1	1
O75530-3;O75530;O75530-2	O75530-3;O75530;O75530-2	2;2;2	2;2;2	2;2;2	Polycomb protein EED	EED	;;	3	2	2	2	2	1	1	2	1	1	1	0	1	2	1	0	0	1	1	1	1	2	1	2	2	1	1	2	1	1	1	0	1	2	1	0	0	1	1	1	1	2
O75531	O75531	8	8	8	Barrier-to-autointegration factor;Barrier-to-autointegration factor, N-terminally processed	BANF1		1	8	8	8	4	3	3	4	5	4	5	4	3	3	4	1	5	3	2	7	6	6	6	8	4	3	3	4	5	4	5	4	3	3	4	1	5	3	2	7	6	6
O75533;O75533-2	O75533	55;6	55;6	55;6	Splicing factor 3B subunit 1	SF3B1		2	55	55	55	31	31	28	31	30	40	50	45	42	44	32	34	28	27	22	42	30	43	20	38	31	31	28	31	30	40	50	45	42	44	32	34	28	27	22	42	30	43
O75534-2;O75534;O75534-3;O75534-4	O75534-2;O75534;O75534-3;O75534-4	31;31;30;30	31;31;30;30	31;31;30;30	Cold shock domain-containing protein E1	CSDE1	;;;	4	31	31	31	15	20	16	22	19	15	21	15	16	21	13	9	14	18	12	22	14	21	9	14	15	20	16	22	19	15	21	15	16	21	13	9	14	18	12	22	14	21
O75554-2;O75554	O75554-2;O75554	2;2	2;2	2;2	WW domain-binding protein 4	WBP4	;	2	2	2	2	1	2	1	1	1	0	2	0	0	1	1	1	1	2	1	2	2	0	2	1	1	2	1	1	1	0	2	0	0	1	1	1	1	2	1	2	2	0
O75556	O75556	10	10	10	Mammaglobin-B	SCGB2A1		1	10	10	10	0	4	2	0	4	1	2	2	10	3	3	1	0	3	1	2	1	0	2	1	0	4	2	0	4	1	2	2	10	3	3	1	0	3	1	2	1	0
O75563	O75563	10	10	10	Src kinase-associated phosphoprotein 2	SKAP2		1	10	10	10	3	0	0	1	1	5	9	1	0	1	1	0	4	5	5	3	0	1	0	0	3	0	0	1	1	5	9	1	0	1	1	0	4	5	5	3	0	1
O75569-3;O75569-2;O75569	O75569-3;O75569-2;O75569	10;10;10	10;10;10	10;10;10	Interferon-inducible double-stranded RNA-dependent protein kinase activator A	PRKRA	;;	3	10	10	10	7	4	5	5	5	5	8	8	4	5	5	7	7	6	5	3	6	7	5	6	7	4	5	5	5	5	8	8	4	5	5	7	7	6	5	3	6	7
O75570;O75570-2	O75570;O75570-2	1;1	1;1	1;1	Peptide chain release factor 1, mitochondrial	MTRF1	;	2	1	1	1	0	1	0	1	0	0	1	0	1	0	0	0	0	0	0	1	0	1	0	0	0	1	0	1	0	0	1	0	1	0	0	0	0	0	0	1	0	1
O75575-4;O75575-2;O75575-3;O75575	O75575-4;O75575-2;O75575-3;O75575	2;2;2;2	2;2;2;2	2;2;2;2	DNA-directed RNA polymerase III subunit RPC9	CRCP	;;;	4	2	2	2	0	1	1	0	0	1	2	2	0	0	0	1	1	0	0	1	0	1	0	1	0	1	1	0	0	1	2	2	0	0	0	1	1	0	0	1	0	1
O75582;O75582-3;O75582-2	O75582;O75582-3;O75582-2	18;17;14	18;17;14	17;16;14	Ribosomal protein S6 kinase alpha-5	RPS6KA5	;;	3	18	18	17	8	4	0	2	12	9	11	6	7	7	5	2	6	2	2	12	6	11	7	9	8	4	0	2	12	9	11	6	7	7	5	2	6	2	2	12	6	11
O75586;O75586-2;O75586-3	O75586;O75586-2	3;2;1	3;2;1	3;2;1	Mediator of RNA polymerase II transcription subunit 6	MED6	;	3	3	3	3	1	0	0	1	1	2	2	2	1	2	1	0	2	0	0	1	1	3	1	2	1	0	0	1	1	2	2	2	1	2	1	0	2	0	0	1	1	3
O75592-2;O75592	O75592-2;O75592	19;19	19;19	19;19	E3 ubiquitin-protein ligase MYCBP2	MYCBP2	;	2	19	19	19	4	0	1	2	4	7	10	9	6	2	4	0	9	4	5	5	5	5	3	10	4	0	1	2	4	7	10	9	6	2	4	0	9	4	5	5	5	5
O75594	O75594	4	4	4	Peptidoglycan recognition protein 1	PGLYRP1		1	4	4	4	3	1	1	2	3	0	3	0	3	0	4	1	3	0	4	3	1	1	1	1	3	1	1	2	3	0	3	0	3	0	4	1	3	0	4	3	1	1
O75600;O75600-2	O75600;O75600-2	2;2	2;2	2;2	2-amino-3-ketobutyrate coenzyme A ligase, mitochondrial	GCAT	;	2	2	2	2	0	0	0	0	0	0	0	0	1	0	0	0	0	0	0	0	0	1	0	0	0	0	0	0	0	0	0	0	1	0	0	0	0	0	0	0	0	1
O75607	O75607	5	5	5	Nucleoplasmin-3	NPM3		1	5	5	5	0	3	3	4	0	3	4	3	1	3	3	4	1	2	2	3	2	1	1	2	0	3	3	4	0	3	4	3	1	3	3	4	1	2	2	3	2	1
O75608;O75608-2	O75608;O75608-2	10;9	10;9	10;9	Acyl-protein thioesterase 1	LYPLA1	;	2	10	10	10	7	9	7	8	6	7	8	7	8	6	6	5	4	5	5	7	4	6	6	8	7	9	7	8	6	7	8	7	8	6	6	5	4	5	5	7	4	6
O75610	O75610	19	19	8	Left-right determination factor 1	LEFTY1		1	19	19	8	8	17	11	6	18	9	1	1	4	0	13	4	2	1	0	8	2	0	3	4	8	17	11	6	18	9	1	1	4	0	13	4	2	1	0	8	2	0
O75616;O75616-2	O75616;O75616-2	4;3	4;3	4;3	GTPase Era, mitochondrial	ERAL1	;	2	4	4	4	3	1	1	2	1	3	4	1	2	1	0	1	2	0	1	4	1	1	1	2	3	1	1	2	1	3	4	1	2	1	0	1	2	0	1	4	1	1
O75628	O75628	5	5	5	GTP-binding protein REM 1	REM1		1	5	5	5	0	0	0	0	0	0	0	0	0	0	0	0	0	0	1	1	2	2	5	3	0	0	0	0	0	0	0	0	0	0	0	0	0	0	1	1	2	2
O75629	O75629	3	3	3	Protein CREG1	CREG1		1	3	3	3	2	2	2	2	2	2	3	3	2	2	1	2	2	2	1	3	1	2	1	2	2	2	2	2	2	2	3	3	2	2	1	2	2	2	1	3	1	2
O75635-2;O75635	O75635-2;O75635	1;1	1;1	1;1	Serpin B7	SERPINB7	;	2	1	1	1	1	0	0	1	1	1	1	1	0	1	1	1	0	1	1	1	1	1	0	0	1	0	0	1	1	1	1	1	0	1	1	1	0	1	1	1	1	1
O75636-2;O75636	O75636-2;O75636	6;6	6;6	6;6	Ficolin-3	FCN3	;	2	6	6	6	6	1	3	3	1	1	2	1	2	0	2	1	5	0	3	4	1	1	1	1	6	1	3	3	1	1	2	1	2	0	2	1	5	0	3	4	1	1
O75643;O75643-2	O75643	92;28	92;28	92;28	U5 small nuclear ribonucleoprotein 200 kDa helicase	SNRNP200		2	92	92	92	47	42	37	63	36	53	81	60	45	59	55	48	40	36	39	67	54	72	27	69	47	42	37	63	36	53	81	60	45	59	55	48	40	36	39	67	54	72
O75648-2;O75648;O75648-5;O75648-3;O75648-4	O75648-2;O75648;O75648-5	9;9;5;4;4	9;9;5;4;4	9;9;5;4;4	Mitochondrial tRNA-specific 2-thiouridylase 1	TRMU	;;	5	9	9	9	2	1	5	2	1	2	5	4	2	2	5	0	2	0	1	3	0	1	0	2	2	1	5	2	1	2	5	4	2	2	5	0	2	0	1	3	0	1
O75663;O75663-2	O75663;O75663-2	12;10	12;10	12;10	TIP41-like protein	TIPRL	;	2	12	12	12	6	6	4	6	7	7	10	9	6	5	6	8	7	5	3	8	5	7	7	7	6	6	4	6	7	7	10	9	6	5	6	8	7	5	3	8	5	7
O75674;O75674-2;O75674-3	O75674;O75674-2;O75674-3	7;6;5	7;6;5	7;6;5	TOM1-like protein 1	TOM1L1	;;	3	7	7	7	1	4	0	2	2	3	3	3	7	1	4	0	1	0	0	2	2	2	0	3	1	4	0	2	2	3	3	3	7	1	4	0	1	0	0	2	2	2
O75676-2;O75676	O75676-2;O75676	8;8	7;7	7;7	Ribosomal protein S6 kinase alpha-4	RPS6KA4	;	2	8	7	7	4	2	4	3	3	1	3	1	3	4	1	1	5	5	3	3	4	7	3	5	3	2	4	3	2	1	3	1	2	3	1	1	4	4	2	3	3	6
O75683	O75683	3	3	3	Surfeit locus protein 6	SURF6		1	3	3	3	0	0	1	0	0	0	0	2	1	2	0	0	0	1	1	0	2	1	2	2	0	0	1	0	0	0	0	2	1	2	0	0	0	1	1	0	2	1
O75688;O75688-4;O75688-2;O75688-5;O75688-3	O75688;O75688-4;O75688-2;O75688-5	18;17;17;13;6	18;17;17;13;6	15;14;14;10;6	Protein phosphatase 1B	PPM1B	;;;	5	18	18	15	7	11	8	10	10	14	13	11	10	8	9	9	5	8	8	14	9	6	9	9	7	11	8	10	10	14	13	11	10	8	9	9	5	8	8	14	9	6
O75689;O75689-2;O75689-3	O75689;O75689-2;O75689-3	10;8;7	10;8;7	9;7;6	Arf-GAP with dual PH domain-containing protein 1	ADAP1	;;	3	10	10	9	6	5	1	3	3	8	8	8	3	3	4	0	1	1	1	2	0	1	0	0	6	5	1	3	3	8	8	8	3	3	4	0	1	1	1	2	0	1
O75691	O75691	25	25	25	Small subunit processome component 20 homolog	UTP20		1	25	25	25	7	2	4	1	3	5	19	11	2	11	11	3	7	3	6	13	11	18	1	12	7	2	4	1	3	5	19	11	2	11	11	3	7	3	6	13	11	18
O75694;O75694-2	O75694;O75694-2	34;33	34;33	34;33	Nuclear pore complex protein Nup155	NUP155	;	2	34	34	34	12	3	14	14	13	9	25	9	18	16	14	6	13	12	10	24	14	20	11	25	12	3	14	14	13	9	25	9	18	16	14	6	13	12	10	24	14	20
O75695	O75695	4	4	4	Protein XRP2	RP2		1	4	4	4	3	1	1	3	2	0	4	1	1	2	2	1	2	1	3	3	1	1	3	2	3	1	1	3	2	0	4	1	1	2	2	1	2	1	3	3	1	1
O75716	O75716	2	2	2	Serine/threonine-protein kinase 16	STK16		1	2	2	2	0	1	1	1	1	2	2	2	2	1	1	1	2	1	1	2	0	2	1	2	0	1	1	1	1	2	2	2	2	1	1	1	2	1	1	2	0	2
O75717;O75717-2	O75717;O75717-2	6;5	6;5	6;5	WD repeat and HMG-box DNA-binding protein 1	WDHD1	;	2	6	6	6	0	1	0	1	1	1	2	0	2	4	0	2	0	1	1	0	1	0	0	0	0	1	0	1	1	1	2	0	2	4	0	2	0	1	1	0	1	0
O75718	O75718	13	13	12	Cartilage-associated protein	CRTAP		1	13	13	12	4	6	7	9	4	4	7	2	4	8	7	1	7	4	7	7	1	7	3	2	4	6	7	9	4	4	7	2	4	8	7	1	7	4	7	7	1	7
O75746;O75746-2	O75746;O75746-2	21;18	16;13	16;13	Calcium-binding mitochondrial carrier protein Aralar1	SLC25A12	;	2	21	16	16	13	3	2	3	6	6	11	4	4	4	6	3	10	8	7	11	10	11	9	12	10	2	1	2	4	5	8	2	1	1	4	2	8	7	3	8	8	9
O75752	O75752	2	2	2	UDP-GalNAc:beta-1,3-N-acetylgalactosaminyltransferase 1	B3GALNT1		1	2	2	2	0	1	0	0	1	1	0	0	1	0	1	1	0	0	0	0	0	0	0	0	0	1	0	0	1	1	0	0	1	0	1	1	0	0	0	0	0	0
O75764;O75764-2	O75764;O75764-2	2;1	2;1	2;1	Transcription elongation factor A protein 3	TCEA3	;	2	2	2	2	1	1	2	1	1	2	2	2	1	0	0	2	2	1	1	1	1	1	0	1	1	1	2	1	1	2	2	2	1	0	0	2	2	1	1	1	1	1
O75781;O75781-2	O75781;O75781-2	5;3	5;3	5;3	Paralemmin-1	PALM	;	2	5	5	5	1	1	3	1	0	1	0	2	1	4	0	1	3	2	4	4	3	4	4	5	1	1	3	1	0	1	0	2	1	4	0	1	3	2	4	4	3	4
O75787-2;O75787	O75787-2;O75787	8;8	8;8	8;8	Renin receptor	ATP6AP2	;	2	8	8	8	4	8	5	4	5	3	5	3	2	2	2	1	2	3	4	1	3	4	1	3	4	8	5	4	5	3	5	3	2	2	2	1	2	3	4	1	3	4
O75792	O75792	3	3	3	Ribonuclease H2 subunit A	RNASEH2A		1	3	3	3	1	1	1	1	1	2	1	2	1	1	1	2	1	1	0	1	1	2	1	3	1	1	1	1	1	2	1	2	1	1	1	2	1	1	0	1	1	2
O75794	O75794	5	5	5	Cell division cycle protein 123 homolog	CDC123		1	5	5	5	2	1	3	2	1	2	3	1	2	3	2	1	2	2	1	2	0	2	2	2	2	1	3	2	1	2	3	1	2	3	2	1	2	2	1	2	0	2
P54855;O75795	P54855;O75795	1;1	1;1	1;1	UDP-glucuronosyltransferase 2B15;UDP-glucuronosyltransferase 2B17	UGT2B15;UGT2B17	;	2	1	1	1	0	0	0	0	1	0	0	0	0	0	0	0	0	0	0	0	0	0	0	0	0	0	0	0	1	0	0	0	0	0	0	0	0	0	0	0	0	0
O75800-2;O75800	O75800-2;O75800	5;5	5;5	5;5	Zinc finger MYND domain-containing protein 10	ZMYND10	;	2	5	5	5	1	1	0	2	0	1	0	1	1	5	1	1	1	1	1	1	1	0	1	2	1	1	0	2	0	1	0	1	1	5	1	1	1	1	1	1	1	0
O75815-3;O75815;O75815-2	O75815-3;O75815;O75815-2	4;4;3	4;4;3	4;4;3	Breast cancer anti-estrogen resistance protein 3	BCAR3	;;	3	4	4	4	0	1	1	0	0	1	2	1	0	1	0	2	0	0	0	1	0	0	0	0	0	1	1	0	0	1	2	1	0	1	0	2	0	0	0	1	0	0
O75817	O75817	1	1	1	Ribonuclease P protein subunit p20	POP7		1	1	1	1	0	0	0	0	0	0	0	1	1	1	0	0	0	0	0	0	0	0	0	0	0	0	0	0	0	0	0	1	1	1	0	0	0	0	0	0	0	0
O75818-2;O75818	O75818-2;O75818	8;8	8;8	8;8	Ribonuclease P protein subunit p40	RPP40	;	2	8	8	8	2	5	5	2	3	3	5	7	4	6	5	2	1	3	3	3	5	5	3	4	2	5	5	2	3	3	5	7	4	6	5	2	1	3	3	3	5	5
O75821	O75821	15	15	15	Eukaryotic translation initiation factor 3 subunit G	EIF3G		1	15	15	15	7	9	10	13	11	11	12	12	7	10	9	7	8	7	8	10	10	12	10	8	7	9	10	13	11	11	12	12	7	10	9	7	8	7	8	10	10	12
O75822;O75822-3;O75822-2	O75822;O75822-3;O75822-2	10;9;8	10;9;8	10;9;8	Eukaryotic translation initiation factor 3 subunit J	EIF3J	;;	3	10	10	10	5	7	7	8	6	7	7	7	6	6	5	3	4	5	6	8	2	6	3	6	5	7	7	8	6	7	7	7	6	6	5	3	4	5	6	8	2	6
O75828	O75828	15	13	13	Carbonyl reductase [NADPH] 3	CBR3		1	15	13	13	2	4	2	5	5	8	10	5	11	3	4	6	10	6	6	10	12	8	11	12	0	2	0	3	3	6	8	3	9	1	2	4	8	4	4	8	10	6
O75832;O75832-2	O75832;O75832-2	11;6	11;6	11;6	26S proteasome non-ATPase regulatory subunit 10	PSMD10	;	2	11	11	11	8	9	9	7	8	9	10	10	9	10	7	9	7	7	9	9	11	9	9	10	8	9	9	7	8	9	10	10	9	10	7	9	7	7	9	9	11	9
O75843	O75843	12	12	12	AP-1 complex subunit gamma-like 2	AP1G2		1	12	12	12	1	2	2	5	5	3	9	6	7	6	8	5	5	4	5	6	4	6	2	2	1	2	2	5	5	3	9	6	7	6	8	5	5	4	5	6	4	6
O75844	O75844	12	12	12	CAAX prenyl protease 1 homolog	ZMPSTE24		1	12	12	12	8	3	3	9	5	8	11	9	5	7	6	2	4	8	6	10	4	10	4	10	8	3	3	9	5	8	11	9	5	7	6	2	4	8	6	10	4	10
O75864	O75864	4	4	4	Protein phosphatase 1 regulatory subunit 37	PPP1R37		1	4	4	4	2	1	1	1	2	1	2	2	2	1	1	3	0	1	0	1	1	1	0	0	2	1	1	1	2	1	2	2	2	1	1	3	0	1	0	1	1	1
O75865;O75865-2	O75865;O75865-2	1;1	1;1	1;1	Trafficking protein particle complex subunit 6A	TRAPPC6A	;	2	1	1	1	0	1	0	1	0	0	1	0	0	0	0	0	0	0	0	0	0	0	0	0	0	1	0	1	0	0	1	0	0	0	0	0	0	0	0	0	0	0
O75874	O75874	28	27	27	Isocitrate dehydrogenase [NADP] cytoplasmic	IDH1		1	28	27	27	20	19	18	23	21	22	24	22	25	22	24	22	20	21	18	23	21	20	20	18	19	18	18	22	20	21	23	21	24	21	23	21	19	20	18	22	20	19
O75879	O75879	5	5	5	Glutamyl-tRNA(Gln) amidotransferase subunit B, mitochondrial	GATB		1	5	5	5	1	3	2	3	2	2	2	2	3	2	2	2	2	1	0	2	1	3	1	0	1	3	2	3	2	2	2	2	3	2	2	2	2	1	0	2	1	3
O75880	O75880	7	7	7	Protein SCO1 homolog, mitochondrial	SCO1		1	7	7	7	6	2	4	4	3	4	5	3	4	3	3	3	3	3	3	4	3	4	3	5	6	2	4	4	3	4	5	3	4	3	3	3	3	3	3	4	3	4
O75881	O75881	3	3	3	25-hydroxycholesterol 7-alpha-hydroxylase	CYP7B1		1	3	3	3	0	0	0	1	0	0	3	0	0	0	1	0	2	2	3	2	1	3	2	2	0	0	0	1	0	0	3	0	0	0	1	0	2	2	3	2	1	3
O75882-2;O75882;O75882-3	O75882-2;O75882;O75882-3	24;24;23	24;24;23	24;24;23	Attractin	ATRN	;;	3	24	24	24	14	13	16	15	16	15	9	14	15	18	8	13	14	10	9	7	10	9	10	9	14	13	16	15	16	15	9	14	15	18	8	13	14	10	9	7	10	9
O75884;O75884-2	O75884;O75884-2	10;6	10;6	10;6	Putative hydrolase RBBP9	RBBP9	;	2	10	10	10	6	6	7	7	7	7	9	8	8	6	5	6	6	6	6	7	7	7	6	5	6	6	7	7	7	7	9	8	8	6	5	6	6	6	6	7	7	7
O75886;O75886-2	O75886;O75886-2	13;11	11;10	11;10	Signal transducing adapter molecule 2	STAM2	;	2	13	11	11	3	3	1	1	4	9	8	8	9	3	5	8	5	3	5	6	4	8	6	6	2	2	0	0	3	7	7	6	8	2	4	7	3	2	4	4	3	6
O75891;O75891-3;O75891-2;O75891-4	O75891;O75891-3;O75891-2;O75891-4	60;59;53;30	60;59;53;30	54;53;48;29	Cytosolic 10-formyltetrahydrofolate dehydrogenase	ALDH1L1	;;;	4	60	60	54	40	2	2	2	2	17	10	3	41	8	29	52	6	20	6	6	27	8	7	28	40	2	2	2	2	17	10	3	41	8	29	52	6	20	6	6	27	8
O75896	O75896	1	1	1	Tumor suppressor candidate 2	TUSC2		1	1	1	1	0	1	0	1	0	0	0	0	0	1	0	0	0	0	0	1	0	1	0	0	0	1	0	1	0	0	0	0	0	1	0	0	0	0	0	1	0	1
O75897;O75897-2	O75897;O75897-2	5;4	5;4	5;4	Sulfotransferase 1C4	SULT1C4	;	2	5	5	5	1	5	0	0	0	0	0	0	0	0	0	0	0	0	0	0	1	0	0	0	1	5	0	0	0	0	0	0	0	0	0	0	0	0	0	0	1	0
O75907	O75907	4	4	4	Diacylglycerol O-acyltransferase 1	DGAT1		1	4	4	4	2	0	2	2	0	1	0	0	0	1	0	0	0	0	1	2	0	2	0	0	2	0	2	2	0	1	0	0	0	1	0	0	0	0	1	2	0	2
O75909;O75909-4;O75909-2;O75909-1	O75909;O75909-4;O75909-2;O75909-1	10;10;8;8	10;10;8;8	10;10;8;8	Cyclin-K	CCNK	;;;	4	10	10	10	2	5	5	4	5	4	7	5	6	6	6	4	3	2	0	5	3	5	1	3	2	5	5	4	5	4	7	5	6	6	6	4	3	2	0	5	3	5
O75911;O75911-2	O75911	8;2	8;2	8;2	Short-chain dehydrogenase/reductase 3	DHRS3		2	8	8	8	3	0	1	3	1	6	7	0	3	2	5	1	0	1	1	3	1	3	0	0	3	0	1	3	1	6	7	0	3	2	5	1	0	1	1	3	1	3
O75915	O75915	4	4	4	PRA1 family protein 3	ARL6IP5		1	4	4	4	4	2	1	3	2	3	3	2	4	2	1	3	4	3	3	4	2	4	3	3	4	2	1	3	2	3	3	2	4	2	1	3	4	3	3	4	2	4
O75923-3;O75923-9;O75923;O75923-14;O75923-6;O75923-12;O75923-5;O75923-11;O75923-4;O75923-10;O75923-2;O75923-8;O75923-7;O75923-13;O75923-15	O75923-3;O75923-9;O75923;O75923-14;O75923-6;O75923-12;O75923-5;O75923-11;O75923-4;O75923-10;O75923-2;O75923-8;O75923-7;O75923-13;O75923-15	47;47;47;47;47;47;47;47;47;47;47;47;47;47;45	46;46;46;46;46;46;46;46;46;46;46;46;46;46;44	46;46;46;46;46;46;46;46;46;46;46;46;46;46;44	Dysferlin	DYSF	;;;;;;;;;;;;;;	15	47	46	46	35	6	5	9	16	9	21	4	7	5	9	3	22	14	18	36	10	15	14	27	34	6	4	8	15	9	20	4	6	4	8	2	21	13	17	35	10	14
O75925;O75925-2;O75925-3	O75925;O75925-2;O75925-3	4;4;3	4;4;3	3;3;3	E3 SUMO-protein ligase PIAS1	PIAS1	;;	3	4	4	3	1	1	1	2	1	0	2	1	1	2	1	1	1	1	2	1	2	3	2	3	1	1	1	2	1	0	2	1	1	2	1	1	1	1	2	1	2	3
O75934	O75934	7	7	7	Pre-mRNA-splicing factor SPF27	BCAS2		1	7	7	7	6	4	3	3	3	5	5	4	5	7	5	4	5	2	2	6	6	6	4	6	6	4	3	3	3	5	5	4	5	7	5	4	5	2	2	6	6	6
O75935;O75935-3;O75935-2	O75935;O75935-3;O75935-2	8;7;6	8;7;6	8;7;6	Dynactin subunit 3	DCTN3	;;	3	8	8	8	6	3	1	5	2	4	7	3	5	3	5	4	6	4	4	6	6	4	5	4	6	3	1	5	2	4	7	3	5	3	5	4	6	4	4	6	6	4
O75937	O75937	11	11	11	DnaJ homolog subfamily C member 8	DNAJC8		1	11	11	11	7	5	5	6	6	8	8	9	7	9	7	7	7	5	6	10	8	11	8	11	7	5	5	6	6	8	8	9	7	9	7	7	7	5	6	10	8	11
O75940	O75940	4	4	4	Survival of motor neuron-related-splicing factor 30	SMNDC1		1	4	4	4	2	2	4	4	3	2	4	2	4	4	2	2	4	3	4	3	4	3	2	4	2	2	4	4	3	2	4	2	4	4	2	2	4	3	4	3	4	3
O75947;O75947-2	O75947;O75947-2	12;9	12;9	12;9	ATP synthase subunit d, mitochondrial	ATP5H	;	2	12	12	12	10	7	7	9	9	9	10	8	11	6	9	6	10	5	8	8	8	10	6	10	10	7	7	9	9	9	10	8	11	6	9	6	10	5	8	8	8	10
O75954	O75954	2	2	2	Tetraspanin-9	TSPAN9		1	2	2	2	0	0	0	1	0	0	0	0	0	0	1	1	1	1	0	0	1	1	2	2	0	0	0	1	0	0	0	0	0	0	1	1	1	1	0	0	1	1
O75955;O75955-2	O75955;O75955-2	24;20	24;20	24;20	Flotillin-1	FLOT1	;	2	24	24	24	19	15	11	8	12	13	19	9	7	10	14	12	14	11	17	18	10	13	7	17	19	15	11	8	12	13	19	9	7	10	14	12	14	11	17	18	10	13
O75962-2;O75962-4;O75962;O75962-5;O75962-3	O75962-2;O75962-4;O75962;O75962-5	18;18;18;17;1	18;18;18;17;1	17;17;17;16;1	Triple functional domain protein	TRIO	;;;	5	18	18	17	3	2	1	1	6	4	11	2	4	6	4	4	5	5	5	11	7	7	4	10	3	2	1	1	6	4	11	2	4	6	4	4	5	5	5	11	7	7
O75964	O75964	6	6	6	ATP synthase subunit g, mitochondrial	ATP5L		1	6	6	6	6	3	4	4	6	6	5	4	4	5	5	3	5	6	6	5	5	4	3	5	6	3	4	4	6	6	5	4	4	5	5	3	5	6	6	5	5	4
O75970-5;O75970-3;O75970-2;O75970	O75970-5;O75970-3;O75970-2;O75970	2;2;2;2	2;2;2;2	2;2;2;2	Multiple PDZ domain protein	MPDZ	;;;	4	2	2	2	0	0	0	0	0	1	1	0	0	2	1	1	0	2	1	1	2	1	2	1	0	0	0	0	0	1	1	0	0	2	1	1	0	2	1	1	2	1
O75976;O75976-2	O75976;O75976-2	21;16	21;16	21;16	Carboxypeptidase D	CPD	;	2	21	21	21	14	2	8	16	16	12	10	8	13	9	11	6	3	4	10	12	0	7	1	3	14	2	8	16	16	12	10	8	13	9	11	6	3	4	10	12	0	7
O75995	O75995	7	7	7	SAM and SH3 domain-containing protein 3	SASH3		1	7	7	7	2	1	2	4	2	5	7	2	0	2	1	0	4	5	4	4	3	1	3	1	2	1	2	4	2	5	7	2	0	2	1	0	4	5	4	4	3	1
O76003	O76003	15	15	15	Glutaredoxin-3	GLRX3		1	15	15	15	11	11	12	13	9	10	13	12	9	9	9	8	9	7	10	11	7	8	7	7	11	11	12	13	9	10	13	12	9	9	9	8	9	7	10	11	7	8
O76021;O76021-2	O76021	14;3	14;3	14;3	Ribosomal L1 domain-containing protein 1	RSL1D1		2	14	14	14	9	8	10	11	8	7	13	12	8	13	10	2	7	5	7	12	9	13	2	8	9	8	10	11	8	7	13	12	8	13	10	2	7	5	7	12	9	13
O76024	O76024	14	14	14	Wolframin	WFS1		1	14	14	14	0	1	1	2	1	2	10	6	6	2	0	1	6	3	2	6	5	6	5	12	0	1	1	2	1	2	10	6	6	2	0	1	6	3	2	6	5	6
O76027	O76027	6	6	6	Annexin A9	ANXA9		1	6	6	6	0	0	2	0	3	0	0	5	0	1	1	1	1	3	0	1	2	1	0	2	0	0	2	0	3	0	0	5	0	1	1	1	1	3	0	1	2	1
O76031	O76031	16	16	16	ATP-dependent Clp protease ATP-binding subunit clpX-like, mitochondrial	CLPX		1	16	16	16	9	4	8	9	3	5	8	2	5	6	4	1	3	1	4	8	1	6	1	2	9	4	8	9	3	5	8	2	5	6	4	1	3	1	4	8	1	6
O76050;O76050-2	O76050;O76050-2	2;1	2;1	2;1	E3 ubiquitin-protein ligase NEURL1	NEURL1	;	2	2	2	2	0	0	0	0	0	2	0	1	0	0	1	1	0	0	1	0	0	0	0	1	0	0	0	0	0	2	0	1	0	0	1	1	0	0	1	0	0	0
O76054;O76054-5;O76054-4;Q9UDX4	O76054;O76054-5;O76054-4	10;9;8;2	10;9;8;2	10;9;8;2	SEC14-like protein 2	SEC14L2	;;	4	10	10	10	3	3	3	3	3	4	9	7	6	5	5	5	5	1	2	6	1	3	3	2	3	3	3	3	3	4	9	7	6	5	5	5	5	1	2	6	1	3
O76062-2;O76062	O76062-2;O76062	2;2	2;2	2;2	Delta(14)-sterol reductase	TM7SF2	;	2	2	2	2	0	0	0	0	0	0	0	0	2	1	0	0	0	0	0	0	0	0	0	0	0	0	0	0	0	0	0	0	2	1	0	0	0	0	0	0	0	0
O76070	O76070	6	6	6	Gamma-synuclein	SNCG		1	6	6	6	0	1	1	1	0	0	2	0	2	4	2	1	6	4	3	4	2	3	4	4	0	1	1	1	0	0	2	0	2	4	2	1	6	4	3	4	2	3
O76071	O76071	13	13	13	Probable cytosolic iron-sulfur protein assembly protein CIAO1	CIAO1		1	13	13	13	8	8	6	8	5	7	11	5	8	6	6	5	4	5	5	5	5	6	5	7	8	8	6	8	5	7	11	5	8	6	6	5	4	5	5	5	5	6
O76074-2;O76074	O76074-2;O76074	11;11	11;11	11;11	cGMP-specific 3,5-cyclic phosphodiesterase	PDE5A	;	2	11	11	11	3	2	0	3	5	3	10	5	2	1	3	0	6	3	5	5	8	8	8	6	3	2	0	3	5	3	10	5	2	1	3	0	6	3	5	5	8	8
O76075;O76075-2	O76075;O76075-2	5;3	5;3	5;3	DNA fragmentation factor subunit beta	DFFB	;	2	5	5	5	1	4	4	4	2	4	4	4	5	3	4	4	2	1	1	3	2	3	2	2	1	4	4	4	2	4	4	4	5	3	4	4	2	1	1	3	2	3
O76076;O76076-2	O76076;O76076-2	4;2	4;2	4;2	WNT1-inducible-signaling pathway protein 2	WISP2	;	2	4	4	4	0	0	0	3	3	0	0	0	0	0	0	0	3	1	1	0	1	1	1	1	0	0	0	3	3	0	0	0	0	0	0	0	3	1	1	0	1	1
O76080	O76080	2	2	2	AN1-type zinc finger protein 5	ZFAND5		1	2	2	2	0	0	1	0	0	1	1	0	0	0	0	1	0	0	1	1	0	0	0	0	0	0	1	0	0	1	1	0	0	0	0	1	0	0	1	1	0	0
O76094;O76094-2	O76094;O76094-2	23;21	23;21	23;21	Signal recognition particle subunit SRP72	SRP72	;	2	23	23	23	13	9	10	14	11	9	18	11	15	9	13	5	11	11	12	17	14	14	8	15	13	9	10	14	11	9	18	11	15	9	13	5	11	11	12	17	14	14
O77932	O77932	2	2	2	Decapping and exoribonuclease protein	DXO		1	2	2	2	0	2	1	2	0	1	1	1	2	1	1	1	0	1	0	0	1	2	0	2	0	2	1	2	0	1	1	1	2	1	1	1	0	1	0	0	1	2
O94760;O94760-2	O94760;O94760-2	21;17	21;17	20;16	N(G),N(G)-dimethylarginine dimethylaminohydrolase 1	DDAH1	;	2	21	21	20	15	18	17	18	19	19	12	21	19	18	17	12	17	11	9	16	10	18	16	17	15	18	17	18	19	19	12	21	19	18	17	12	17	11	9	16	10	18
O94762-4;O94762;O94762-2;O94762-3	O94762-4;O94762	4;4;1;1	4;4;1;1	4;4;1;1	ATP-dependent DNA helicase Q5	RECQL5	;	4	4	4	4	1	0	0	0	0	1	3	0	1	0	0	3	0	0	0	2	1	2	0	3	1	0	0	0	0	1	3	0	1	0	0	3	0	0	0	2	1	2
O94763-2;O94763-3;O94763;O94763-4	O94763-2;O94763-3;O94763;O94763-4	8;8;8;4	8;8;8;4	8;8;8;4	Unconventional prefoldin RPB5 interactor 1	URI1	;;;	4	8	8	8	6	2	7	3	2	3	7	5	2	3	3	3	1	1	1	3	4	2	4	3	6	2	7	3	2	3	7	5	2	3	3	3	1	1	1	3	4	2
O94766-2;O94766	O94766-2;O94766	1;1	1;1	1;1	Galactosylgalactosylxylosylprotein 3-beta-glucuronosyltransferase 3	B3GAT3	;	2	1	1	1	1	0	0	0	0	1	1	1	1	1	1	1	0	1	1	1	1	1	0	1	1	0	0	0	0	1	1	1	1	1	1	1	0	1	1	1	1	1
O94768	O94768	1	1	1	Serine/threonine-protein kinase 17B	STK17B		1	1	1	1	0	0	0	0	0	0	1	0	0	0	0	0	0	0	0	1	0	0	0	0	0	0	0	0	0	0	1	0	0	0	0	0	0	0	0	1	0	0
O94769-2;O94769	O94769-2;O94769	3;2	3;2	3;2	Extracellular matrix protein 2	ECM2	;	2	3	3	3	2	1	1	2	2	0	1	0	0	2	1	0	2	2	2	1	1	1	2	2	2	1	1	2	2	0	1	0	0	2	1	0	2	2	2	1	1	1
O94776;O94776-2	O94776;O94776-2	16;12	15;11	15;11	Metastasis-associated protein MTA2	MTA2	;	2	16	15	15	8	7	2	7	4	7	13	11	3	6	5	5	6	4	5	9	5	11	3	6	7	6	2	6	3	7	12	10	2	6	5	5	5	4	4	9	4	10
O94782	O94782	1	1	1	Ubiquitin carboxyl-terminal hydrolase 1	USP1		1	1	1	1	0	1	1	0	0	0	0	0	0	0	0	0	0	0	0	0	0	0	0	0	0	1	1	0	0	0	0	0	0	0	0	0	0	0	0	0	0	0
O94788;O94788-2;O94788-3;O94788-4	O94788;O94788-2;O94788-3;O94788-4	28;26;25;22	25;23;22;19	24;23;21;18	Retinal dehydrogenase 2	ALDH1A2	;;;	4	28	25	24	13	2	6	4	4	18	4	8	4	5	4	1	14	16	4	24	25	26	26	27	10	0	3	1	1	16	2	6	1	3	2	0	11	13	1	21	22	23
O94804	O94804	11	10	10	Serine/threonine-protein kinase 10	STK10		1	11	10	10	6	3	1	4	6	4	4	3	4	2	6	2	3	9	8	5	4	3	3	2	5	3	1	3	5	4	4	3	3	2	5	1	3	8	7	5	4	2
O94806	O94806	5	2	2	Serine/threonine-protein kinase D3	PRKD3		1	5	2	2	4	0	1	2	1	1	3	1	2	3	1	0	2	1	2	1	2	4	2	4	2	0	0	0	0	0	2	0	1	0	0	0	0	0	0	0	0	2
O94808	O94808	15	7	7	Glutamine--fructose-6-phosphate aminotransferase [isomerizing] 2	GFPT2		1	15	7	7	11	8	11	10	10	8	8	5	8	6	6	5	6	6	10	10	1	5	2	1	3	2	4	3	3	1	0	0	0	0	0	1	2	2	5	3	0	0
O94811	O94811	1	1	1	Tubulin polymerization-promoting protein	TPPP		1	1	1	1	1	1	0	1	0	0	0	1	0	1	0	0	1	1	0	1	1	1	1	1	1	1	0	1	0	0	0	1	0	1	0	0	1	1	0	1	1	1
O94813-3;O94813-2;O94813	O94813-3;O94813-2;O94813	7;7;7	7;7;7	7;7;7	Slit homolog 2 protein;Slit homolog 2 protein N-product;Slit homolog 2 protein C-product	SLIT2	;;	3	7	7	7	5	2	2	3	2	3	3	2	3	3	3	0	4	2	2	4	4	1	4	5	5	2	2	3	2	3	3	2	3	3	3	0	4	2	2	4	4	1
O94817	O94817	1	1	1	Ubiquitin-like protein ATG12	ATG12		1	1	1	1	0	0	0	0	0	0	0	1	0	0	0	1	0	0	0	0	0	0	0	0	0	0	0	0	0	0	0	1	0	0	0	1	0	0	0	0	0	0
O94819	O94819	2	2	2	Kelch repeat and BTB domain-containing protein 11	KBTBD11		1	2	2	2	2	0	0	1	0	1	2	0	0	2	1	0	2	0	0	1	2	1	2	2	2	0	0	1	0	1	2	0	0	2	1	0	2	0	0	1	2	1
O94822;O94822-3;O94822-2	O94822;O94822-3	24;24;2	24;24;2	24;24;2	E3 ubiquitin-protein ligase listerin	LTN1	;	3	24	24	24	5	5	3	5	6	12	20	10	1	15	11	10	7	6	7	10	9	11	4	10	5	5	3	5	6	12	20	10	1	15	11	10	7	6	7	10	9	11
O94826	O94826	21	21	21	Mitochondrial import receptor subunit TOM70	TOMM70A		1	21	21	21	13	8	12	13	8	9	13	9	8	9	9	8	7	8	5	16	8	11	10	15	13	8	12	13	8	9	13	9	8	9	9	8	7	8	5	16	8	11
O94829	O94829	7	7	7	Importin-13	IPO13		1	7	7	7	4	4	1	4	1	1	3	3	3	1	0	0	2	0	0	5	0	3	1	2	4	4	1	4	1	1	3	3	3	1	0	0	2	0	0	5	0	3
O94830;O94830-2	O94830	10;4	10;4	10;4	Phospholipase DDHD2	DDHD2		2	10	10	10	4	5	3	2	4	6	5	4	2	2	2	2	5	4	2	4	3	5	4	4	4	5	3	2	4	6	5	4	2	2	2	2	5	4	2	4	3	5
O94832	O94832	33	33	32	Unconventional myosin-Id	MYO1D		1	33	33	32	15	13	11	13	15	19	22	11	26	13	13	10	20	23	13	21	10	15	17	14	15	13	11	13	15	19	22	11	26	13	13	10	20	23	13	21	10	15
O94842-3;O94842-2;O94842	O94842-3;O94842-2;O94842	2;2;2	2;2;2	2;2;2	TOX high mobility group box family member 4	TOX4	;;	3	2	2	2	0	0	0	0	0	1	2	1	1	2	1	0	0	0	0	1	0	1	1	1	0	0	0	0	0	1	2	1	1	2	1	0	0	0	0	1	0	1
O94851-6;O94851-4;O94851-5;O94851-3;O94851;O94851-2	O94851-6;O94851-4;O94851-5;O94851-3;O94851	7;7;6;6;6;3	4;4;3;3;3;1	4;4;3;3;3;1	Protein-methionine sulfoxide oxidase MICAL2	MICAL2	;;;;	6	7	4	4	2	1	2	1	0	4	4	2	2	2	1	1	1	5	4	1	2	1	3	5	2	0	0	0	0	2	2	1	1	1	0	1	0	3	3	0	1	0
O94854-2;O94854	O94854-2;O94854	2;2	2;2	2;2	Uncharacterized protein KIAA0754	KIAA0754	;	2	2	2	2	0	0	0	0	0	0	0	0	0	2	0	0	1	1	1	0	0	0	0	0	0	0	0	0	0	0	0	0	0	2	0	0	1	1	1	0	0	0
O94855;O94855-2	O94855;O94855-2	26;26	25;25	25;25	Protein transport protein Sec24D	SEC24D	;	2	26	25	25	15	11	11	19	12	9	15	6	23	14	16	6	15	13	15	22	8	21	10	11	15	11	11	18	12	9	15	6	22	14	16	6	15	13	15	22	8	20
O94856-4;O94856-12;O94856-10;O94856-3;O94856-8;O94856-11;O94856-6;O94856-9;O94856-7;O94856-13;O94856-5;O94856;O94856-2	O94856-4;O94856-12;O94856-10;O94856-3;O94856-8;O94856-11;O94856-6;O94856-9;O94856-7;O94856-13;O94856-5;O94856;O94856-2	7;7;7;7;7;7;7;7;7;7;7;7;5	7;7;7;7;7;7;7;7;7;7;7;7;5	7;7;7;7;7;7;7;7;7;7;7;7;5	Neurofascin	NFASC	;;;;;;;;;;;;	13	7	7	7	0	2	0	1	0	1	5	0	0	0	1	0	5	1	0	0	3	0	3	1	0	2	0	1	0	1	5	0	0	0	1	0	5	1	0	0	3	0
O94868;O94868-3;O94868-2	O94868;O94868-3;O94868-2	5;4;4	5;4;4	5;4;4	F-BAR and double SH3 domains protein 2	FCHSD2	;;	3	5	5	5	0	1	0	1	1	1	3	0	0	1	1	0	2	0	1	2	3	0	1	2	0	1	0	1	1	1	3	0	0	1	1	0	2	0	1	2	3	0
O94874;O94874-2;O94874-3	O94874;O94874-2;O94874-3	32;28;21	32;28;21	32;28;21	E3 UFM1-protein ligase 1	UFL1	;;	3	32	32	32	17	17	18	22	15	16	26	12	25	17	17	15	17	13	14	22	18	24	16	24	17	17	18	22	15	16	26	12	25	17	17	15	17	13	14	22	18	24
O94875-10;O94875-3;O94875-4;O94875-12;O94875-9;O94875-8;O94875-2;O94875-7;O94875;O94875-11;O94875-5;O94875-6	O94875-10;O94875-3;O94875-4;O94875-12;O94875-9;O94875-8;O94875-2;O94875-7;O94875;O94875-11;O94875-5	14;13;13;13;12;12;12;12;12;12;10;3	14;13;13;13;12;12;12;12;12;12;10;3	14;13;13;13;12;12;12;12;12;12;10;3	Sorbin and SH3 domain-containing protein 2	SORBS2	;;;;;;;;;;	12	14	14	14	10	2	1	3	0	2	12	3	7	9	5	3	7	5	7	5	5	10	11	11	10	2	1	3	0	2	12	3	7	9	5	3	7	5	7	5	5	10
O94876-2;O94876	O94876-2;O94876	1;1	1;1	1;1	Transmembrane and coiled-coil domains protein 1	TMCC1	;	2	1	1	1	1	0	0	0	0	0	1	1	0	0	0	0	0	0	0	0	0	0	0	0	1	0	0	0	0	0	1	1	0	0	0	0	0	0	0	0	0	0
O94880	O94880	4	4	1	PHD finger protein 14	PHF14		1	4	4	1	1	0	1	1	1	0	1	2	1	1	0	1	2	0	1	2	1	2	0	2	1	0	1	1	1	0	1	2	1	1	0	1	2	0	1	2	1	2
O94885	O94885	4	4	3	SAM and SH3 domain-containing protein 1	SASH1		1	4	4	3	2	2	2	3	2	1	2	0	2	2	0	0	2	1	2	3	1	1	2	1	2	2	2	3	2	1	2	0	2	2	0	0	2	1	2	3	1	1
O94886	O94886	9	9	9	CSC1-like protein 1	TMEM63A		1	9	9	9	1	1	4	1	2	2	4	4	2	4	2	4	1	1	1	5	2	0	2	2	1	1	4	1	2	2	4	4	2	4	2	4	1	1	1	5	2	0
O94887;O94887-3;O94887-2	O94887;O94887-3;O94887-2	9;6;6	8;5;5	8;5;5	FERM, RhoGEF and pleckstrin domain-containing protein 2	FARP2	;;	3	9	8	8	4	3	2	4	4	7	5	5	5	5	3	3	2	1	2	5	1	3	0	2	3	3	2	4	4	6	4	5	5	5	3	3	2	1	2	4	1	3
O94888	O94888	10	10	10	UBX domain-containing protein 7	UBXN7		1	10	10	10	4	5	8	5	4	7	7	9	3	6	3	7	6	4	4	6	9	6	8	9	4	5	8	5	4	7	7	9	3	6	3	7	6	4	4	6	9	6
O94901-9;O94901-5;O94901-8;O94901;O94901-6;O94901-2;O94901-7;O94901-3	O94901-9;O94901-5;O94901-8;O94901;O94901-6	14;13;13;13;12;2;2;2	14;13;13;13;12;2;2;2	14;13;13;13;12;2;2;2	SUN domain-containing protein 1	SUN1	;;;;	8	14	14	14	6	1	2	2	5	3	7	2	4	5	7	2	8	4	3	9	11	9	8	12	6	1	2	2	5	3	7	2	4	5	7	2	8	4	3	9	11	9
O94903	O94903	9	9	9	Proline synthase co-transcribed bacterial homolog protein	PROSC		1	9	9	9	5	7	6	9	7	8	6	9	9	7	6	6	7	7	5	6	9	7	8	9	5	7	6	9	7	8	6	9	9	7	6	6	7	7	5	6	9	7
O94905;O94905-2;O94905-3	O94905	14;4;4	14;4;4	12;3;3	Erlin-2	ERLIN2		3	14	14	12	10	4	5	10	6	10	12	9	10	10	10	6	12	12	9	11	13	12	6	13	10	4	5	10	6	10	12	9	10	10	10	6	12	12	9	11	13	12
O94906;O94906-2	O94906;O94906-2	26;25	26;25	26;25	Pre-mRNA-processing factor 6	PRPF6	;	2	26	26	26	13	5	12	10	13	11	20	13	9	15	12	8	7	7	9	15	14	22	5	17	13	5	12	10	13	11	20	13	9	15	12	8	7	7	9	15	14	22
O94907;Q9UBU2	O94907	3;1	3;1	3;1	Dickkopf-related protein 1	DKK1		2	3	3	3	0	0	0	1	0	0	1	3	0	0	0	0	0	0	0	0	0	0	0	0	0	0	0	1	0	0	1	3	0	0	0	0	0	0	0	0	0	0
O94910-2;O94910	O94910-2;O94910	3;3	2;2	2;2	Latrophilin-1	LPHN1	;	2	3	2	2	1	0	1	2	0	0	0	0	0	0	0	0	0	0	0	0	2	1	0	1	0	0	0	1	0	0	0	0	0	0	0	0	0	0	0	0	2	1
O94911-3;O94911;O94911-2	O94911-3;O94911	5;4;1	5;4;1	5;4;1	ATP-binding cassette sub-family A member 8	ABCA8	;	3	5	5	5	1	0	0	0	0	1	0	0	1	1	0	1	5	1	0	2	3	1	1	5	1	0	0	0	0	1	0	0	1	1	0	1	5	1	0	2	3	1
O94913	O94913	5	5	5	Pre-mRNA cleavage complex 2 protein Pcf11	PCF11		1	5	5	5	0	1	1	1	0	1	2	2	2	2	2	3	1	1	1	2	1	1	1	2	0	1	1	1	0	1	2	2	2	2	2	3	1	1	1	2	1	1
O94915	O94915	30	30	27	Protein furry homolog-like	FRYL		1	30	30	27	13	15	9	14	6	14	18	12	8	9	5	5	7	5	6	13	6	9	3	6	13	15	9	14	6	14	18	12	8	9	5	5	7	5	6	13	6	9
O94919	O94919	13	13	13	Endonuclease domain-containing 1 protein	ENDOD1		1	13	13	13	5	6	2	6	9	6	7	2	5	6	3	0	9	3	5	10	7	8	7	10	5	6	2	6	9	6	7	2	5	6	3	0	9	3	5	10	7	8
O94921-3;O94921-2;O94921;Q96Q40-2	O94921-3;O94921-2;O94921;Q96Q40-2	4;4;4;2	3;3;3;1	2;2;2;0	Cyclin-dependent kinase 14;Cyclin-dependent kinase 15	CDK14;CDK15	;;;	4	4	3	2	2	1	0	0	0	1	2	1	2	0	2	2	3	2	3	2	2	2	3	2	1	0	0	0	0	1	2	1	1	0	1	1	2	2	2	2	1	2
O94923	O94923	7	7	7	D-glucuronyl C5-epimerase	GLCE		1	7	7	7	7	0	0	3	0	1	5	4	1	2	0	0	2	1	2	1	2	0	0	0	7	0	0	3	0	1	5	4	1	2	0	0	2	1	2	1	2	0
O94925;O94925-2	O94925	22;2	22;2	4;0	Glutaminase kidney isoform, mitochondrial	GLS		2	22	22	4	18	9	10	12	3	15	12	6	10	10	9	7	10	10	7	11	8	8	9	10	18	9	10	12	3	15	12	6	10	10	9	7	10	10	7	11	8	8
O94925-3	O94925-3	21	3	3	Glutaminase kidney isoform, mitochondrial	GLS		1	21	3	3	17	7	9	11	3	15	12	5	9	11	9	7	10	11	7	10	8	8	9	10	1	0	2	2	1	3	2	1	1	2	2	2	2	2	1	1	1	1
O94927	O94927	4	4	4	HAUS augmin-like complex subunit 5	HAUS5		1	4	4	4	3	1	2	1	2	2	3	1	2	2	1	0	2	2	1	3	1	1	2	3	3	1	2	1	2	2	3	1	2	2	1	0	2	2	1	3	1	1
O94941-2;O94941	O94941-2;O94941	2;2	2;2	2;2	RING finger protein 37	UBOX5	;	2	2	2	2	0	0	0	0	0	2	2	2	0	0	0	1	0	0	0	0	0	0	0	0	0	0	0	0	0	2	2	2	0	0	0	1	0	0	0	0	0	0
O94952-1;O94952	O94952-1;O94952	10;10	10;10	10;10	F-box only protein 21	FBXO21	;	2	10	10	10	6	5	4	5	5	2	10	7	6	5	4	5	4	3	3	5	3	4	2	5	6	5	4	5	5	2	10	7	6	5	4	5	4	3	3	5	3	4
O94955	O94955	2	2	2	Rho-related BTB domain-containing protein 3	RHOBTB3		1	2	2	2	1	0	0	1	0	0	1	0	1	0	0	0	1	0	0	0	0	0	0	0	1	0	0	1	0	0	1	0	1	0	0	0	1	0	0	0	0	0
O94964-2;O94964;O94964-4;O94964-3	O94964-2;O94964;O94964-4	9;7;5;2	9;7;5;2	7;5;3;2	Protein SOGA1;N-terminal form;C-terminal 80 kDa form	SOGA1	;;	4	9	9	7	1	2	4	2	4	3	4	2	1	3	3	3	1	3	3	3	0	4	3	1	1	2	4	2	4	3	4	2	1	3	3	3	1	3	3	3	0	4
O94966-6;O94966-3;O94966-7;O94966-5;O94966-4;O94966;O94966-2	O94966-6;O94966-3;O94966-7;O94966-5;O94966-4;O94966	18;17;17;17;16;16;6	18;17;17;17;16;16;6	18;17;17;17;16;16;6	Ubiquitin carboxyl-terminal hydrolase 19	USP19	;;;;;	7	18	18	18	8	6	3	7	7	9	11	8	6	8	5	9	2	5	5	9	7	6	6	8	8	6	3	7	7	9	11	8	6	8	5	9	2	5	5	9	7	6
O94967-2;O94967;O94967-3;O94967-4	O94967-2;O94967;O94967-3;O94967-4	9;9;9;9	9;9;9;9	9;9;9;9	WD repeat-containing protein 47	WDR47	;;;	4	9	9	9	1	5	1	1	1	4	3	2	1	6	2	0	2	3	1	5	2	1	1	3	1	5	1	1	1	4	3	2	1	6	2	0	2	3	1	5	2	1
O94973;O94973-2;O94973-3	O94973;O94973-2;O94973-3	39;38;28	39;38;28	31;30;20	AP-2 complex subunit alpha-2	AP2A2	;;	3	39	39	31	27	29	19	27	31	32	35	28	33	28	23	20	26	26	23	34	25	27	26	28	27	29	19	27	31	32	35	28	33	28	23	20	26	26	23	34	25	27
O94979-3;O94979-9;O94979-2;O94979;O94979-8;O94979-6;O94979-10;O94979-4;O94979-7;O94979-5	O94979-3;O94979-9;O94979-2;O94979;O94979-8;O94979-6;O94979-10;O94979-4;O94979-7;O94979-5	46;46;46;46;46;44;44;44;33;23	46;46;46;46;46;44;44;44;33;23	46;46;46;46;46;44;44;44;33;23	Protein transport protein Sec31A	SEC31A	;;;;;;;;;	10	46	46	46	19	21	18	28	24	21	34	19	32	28	22	25	23	21	24	31	21	27	18	23	19	21	18	28	24	21	34	19	32	28	22	25	23	21	24	31	21	27
O94985-2;O94985	O94985-2;O94985	17;17	17;17	17;17	Calsyntenin-1;Soluble Alc-alpha;CTF1-alpha	CLSTN1	;	2	17	17	17	5	15	11	11	14	9	8	3	4	2	1	1	6	2	3	7	4	6	4	6	5	15	11	11	14	9	8	3	4	2	1	1	6	2	3	7	4	6
O94992	O94992	9	9	9	Protein HEXIM1	HEXIM1		1	9	9	9	3	4	3	3	3	7	6	6	3	4	4	7	2	2	1	5	4	4	3	6	3	4	3	3	3	7	6	6	3	4	4	7	2	2	1	5	4	4
O95049;O95049-4;O95049-3;O95049-5	O95049;O95049-4;O95049-3;O95049-5	12;12;12;10	12;12;12;10	12;12;12;10	Tight junction protein ZO-3	TJP3	;;;	4	12	12	12	3	7	3	3	5	5	8	8	10	5	6	3	0	1	1	8	1	3	2	4	3	7	3	3	5	5	8	8	10	5	6	3	0	1	1	8	1	3
O95050-2;O95050	O95050-2;O95050	4;4	4;4	4;4	Indolethylamine N-methyltransferase	INMT	;	2	4	4	4	1	0	0	0	0	0	0	0	0	0	0	0	0	4	2	0	0	0	0	0	1	0	0	0	0	0	0	0	0	0	0	0	0	4	2	0	0	0
O95059	O95059	2	2	2	Ribonuclease P protein subunit p14	RPP14		1	2	2	2	1	1	0	0	0	0	1	2	1	0	1	1	0	0	0	0	0	1	0	0	1	1	0	0	0	0	1	2	1	0	1	1	0	0	0	0	0	1
O95070	O95070	4	4	4	Protein YIF1A	YIF1A		1	4	4	4	1	1	1	0	1	1	3	1	2	1	1	1	2	1	0	3	0	2	1	1	1	1	1	0	1	1	3	1	2	1	1	1	2	1	0	3	0	2
O95071-2;O95071	O95071-2;O95071	23;23	23;23	23;23	E3 ubiquitin-protein ligase UBR5	UBR5	;	2	23	23	23	7	12	6	10	8	11	16	12	10	15	7	12	7	3	2	10	10	10	2	12	7	12	6	10	8	11	16	12	10	15	7	12	7	3	2	10	10	10
O95081-2;O95081	O95081-2;O95081	3;3	3;3	3;3	Arf-GAP domain and FG repeat-containing protein 2	AGFG2	;	2	3	3	3	1	1	1	1	0	1	1	0	1	2	1	0	1	1	0	2	1	1	2	3	1	1	1	1	0	1	1	0	1	2	1	0	1	1	0	2	1	1
O95084-2;O95084	O95084-2;O95084	1;1	1;1	1;1	Serine protease 23	PRSS23	;	2	1	1	1	1	1	1	0	1	1	1	1	1	0	0	0	0	1	0	1	0	0	0	0	1	1	1	0	1	1	1	1	1	0	0	0	0	1	0	1	0	0
O95104;O95104-2;O95104-3	O95104;O95104-2;O95104-3	11;10;10	9;8;8	9;8;8	Splicing factor, arginine/serine-rich 15	SCAF4	;;	3	11	9	9	3	4	0	3	2	3	9	5	2	5	5	3	2	1	2	5	5	7	0	6	1	4	0	2	2	3	7	4	1	4	5	2	2	1	2	5	4	6
O95139	O95139	2	2	2	NADH dehydrogenase [ubiquinone] 1 beta subcomplex subunit 6	NDUFB6		1	2	2	2	1	1	0	1	2	1	1	0	0	2	2	0	0	2	1	1	2	1	1	2	1	1	0	1	2	1	1	0	0	2	2	0	0	2	1	1	2	1
O95140;O95140-2	O95140;O95140-2	12;6	12;6	12;6	Mitofusin-2	MFN2	;	2	12	12	12	4	2	3	4	3	5	5	3	1	1	2	0	2	3	2	5	4	5	3	8	4	2	3	4	3	5	5	3	1	1	2	0	2	3	2	5	4	5
O95149	O95149	3	3	3	Snurportin-1	SNUPN		1	3	3	3	1	2	0	0	1	2	2	0	1	1	0	0	1	1	1	1	1	1	1	2	1	2	0	0	1	2	2	0	1	1	0	0	1	1	1	1	1	1
O95154;Q8NHP1-2	O95154	13;1	12;1	8;0	Aflatoxin B1 aldehyde reductase member 3	AKR7A3		2	13	12	8	13	1	2	1	3	8	2	1	6	10	4	3	1	2	1	5	2	1	2	2	12	0	1	0	2	7	1	0	5	9	3	2	0	1	0	4	1	0
O95155-2;O95155;O95155-4;O95155-3	O95155-2;O95155;O95155-4;O95155-3	26;26;26;23	26;26;26;23	26;26;26;23	Ubiquitin conjugation factor E4 B	UBE4B	;;;	4	26	26	26	3	18	9	13	13	14	15	15	14	15	13	14	2	4	4	18	12	15	5	12	3	18	9	13	13	14	15	15	14	15	13	14	2	4	4	18	12	15
O95159	O95159	4	4	4	Zinc finger protein-like 1	ZFPL1		1	4	4	4	3	2	2	4	4	2	4	2	3	3	2	0	0	2	4	4	4	2	2	4	3	2	2	4	4	2	4	2	3	3	2	0	0	2	4	4	4	2
O95163	O95163	25	25	25	Elongator complex protein 1	IKBKAP		1	25	25	25	15	5	4	8	7	10	14	16	12	16	9	12	9	5	8	13	11	13	6	13	15	5	4	8	7	10	14	16	12	16	9	12	9	5	8	13	11	13
O95166	O95166	4	1	1	Gamma-aminobutyric acid receptor-associated protein	GABARAP		1	4	1	1	4	0	2	1	1	2	4	1	2	1	2	1	0	2	3	2	1	2	2	1	1	0	0	0	0	0	1	0	0	0	1	0	0	1	1	1	0	1
O95167	O95167	3	3	3	NADH dehydrogenase [ubiquinone] 1 alpha subcomplex subunit 3	NDUFA3		1	3	3	3	2	0	0	2	1	0	0	0	0	1	0	1	1	2	0	2	1	2	1	3	2	0	0	2	1	0	0	0	0	1	0	1	1	2	0	2	1	2
O95168-2;O95168	O95168-2;O95168	4;4	4;4	4;4	NADH dehydrogenase [ubiquinone] 1 beta subcomplex subunit 4	NDUFB4	;	2	4	4	4	1	1	1	2	3	3	3	2	1	3	4	1	0	2	2	3	2	4	2	4	1	1	1	2	3	3	3	2	1	3	4	1	0	2	2	3	2	4
O95169-3;O95169;O95169-2	O95169-3;O95169;O95169-2	5;5;4	5;5;4	5;5;4	NADH dehydrogenase [ubiquinone] 1 beta subcomplex subunit 8, mitochondrial	NDUFB8	;;	3	5	5	5	2	1	2	4	2	2	4	0	2	2	3	1	3	2	2	4	3	4	4	4	2	1	2	4	2	2	4	0	2	2	3	1	3	2	2	4	3	4
O95182	O95182	3	3	3	NADH dehydrogenase [ubiquinone] 1 alpha subcomplex subunit 7	NDUFA7		1	3	3	3	1	0	1	3	1	2	1	2	1	1	1	0	1	3	2	3	3	2	1	2	1	0	1	3	1	2	1	2	1	1	1	0	1	3	2	3	3	2
O95196-3;O95196-2;O95196	O95196-3;O95196-2;O95196	1;1;1	1;1;1	1;1;1	Chondroitin sulfate proteoglycan 5	CSPG5	;;	3	1	1	1	0	1	0	0	0	0	0	0	0	0	0	0	0	0	0	0	0	0	0	0	0	1	0	0	0	0	0	0	0	0	0	0	0	0	0	0	0	0
O95197-3;O95197-6;O95197-5;O95197-4;O95197-7;O95197-2;O95197	O95197-3;O95197-6;O95197-5;O95197-4;O95197-7;O95197-2;O95197	4;3;3;3;3;3;3	4;3;3;3;3;3;3	4;3;3;3;3;3;3	Reticulon-3	RTN3	;;;;;;	7	4	4	4	3	2	1	2	2	3	2	2	3	2	2	0	3	3	2	4	2	2	2	2	3	2	1	2	2	3	2	2	3	2	2	0	3	3	2	4	2	2
O95202;O95202-3;O95202-2	O95202	27;5;4	27;5;4	27;5;4	LETM1 and EF-hand domain-containing protein 1, mitochondrial	LETM1		3	27	27	27	20	5	19	14	16	20	21	9	12	13	17	9	14	13	12	22	12	20	14	19	20	5	19	14	16	20	21	9	12	13	17	9	14	13	12	22	12	20
O95208;O95208-5	O95208;O95208-5	6;3	6;3	1;0	Epsin-2	EPN2	;	2	6	6	1	0	1	0	2	1	5	5	2	0	0	0	2	0	1	1	1	1	2	2	2	0	1	0	2	1	5	5	2	0	0	0	2	0	1	1	1	1	2
O95210	O95210	6	6	6	Starch-binding domain-containing protein 1	STBD1		1	6	6	6	4	2	3	4	4	1	2	0	1	1	1	0	1	0	2	3	3	2	2	3	4	2	3	4	4	1	2	0	1	1	1	0	1	0	2	3	3	2
O95218-2;O95218	O95218-2;O95218	12;12	12;12	12;12	Zinc finger Ran-binding domain-containing protein 2	ZRANB2	;	2	12	12	12	2	1	0	5	3	6	6	8	2	8	1	4	3	1	3	9	2	5	6	7	2	1	0	5	3	6	6	8	2	8	1	4	3	1	3	9	2	5
O95219;O95219-2	O95219	18;8	18;8	18;8	Sorting nexin-4	SNX4		2	18	18	18	11	12	5	6	7	9	12	11	7	11	10	1	10	8	8	12	4	10	8	6	11	12	5	6	7	9	12	11	7	11	10	1	10	8	8	12	4	10
O95229;O95229-2	O95229;O95229-2	2;1	2;1	2;1	ZW10 interactor	ZWINT	;	2	2	2	2	0	0	0	0	0	1	2	0	0	0	1	0	0	0	0	0	0	0	0	0	0	0	0	0	0	1	2	0	0	0	1	0	0	0	0	0	0	0
O95232;O95232-2	O95232	11;2	11;2	11;2	Luc7-like protein 3	LUC7L3		2	11	11	11	3	6	2	4	3	2	9	2	5	5	2	4	2	4	3	5	3	5	2	5	3	6	2	4	3	2	9	2	5	5	2	4	2	4	3	5	3	5
O95236-2;O95236	O95236-2;O95236	2;2	2;2	2;2	Apolipoprotein L3	APOL3	;	2	2	2	2	0	0	0	0	0	1	0	0	0	0	0	0	1	1	2	0	1	0	1	0	0	0	0	0	0	1	0	0	0	0	0	0	1	1	2	0	1	0
O95248-4;O95248	O95248-4;O95248	17;16	17;16	17;16	Myotubularin-related protein 5	SBF1	;	2	17	17	17	2	2	2	4	2	4	11	9	3	5	4	2	8	7	3	9	8	10	4	12	2	2	2	4	2	4	11	9	3	5	4	2	8	7	3	9	8	10
O95249;O95249-2	O95249;O95249-2	9;7	9;7	9;7	Golgi SNAP receptor complex member 1	GOSR1	;	2	9	9	9	6	4	2	2	4	3	5	5	8	3	4	4	2	1	3	6	2	4	0	1	6	4	2	2	4	3	5	5	8	3	4	4	2	1	3	6	2	4
O95251-4;O95251;O95251-2;O95251-3;O95251-5	O95251-4;O95251;O95251-2;O95251-3;O95251-5	9;9;8;7;7	9;9;8;7;7	9;9;8;7;7	Histone acetyltransferase KAT7	KAT7	;;;;	5	9	9	9	3	0	3	3	2	1	4	2	1	3	2	1	2	3	1	4	6	7	3	9	3	0	3	3	2	1	4	2	1	3	2	1	2	3	1	4	6	7
O95260-2;O95260	O95260-2;O95260	9;7	9;7	9;7	Arginyl-tRNA--protein transferase 1	ATE1	;	2	9	9	9	5	6	6	4	3	7	8	6	8	5	4	3	6	5	6	7	6	7	6	7	5	6	6	4	3	7	8	6	8	5	4	3	6	5	6	7	6	7
O95273;O95273-2;O95273-3	O95273;O95273-2	4;3;1	4;3;1	4;3;1	Cyclin-D1-binding protein 1	CCNDBP1	;	3	4	4	4	0	1	0	3	1	1	1	1	1	0	1	2	1	0	1	1	1	0	0	1	0	1	0	3	1	1	1	1	1	0	1	2	1	0	1	1	1	0
O95273-4	O95273-4	1	1	1	Cyclin-D1-binding protein 1	CCNDBP1		1	1	1	1	0	0	0	0	0	0	0	0	0	0	0	0	0	0	1	0	0	0	0	0	0	0	0	0	0	0	0	0	0	0	0	0	0	0	1	0	0	0
O95274	O95274	1	1	1	Ly6/PLAUR domain-containing protein 3	LYPD3		1	1	1	1	0	0	1	0	1	1	0	1	0	0	1	0	0	0	0	0	0	0	0	0	0	0	1	0	1	1	0	1	0	0	1	0	0	0	0	0	0	0
O95278;O95278-2;O95278-8;O95278-7;O95278-5;O95278-6;O95278-4	O95278;O95278-2;O95278-8;O95278-7	7;6;5;4;3;2;1	7;6;5;4;3;2;1	7;6;5;4;3;2;1	Laforin	EPM2A	;;;	7	7	7	7	3	0	1	1	2	3	1	5	2	1	1	0	4	3	0	2	4	2	3	3	3	0	1	1	2	3	1	5	2	1	1	0	4	3	0	2	4	2
O95292;O95292-2	O95292	8;3	7;2	7;2	Vesicle-associated membrane protein-associated protein B/C	VAPB		2	8	7	7	7	5	4	7	6	7	7	6	8	3	5	5	5	6	5	5	5	7	4	6	6	4	4	6	5	6	6	5	7	3	5	4	5	5	4	5	5	6
O95294;O95294-4;O95294-2;O95294-3	O95294;O95294-4;O95294-2;O95294-3	13;13;12;12	13;13;12;12	13;13;12;12	RasGAP-activating-like protein 1	RASAL1	;;;	4	13	13	13	4	8	5	0	10	2	1	5	9	2	0	3	0	1	1	4	1	0	0	0	4	8	5	0	10	2	1	5	9	2	0	3	0	1	1	4	1	0
O95295	O95295	5	5	5	SNARE-associated protein Snapin	SNAPIN		1	5	5	5	2	3	2	3	2	2	5	3	3	2	2	2	2	3	2	2	3	3	3	3	2	3	2	3	2	2	5	3	3	2	2	2	2	3	2	2	3	3
O95297-4;O95297-2;O95297;O95297-3	O95297-4;O95297-2;O95297	3;3;3;1	3;3;3;1	3;3;3;1	Myelin protein zero-like protein 1	MPZL1	;;	4	3	3	3	2	0	0	1	1	0	3	2	1	1	2	2	2	1	1	1	2	2	2	3	2	0	0	1	1	0	3	2	1	1	2	2	2	1	1	1	2	2
O95298-2;O95298	O95298-2;O95298	1;1	1;1	1;1	NADH dehydrogenase [ubiquinone] 1 subunit C2	NDUFC2	;	2	1	1	1	1	0	0	0	0	0	0	0	0	1	0	0	0	1	1	1	1	0	0	1	1	0	0	0	0	0	0	0	0	1	0	0	0	1	1	1	1	0
O95299;O95299-2	O95299;O95299-2	13;12	13;12	13;12	NADH dehydrogenase [ubiquinone] 1 alpha subcomplex subunit 10, mitochondrial	NDUFA10	;	2	13	13	13	9	5	5	8	6	4	6	6	7	5	7	4	6	6	6	11	7	7	6	9	9	5	5	8	6	4	6	6	7	5	7	4	6	6	6	11	7	7
O95302;O95302-3;O95302-2;Q75LS8	O95302;O95302-3;O95302-2	18;17;9;4	18;17;9;4	18;17;9;4	Peptidyl-prolyl cis-trans isomerase FKBP9	FKBP9	;;	4	18	18	18	8	15	12	11	8	8	14	9	8	14	9	8	12	10	10	12	8	10	11	9	8	15	12	11	8	8	14	9	8	14	9	8	12	10	10	12	8	10
O95319-5;O95319-2;O95319;O95319-4;O95319-3	O95319-5;O95319-2;O95319;O95319-4;O95319-3	7;7;7;7;7	6;6;6;6;6	6;6;6;6;6	CUGBP Elav-like family member 2	CELF2	;;;;	5	7	6	6	5	3	1	3	1	4	6	2	2	2	2	0	4	4	3	5	3	4	2	6	5	2	1	2	1	3	5	1	1	1	2	0	3	3	2	4	2	3
O95336	O95336	15	15	15	6-phosphogluconolactonase	PGLS		1	15	15	15	14	12	9	12	12	12	13	11	13	10	11	11	11	10	11	10	11	11	12	13	14	12	9	12	12	12	13	11	13	10	11	11	11	10	11	10	11	11
O95340;O95340-2	O95340;O95340-2	23;23	21;21	21;21	Bifunctional 3-phosphoadenosine 5-phosphosulfate synthase 2;Sulfate adenylyltransferase;Adenylyl-sulfate kinase	PAPSS2	;	2	23	21	21	9	16	14	13	3	11	10	5	15	9	11	6	14	12	12	16	2	11	10	4	9	15	14	12	2	10	9	4	14	9	10	6	14	11	11	14	2	10
O95347-2;O95347	O95347-2;O95347	10;10	10;10	10;10	Structural maintenance of chromosomes protein 2	SMC2	;	2	10	10	10	1	3	2	2	0	4	6	4	3	8	3	2	1	0	2	2	0	2	0	0	1	3	2	2	0	4	6	4	3	8	3	2	1	0	2	2	0	2
O95352;O95352-2;O95352-3	O95352;O95352-2;O95352-3	26;24;23	26;24;23	26;24;23	Ubiquitin-like modifier-activating enzyme ATG7	ATG7	;;	3	26	26	26	13	13	5	13	10	17	21	11	17	10	12	13	12	13	9	20	9	13	16	15	13	13	5	13	10	17	21	11	17	10	12	13	12	13	9	20	9	13
O95359-3;O95359;O95359-6;O95359-1;O95359-5;O95359-2	O95359-3;O95359	29;28;7;7;7;6	29;28;7;7;7;6	29;28;7;7;7;6	Transforming acidic coiled-coil-containing protein 2	TACC2	;	6	29	29	29	4	4	11	23	23	2	2	10	3	6	6	4	1	0	0	4	14	1	2	2	4	4	11	23	23	2	2	10	3	6	6	4	1	0	0	4	14	1
O95361;O95361-2;Q309B1	O95361;O95361-2;Q309B1	11;7;6	11;7;6	11;7;6	Tripartite motif-containing protein 16;Tripartite motif-containing protein 16-like protein	TRIM16;TRIM16L	;;	3	11	11	11	1	1	3	1	2	7	7	5	3	1	8	4	2	4	4	7	2	3	1	1	1	1	3	1	2	7	7	5	3	1	8	4	2	4	4	7	2	3
O95363	O95363	6	6	6	Phenylalanine--tRNA ligase, mitochondrial	FARS2		1	6	6	6	2	0	1	2	0	3	5	2	1	2	2	1	1	1	0	2	1	3	0	2	2	0	1	2	0	3	5	2	1	2	2	1	1	1	0	2	1	3
O95365	O95365	3	3	3	Zinc finger and BTB domain-containing protein 7A	ZBTB7A		1	3	3	3	0	1	0	0	1	2	1	0	1	1	0	1	0	0	0	0	1	1	0	2	0	1	0	0	1	2	1	0	1	1	0	1	0	0	0	0	1	1
O95372	O95372	7	7	7	Acyl-protein thioesterase 2	LYPLA2		1	7	7	7	5	6	5	6	5	7	7	6	5	4	6	6	4	4	2	6	5	6	6	6	5	6	5	6	5	7	7	6	5	4	6	6	4	4	2	6	5	6
O95373	O95373	32	32	31	Importin-7	IPO7		1	32	32	31	15	22	14	21	16	18	28	23	25	20	15	16	18	12	14	22	16	23	17	20	15	22	14	21	16	18	28	23	25	20	15	16	18	12	14	22	16	23
O95376	O95376	14	14	14	E3 ubiquitin-protein ligase ARIH2	ARIH2		1	14	14	14	5	4	3	7	3	4	10	0	5	7	0	4	2	4	2	4	7	5	8	8	5	4	3	7	3	4	10	0	5	7	0	4	2	4	2	4	7	5
O95379-3;O95379-2;O95379;O95379-4	O95379-3;O95379-2;O95379;O95379-4	3;3;3;3	3;3;3;3	3;3;3;3	Tumor necrosis factor alpha-induced protein 8	TNFAIP8	;;;	4	3	3	3	1	2	1	1	1	1	3	1	2	1	1	2	0	1	1	2	1	1	2	1	1	2	1	1	1	1	3	1	2	1	1	2	0	1	1	2	1	1
O95382-3;O95382;O95382-2	O95382-3;O95382;O95382-2	11;11;6	11;11;6	11;11;6	Mitogen-activated protein kinase kinase kinase 6	MAP3K6	;;	3	11	11	11	5	8	3	2	3	4	8	1	1	3	1	0	2	4	2	5	3	5	4	3	5	8	3	2	3	4	8	1	1	3	1	0	2	4	2	5	3	5
O95391	O95391	3	3	3	Pre-mRNA-splicing factor SLU7	SLU7		1	3	3	3	0	0	0	1	0	0	1	2	1	0	1	2	0	0	0	2	0	0	1	1	0	0	0	1	0	0	1	2	1	0	1	2	0	0	0	2	0	0
O95394;O95394-4;O95394-3	O95394;O95394-4;O95394-3	27;27;26	27;27;26	27;27;26	Phosphoacetylglucosamine mutase	PGM3	;;	3	27	27	27	16	17	19	18	15	16	20	12	18	13	18	13	19	12	14	24	10	19	19	15	16	17	19	18	15	16	20	12	18	13	18	13	19	12	14	24	10	19
O95396	O95396	14	14	14	Adenylyltransferase and sulfurtransferase MOCS3;Molybdopterin-synthase adenylyltransferase;Molybdopterin-synthase sulfurtransferase	MOCS3		1	14	14	14	2	9	10	9	6	9	13	10	9	7	2	4	5	4	2	6	6	7	6	9	2	9	10	9	6	9	13	10	9	7	2	4	5	4	2	6	6	7
O95400	O95400	4	4	4	CD2 antigen cytoplasmic tail-binding protein 2	CD2BP2		1	4	4	4	1	0	1	1	1	2	3	4	1	2	1	2	0	1	1	2	1	4	0	2	1	0	1	1	1	2	3	4	1	2	1	2	0	1	1	2	1	4
O95405-2;O95405;O95405-3	O95405-2;O95405	5;5;1	5;5;1	5;5;1	Zinc finger FYVE domain-containing protein 9	ZFYVE9	;	3	5	5	5	0	1	1	1	3	1	3	0	2	3	2	1	1	1	0	1	4	4	2	2	0	1	1	1	3	1	3	0	2	3	2	1	1	1	0	1	4	4
O95407	O95407	3	3	3	Tumor necrosis factor receptor superfamily member 6B	TNFRSF6B		1	3	3	3	2	0	0	0	0	0	3	2	0	1	0	0	1	2	1	1	1	0	1	0	2	0	0	0	0	0	3	2	0	1	0	0	1	2	1	1	1	0
O95425-4;O95425;O95425-3;O95425-2	O95425-4;O95425;O95425-3;O95425-2	51;50;49;42	51;50;49;42	51;50;49;42	Supervillin	SVIL	;;;	4	51	51	51	10	7	2	9	7	10	14	5	4	5	10	5	26	12	12	23	27	28	36	47	10	7	2	9	7	10	14	5	4	5	10	5	26	12	12	23	27	28
O95427	O95427	3	3	3	GPI ethanolamine phosphate transferase 1	PIGN		1	3	3	3	2	0	2	0	1	1	0	1	1	2	1	1	1	1	2	2	1	1	0	3	2	0	2	0	1	1	0	1	1	2	1	1	1	1	2	2	1	1
O95428;O95428-6;O95428-5;O95428-4;O95428-2	O95428;O95428-6;O95428-5;O95428-4	16;15;15;13;5	16;15;15;13;5	16;15;15;13;5	Papilin	PAPLN	;;;	5	16	16	16	13	4	4	4	12	6	0	0	2	1	2	0	2	2	2	6	2	4	3	12	13	4	4	4	12	6	0	0	2	1	2	0	2	2	2	6	2	4
O95429-2;O95429	O95429-2;O95429	4;4	4;4	4;4	BAG family molecular chaperone regulator 4	BAG4	;	2	4	4	4	2	1	1	1	1	1	2	3	2	0	0	1	2	0	0	1	1	1	1	2	2	1	1	1	1	1	2	3	2	0	0	1	2	0	0	1	1	1
O95433;O95433-2	O95433;O95433-2	17;13	17;13	17;13	Activator of 90 kDa heat shock protein ATPase homolog 1	AHSA1	;	2	17	17	17	11	14	7	11	7	10	14	12	8	8	9	6	8	3	5	12	8	11	10	10	11	14	7	11	7	10	14	12	8	8	9	6	8	3	5	12	8	11
O95436-2;O95436	O95436-2;O95436	8;8	8;8	8;8	Sodium-dependent phosphate transport protein 2B	SLC34A2	;	2	8	8	8	3	7	5	3	7	2	6	2	0	3	2	1	1	2	2	5	0	3	0	0	3	7	5	3	7	2	6	2	0	3	2	1	1	2	2	5	0	3
O95445;O95445-2	O95445;O95445-2	6;4	6;4	6;4	Apolipoprotein M	APOM	;	2	6	6	6	6	6	5	6	2	2	3	2	5	3	3	2	6	4	3	5	3	5	4	3	6	6	5	6	2	2	3	2	5	3	3	2	6	4	3	5	3	5
O95450;O95450-2	O95450	5;2	5;2	5;2	A disintegrin and metalloproteinase with thrombospondin motifs 2	ADAMTS2		2	5	5	5	1	1	0	1	1	0	0	0	0	0	0	0	0	1	0	3	0	0	0	0	1	1	0	1	1	0	0	0	0	0	0	0	0	1	0	3	0	0
O95453-2;O95453;O95453-3;O95453-4	O95453-2;O95453;O95453-3;O95453-4	12;12;10;6	12;12;10;6	12;12;10;6	Poly(A)-specific ribonuclease PARN	PARN	;;;	4	12	12	12	1	5	5	3	4	4	8	7	6	6	3	3	2	0	1	3	3	6	2	3	1	5	5	3	4	4	8	7	6	6	3	3	2	0	1	3	3	6
O95456-2;O95456	O95456-2;O95456	6;6	6;6	6;6	Proteasome assembly chaperone 1	PSMG1	;	2	6	6	6	1	2	1	3	2	2	4	2	4	2	1	1	1	1	1	3	1	1	1	2	1	2	1	3	2	2	4	2	4	2	1	1	1	1	1	3	1	1
O95466-2;O95466;O95466-3	O95466-2;O95466;O95466-3	16;13;13	16;13;13	15;13;13	Formin-like protein 1	FMNL1	;;	3	16	16	15	7	4	1	9	2	10	12	5	2	3	6	4	8	13	10	11	2	4	4	3	7	4	1	9	2	10	12	5	2	3	6	4	8	13	10	11	2	4
O95470	O95470	12	12	12	Sphingosine-1-phosphate lyase 1	SGPL1		1	12	12	12	10	4	5	6	6	6	10	5	7	6	7	3	4	4	7	9	2	7	1	3	10	4	5	6	6	6	10	5	7	6	7	3	4	4	7	9	2	7
O95477	O95477	9	9	8	ATP-binding cassette sub-family A member 1	ABCA1		1	9	9	8	1	1	1	2	4	1	5	1	1	0	0	2	1	4	3	6	2	0	0	2	1	1	1	2	4	1	5	1	1	0	0	2	1	4	3	6	2	0
O95479	O95479	39	39	39	GDH/6PGL endoplasmic bifunctional protein;Glucose 1-dehydrogenase;6-phosphogluconolactonase	H6PD		1	39	39	39	21	24	13	20	22	12	29	22	17	19	19	11	29	20	19	30	22	25	24	25	21	24	13	20	22	12	29	22	17	19	19	11	29	20	19	30	22	25
O95486;O95486-2	O95486	25;7	25;7	24;7	Protein transport protein Sec24A	SEC24A		2	25	25	24	11	9	10	15	12	18	19	14	15	14	17	11	9	11	11	14	6	14	8	14	11	9	10	15	12	18	19	14	15	14	17	11	9	11	11	14	6	14
O95487-2;O95487;O95487-3	O95487-2;O95487;O95487-3	25;25;25	24;24;24	24;24;24	Protein transport protein Sec24B	SEC24B	;;	3	25	24	24	11	8	10	13	9	13	17	12	14	16	13	13	6	11	4	17	15	16	5	14	11	8	10	13	8	12	16	11	13	15	12	12	5	11	4	16	14	15
O95490-2;O95490-5;O95490;O95490-7;O95490-6;O95490-3;O95490-4	O95490-2;O95490-5;O95490;O95490-7;O95490-6;O95490-3;O95490-4	12;12;12;12;12;10;10	12;12;12;12;12;10;10	11;11;11;11;11;10;10	Latrophilin-2	LPHN2	;;;;;;	7	12	12	11	8	4	8	5	1	1	5	1	1	5	0	0	3	1	0	1	1	1	0	2	8	4	8	5	1	1	5	1	1	5	0	0	3	1	0	1	1	1
O95497;Q9NY84-5;Q9NY84-2;Q9NY84	O95497	12;1;1;1	12;1;1;1	12;1;1;1	Pantetheinase	VNN1		4	12	12	12	11	10	10	1	7	2	5	0	4	0	0	0	1	0	0	5	0	1	0	2	11	10	10	1	7	2	5	0	4	0	0	0	1	0	0	5	0	1
O95498-6;O95498;O95498-5;O95498-3;O95498-4;O95498-2	O95498-6;O95498	7;7;2;2;2;2	7;7;2;2;2;2	7;7;2;2;2;2	Vascular non-inflammatory molecule 2	VNN2	;	6	7	7	7	6	2	1	2	3	1	7	0	0	0	2	0	2	1	3	1	1	0	1	0	6	2	1	2	3	1	7	0	0	0	2	0	2	1	3	1	1	0
O95544;O95544-2;O95544-3	O95544;O95544-2;O95544-3	7;6;4	7;6;4	7;6;4	NAD kinase	NADK	;;	3	7	7	7	2	2	1	4	2	6	4	1	2	1	4	3	2	2	3	2	1	1	3	1	2	2	1	4	2	6	4	1	2	1	4	3	2	2	3	2	1	1
O95551;O95551-2;O95551-3	O95551;O95551-2;O95551-3	3;3;2	3;3;2	3;3;2	Tyrosyl-DNA phosphodiesterase 2	TDP2	;;	3	3	3	3	0	0	1	0	1	1	0	0	0	2	1	1	0	0	1	1	2	0	0	1	0	0	1	0	1	1	0	0	0	2	1	1	0	0	1	1	2	0
O95563	O95563	6	6	6	Mitochondrial pyruvate carrier 2	MPC2		1	6	6	6	5	4	4	3	4	4	4	1	3	3	2	1	3	3	2	4	3	3	3	4	5	4	4	3	4	4	4	1	3	3	2	1	3	3	2	4	3	3
O95568	O95568	1	1	1	Histidine protein methyltransferase 1 homolog	METTL18		1	1	1	1	0	0	0	0	0	1	1	0	0	0	0	1	0	0	0	1	0	1	0	0	0	0	0	0	0	1	1	0	0	0	0	1	0	0	0	1	0	1
O95571	O95571	13	13	13	Persulfide dioxygenase ETHE1, mitochondrial	ETHE1		1	13	13	13	11	10	12	8	11	11	11	9	10	11	9	8	6	6	8	11	5	5	7	8	11	10	12	8	11	11	11	9	10	11	9	8	6	6	8	11	5	5
O95573	O95573	16	14	14	Long-chain-fatty-acid--CoA ligase 3	ACSL3		1	16	14	14	6	6	6	7	5	10	9	7	10	9	12	3	5	8	6	8	9	9	3	9	5	5	5	6	4	9	7	5	9	8	11	2	4	7	5	7	8	8
O95600-4;O95600-3;O95600-5;O95600	O95600-4;O95600-3;O95600-5;O95600	1;1;1;1	1;1;1;1	1;1;1;1	Krueppel-like factor 8	KLF8	;;;	4	1	1	1	0	0	0	0	1	0	0	0	0	0	0	1	1	0	0	0	0	0	0	1	0	0	0	0	1	0	0	0	0	0	0	1	1	0	0	0	0	0
O95602	O95602	17	17	17	DNA-directed RNA polymerase I subunit RPA1	POLR1A		1	17	17	17	4	3	1	10	2	7	11	11	5	8	9	6	3	4	5	11	8	9	1	9	4	3	1	10	2	7	11	11	5	8	9	6	3	4	5	11	8	9
O95613;O95613-2	O95613;O95613-2	12;11	12;11	12;11	Pericentrin	PCNT	;	2	12	12	12	1	1	0	0	1	2	4	0	3	6	3	3	4	1	3	5	7	6	2	4	1	1	0	0	1	2	4	0	3	6	3	3	4	1	3	5	7	6
O95628-3;O95628-2;O95628;O95628-8;O95628-4;O95628-7;O95628-9;O95628-10;O95628-6;O95628-5	O95628-3;O95628-2;O95628;O95628-8;O95628-4;O95628-7;O95628-9;O95628-10;O95628-6;O95628-5	4;4;4;4;4;4;4;4;4;3	4;4;4;4;4;4;4;4;4;3	4;4;4;4;4;4;4;4;4;3	CCR4-NOT transcription complex subunit 4	CNOT4	;;;;;;;;;	10	4	4	4	0	0	0	0	1	0	4	1	0	0	1	1	0	1	1	1	1	1	1	1	0	0	0	0	1	0	4	1	0	0	1	1	0	1	1	1	1	1
O95630;O95630-2	O95630;O95630-2	11;8	11;8	11;8	STAM-binding protein	STAMBP	;	2	11	11	11	5	6	6	5	8	6	7	6	7	6	6	10	5	3	2	5	4	3	7	7	5	6	6	5	8	6	7	6	7	6	6	10	5	3	2	5	4	3
O95631	O95631	3	3	3	Netrin-1	NTN1		1	3	3	3	1	1	0	0	2	0	3	1	0	0	0	0	1	0	0	1	1	1	0	1	1	1	0	0	2	0	3	1	0	0	0	0	1	0	0	1	1	1
O95633-2;O95633	O95633-2;O95633	4;4	4;4	4;4	Follistatin-related protein 3	FSTL3	;	2	4	4	4	0	1	0	2	0	4	0	1	1	0	0	0	2	0	1	1	0	0	1	2	0	1	0	2	0	4	0	1	1	0	0	0	2	0	1	1	0	0
O95639-3;O95639-2;O95639	O95639-3;O95639-2;O95639	4;4;4	4;4;4	4;4;4	Cleavage and polyadenylation specificity factor subunit 4	CPSF4	;;	3	4	4	4	2	1	4	3	3	2	3	2	3	3	2	2	1	1	1	2	2	3	1	2	2	1	4	3	3	2	3	2	3	3	2	2	1	1	1	2	2	3
O95670-3;O95670-2;O95670	O95670-3;O95670-2;O95670	1;1;1	1;1;1	1;1;1	V-type proton ATPase subunit G 2	ATP6V1G2	;;	3	1	1	1	0	0	0	0	0	0	0	0	0	0	0	0	0	0	0	0	0	0	0	1	0	0	0	0	0	0	0	0	0	0	0	0	0	0	0	0	0	0
O95671;O95671-2;O95671-3	O95671;O95671-2;O95671-3	24;23;21	24;23;21	24;23;21	N-acetylserotonin O-methyltransferase-like protein	ASMTL	;;	3	24	24	24	7	12	9	10	7	7	14	16	19	15	10	4	14	13	9	16	14	17	17	19	7	12	9	10	7	7	14	16	19	15	10	4	14	13	9	16	14	17
O95674	O95674	8	8	6	Phosphatidate cytidylyltransferase 2	CDS2		1	8	8	6	5	0	3	5	4	5	6	6	2	1	5	2	3	6	4	6	6	5	5	7	5	0	3	5	4	5	6	6	2	1	5	2	3	6	4	6	6	5
O95684-2;O95684;O95684-3;Q8N103-3	O95684-2;O95684	4;4;1;1	4;4;1;1	4;4;1;1	FGFR1 oncogene partner	FGFR1OP	;	4	4	4	4	0	1	3	3	0	3	4	3	0	4	2	1	1	2	2	2	2	1	3	2	0	1	3	3	0	3	4	3	0	4	2	1	1	2	2	2	2	1
O95685	O95685	3	3	3	Protein phosphatase 1 regulatory subunit 3D	PPP1R3D		1	3	3	3	1	1	0	1	2	1	1	2	0	0	1	2	2	0	1	1	1	1	1	0	1	1	0	1	2	1	1	2	0	0	1	2	2	0	1	1	1	1
O95696-2;O95696	O95696-2;O95696	3;2	3;2	3;2	Bromodomain-containing protein 1	BRD1	;	2	3	3	3	1	0	0	0	0	0	0	1	0	0	0	0	0	0	0	1	1	0	0	0	1	0	0	0	0	0	0	1	0	0	0	0	0	0	0	1	1	0
O95707	O95707	2	2	2	Ribonuclease P protein subunit p29	POP4		1	2	2	2	1	2	0	2	0	1	2	1	2	1	1	1	1	0	1	2	1	1	1	2	1	2	0	2	0	1	2	1	2	1	1	1	1	0	1	2	1	1
O95714	O95714	8	8	5	E3 ubiquitin-protein ligase HERC2	HERC2		1	8	8	5	0	2	2	2	2	4	5	3	1	5	2	1	1	0	1	2	0	3	1	1	0	2	2	2	2	4	5	3	1	5	2	1	1	0	1	2	0	3
O95716	O95716	10	9	6	Ras-related protein Rab-3D	RAB3D		1	10	9	6	2	4	2	3	4	2	7	1	8	3	7	3	3	2	5	5	4	6	2	3	1	4	1	3	4	1	6	1	7	2	6	2	2	2	4	4	4	5
O95721	O95721	5	5	5	Synaptosomal-associated protein 29	SNAP29		1	5	5	5	3	2	1	4	4	2	3	2	1	3	2	1	3	3	2	5	4	3	3	4	3	2	1	4	4	2	3	2	1	3	2	1	3	3	2	5	4	3
O95747	O95747	16	16	14	Serine/threonine-protein kinase OSR1	OXSR1		1	16	16	14	9	9	6	12	10	7	13	9	8	7	8	8	7	7	10	9	8	11	11	11	9	9	6	12	10	7	13	9	8	7	8	8	7	7	10	9	8	11
O95749;O95749-2	O95749;O95749-2	11;9	11;9	11;9	Geranylgeranyl pyrophosphate synthase	GGPS1	;	2	11	11	11	4	4	1	6	5	2	6	11	7	4	4	4	3	1	2	6	4	6	6	9	4	4	1	6	5	2	6	11	7	4	4	4	3	1	2	6	4	6
O95755-2;O95755	O95755-2;O95755	2;2	2;2	2;2	Ras-related protein Rab-36	RAB36	;	2	2	2	2	0	0	1	1	0	0	0	0	0	2	0	0	0	0	0	0	0	0	0	0	0	0	1	1	0	0	0	0	0	2	0	0	0	0	0	0	0	0
O95757	O95757	28	25	25	Heat shock 70 kDa protein 4L	HSPA4L		1	28	25	25	17	12	12	21	20	19	6	3	5	23	6	7	7	5	5	4	7	6	6	4	15	9	9	18	17	16	3	0	2	20	3	5	4	2	3	1	4	3
O95758-1;O95758-6;O95758;O95758-5;O95758-4;O95758-2;O95758-7	O95758-1;O95758-6;O95758;O95758-5;O95758-4;O95758-2;O95758-7	16;16;16;16;16;15;13	14;14;14;14;14;13;12	14;14;14;14;14;13;12	Polypyrimidine tract-binding protein 3	PTBP3	;;;;;;	7	16	14	14	6	2	3	4	2	10	15	9	8	10	7	7	3	4	5	11	4	7	1	6	5	1	2	3	1	9	13	8	7	9	5	6	1	3	3	9	3	6
O95759;O95759-2	O95759;O95759-2	7;6	6;6	6;6	TBC1 domain family member 8	TBC1D8	;	2	7	6	6	1	3	2	1	3	4	4	2	0	3	3	2	0	1	1	3	1	1	1	0	1	2	2	1	2	3	4	1	0	2	3	1	0	0	0	2	0	1
O95760-4;O95760-3;O95760-2;O95760	O95760-4;O95760-3;O95760-2;O95760	4;4;4;4	4;4;4;4	4;4;4;4	Interleukin-33;Interleukin-33 (95-270);Interleukin-33 (99-270);Interleukin-33 (109-270)	IL33	;;;	4	4	4	4	0	0	0	0	1	1	2	1	0	0	2	0	1	1	1	2	2	4	2	3	0	0	0	0	1	1	2	1	0	0	2	0	1	1	1	2	2	4
O95772-2;O95772	O95772-2;O95772	1;1	1;1	1;1	MLN64 N-terminal domain homolog	STARD3NL	;	2	1	1	1	1	0	0	1	0	1	1	0	0	0	0	0	0	1	0	0	0	0	0	0	1	0	0	1	0	1	1	0	0	0	0	0	0	1	0	0	0	0
O95777	O95777	5	5	5	U6 snRNA-associated Sm-like protein LSm8	LSM8		1	5	5	5	1	3	3	3	2	3	5	4	4	3	3	2	2	3	3	3	3	4	2	4	1	3	3	3	2	3	5	4	4	3	3	2	2	3	3	3	3	4
O95782-2;O95782	O95782-2;O95782	37;37	29;29	29;29	AP-2 complex subunit alpha-1	AP2A1	;	2	37	29	29	26	15	18	19	25	17	30	23	22	23	23	21	28	19	18	31	24	29	24	28	20	10	15	14	18	11	23	16	15	17	16	15	21	13	13	24	17	22
O95785-3;O95785-4;O95785;O95785-2	O95785-3;O95785-4;O95785;O95785-2	5;4;4;3	5;4;4;3	5;4;4;3	Protein Wiz	WIZ	;;;	4	5	5	5	1	0	1	0	1	4	4	1	1	2	1	1	1	0	1	2	2	2	1	3	1	0	1	0	1	4	4	1	1	2	1	1	1	0	1	2	2	2
O95786;O95786-2	O95786;O95786-2	24;22	24;22	24;22	Probable ATP-dependent RNA helicase DDX58	DDX58	;	2	24	24	24	12	11	9	16	7	14	19	4	10	11	8	2	13	11	7	14	10	18	12	12	12	11	9	16	7	14	19	4	10	11	8	2	13	11	7	14	10	18
O95793-2;O95793;O95793-3	O95793-2;O95793;O95793-3	22;22;21	22;22;21	21;21;20	Double-stranded RNA-binding protein Staufen homolog 1	STAU1	;;	3	22	22	21	13	15	18	14	11	12	14	15	9	13	9	11	9	11	11	14	10	11	4	8	13	15	18	14	11	12	14	15	9	13	9	11	9	11	11	14	10	11
O95801	O95801	5	5	5	Tetratricopeptide repeat protein 4	TTC4		1	5	5	5	1	2	3	4	3	2	3	3	2	2	0	3	2	3	1	3	1	1	2	3	1	2	3	4	3	2	3	3	2	2	0	3	2	3	1	3	1	1
O95810	O95810	13	13	13	Serum deprivation-response protein	SDPR		1	13	13	13	6	7	2	6	4	2	2	3	5	6	4	2	10	9	9	11	11	11	11	11	6	7	2	6	4	2	2	3	5	6	4	2	10	9	9	11	11	11
O95816;O95816-2	O95816;O95816-2	11;10	11;10	11;10	BAG family molecular chaperone regulator 2	BAG2	;	2	11	11	11	6	2	0	9	5	4	7	4	5	7	5	3	9	4	8	8	6	9	9	8	6	2	0	9	5	4	7	4	5	7	5	3	9	4	8	8	6	9
O95817	O95817	22	22	22	BAG family molecular chaperone regulator 3	BAG3		1	22	22	22	4	4	11	16	7	5	14	6	2	12	11	6	16	12	10	18	14	12	16	17	4	4	11	16	7	5	14	6	2	12	11	6	16	12	10	18	14	12
O95819	O95819	13	1	1	Mitogen-activated protein kinase kinase kinase kinase 4	MAP4K4		1	13	1	1	4	3	1	3	2	5	6	4	8	3	5	5	6	6	6	10	2	4	2	6	1	1	1	0	1	1	1	1	1	0	1	1	1	1	1	1	1	1
O95819-4;O95819-5;O95819-2;O95819-3	O95819-4;O95819-5;O95819-2;O95819-3	15;15;13;13	15;15;13;13	3;3;1;1	Mitogen-activated protein kinase kinase kinase kinase 4	MAP4K4	;;;	4	15	15	3	4	2	1	4	2	4	6	3	8	4	5	4	6	6	6	11	2	3	2	6	4	2	1	4	2	4	6	3	8	4	5	4	6	6	6	11	2	3
O95822;O95822-2	O95822;O95822-2	13;12	13;12	13;12	Malonyl-CoA decarboxylase, mitochondrial	MLYCD	;	2	13	13	13	10	3	2	7	8	4	5	3	6	3	6	2	0	2	5	6	4	0	1	4	10	3	2	7	8	4	5	3	6	3	6	2	0	2	5	6	4	0
O95825;O95825-2	O95825;O95825-2	6;3	6;3	6;3	Quinone oxidoreductase-like protein 1	CRYZL1	;	2	6	6	6	3	5	3	4	4	4	6	5	5	3	4	3	4	3	2	5	3	4	3	5	3	5	3	4	4	4	6	5	5	3	4	3	4	3	2	5	3	4
O95831-3;O95831;O95831-2;O95831-5;O95831-6;O95831-4	O95831-3;O95831;O95831-2;O95831-5	25;25;15;13;10;10	25;25;15;13;10;10	25;25;15;13;10;10	Apoptosis-inducing factor 1, mitochondrial	AIFM1	;;;	6	25	25	25	24	4	7	20	14	16	16	14	16	15	21	6	9	13	13	20	15	19	11	15	24	4	7	20	14	16	16	14	16	15	21	6	9	13	13	20	15	19
O95833	O95833	8	8	8	Chloride intracellular channel protein 3	CLIC3		1	8	8	8	1	1	0	1	0	8	1	2	1	0	4	2	1	5	1	1	2	1	3	1	1	1	0	1	0	8	1	2	1	0	4	2	1	5	1	1	2	1
O95834;O95834-2;O95834-3;Q05BV3-4;Q05BV3-2;Q05BV3;Q05BV3-5	O95834;O95834-2;O95834-3	23;23;23;1;1;1;1	23;23;23;1;1;1;1	21;21;21;0;0;0;0	Echinoderm microtubule-associated protein-like 2	EML2	;;	7	23	23	21	22	18	21	14	19	12	17	19	18	12	16	17	14	11	10	17	9	11	17	14	22	18	21	14	19	12	17	19	18	12	16	17	14	11	10	17	9	11
O95835;O95835-2;Q9NRM7	O95835;O95835-2;Q9NRM7	2;1;1	2;1;1	2;1;1	Serine/threonine-protein kinase LATS1;Serine/threonine-protein kinase LATS2	LATS1;LATS2	;;	3	2	2	2	1	0	0	1	1	1	1	1	1	0	2	2	0	1	2	0	0	2	1	2	1	0	0	1	1	1	1	1	1	0	2	2	0	1	2	0	0	2
O95848	O95848	9	9	9	Uridine diphosphate glucose pyrophosphatase	NUDT14		1	9	9	9	2	0	2	1	3	6	6	8	1	3	2	2	2	2	0	2	1	2	3	5	2	0	2	1	3	6	6	8	1	3	2	2	2	2	0	2	1	2
O95857	O95857	1	1	1	Tetraspanin-13	TSPAN13		1	1	1	1	1	0	0	0	0	0	1	1	0	0	1	1	0	0	0	0	0	1	0	1	1	0	0	0	0	0	1	1	0	0	1	1	0	0	0	0	0	1
O95858	O95858	4	4	4	Tetraspanin-15	TSPAN15		1	4	4	4	3	0	2	2	4	1	4	4	4	3	3	3	2	2	2	4	1	4	1	1	3	0	2	2	4	1	4	4	4	3	3	3	2	2	2	4	1	4
O95861;O95861-2;O95861-4;O95861-3	O95861;O95861-2;O95861-4;O95861-3	17;15;14;13	17;15;14;13	17;15;14;13	3(2),5-bisphosphate nucleotidase 1	BPNT1	;;;	4	17	17	17	12	12	9	15	14	12	16	15	15	12	12	15	11	10	9	15	12	12	11	13	12	12	9	15	14	12	16	15	15	12	12	15	11	10	9	15	12	12
O95864-4;O95864-2;O95864;O95864-3	O95864-4;O95864-2;O95864;O95864-3	3;3;3;2	3;3;3;2	3;3;3;2	Fatty acid desaturase 2	FADS2	;;;	4	3	3	3	0	0	0	0	0	0	1	0	0	3	3	0	0	0	2	2	2	2	0	2	0	0	0	0	0	0	1	0	0	3	3	0	0	0	2	2	2	2
O95865	O95865	16	15	15	N(G),N(G)-dimethylarginine dimethylaminohydrolase 2	DDAH2		1	16	15	15	7	10	8	9	8	10	15	15	9	9	8	5	11	10	7	12	11	15	11	14	6	9	7	8	7	9	14	14	9	8	7	5	10	9	7	11	10	14
O95867	O95867	3	3	3	Lymphocyte antigen 6 complex locus protein G6c	LY6G6C		1	3	3	3	2	0	0	0	0	0	1	3	0	0	0	0	0	0	1	1	0	0	0	0	2	0	0	0	0	0	1	3	0	0	0	0	0	0	1	1	0	0
O95870;O95870-2	O95870;O95870-2	17;15	17;15	17;15	Abhydrolase domain-containing protein 16A	ABHD16A	;	2	17	17	17	11	2	4	7	4	6	13	7	10	4	6	2	5	4	3	9	7	7	4	11	11	2	4	7	4	6	13	7	10	4	6	2	5	4	3	9	7	7
O95881	O95881	7	7	7	Thioredoxin domain-containing protein 12	TXNDC12		1	7	7	7	6	7	5	6	6	5	7	6	6	6	5	4	5	6	3	7	4	5	7	5	6	7	5	6	6	5	7	6	6	6	5	4	5	6	3	7	4	5
O95905-2;O95905;O95905-3	O95905-2;O95905;O95905-3	4;4;4	4;4;4	4;4;4	Protein SGT1	ECD	;;	3	4	4	4	2	3	2	3	2	2	2	2	3	4	4	1	3	3	2	3	4	3	1	2	2	3	2	3	2	2	2	2	3	4	4	1	3	3	2	3	4	3
O95926;O95926-2	O95926;O95926-2	3;2	3;2	3;2	Pre-mRNA-splicing factor SYF2	SYF2	;	2	3	3	3	0	2	1	1	0	1	2	2	2	2	2	2	1	2	1	1	0	1	0	2	0	2	1	1	0	1	2	2	2	2	2	2	1	2	1	1	0	1
O95931	O95931	1	1	1	Chromobox protein homolog 7	CBX7		1	1	1	1	0	0	0	0	0	0	0	0	0	0	0	0	0	0	0	0	1	0	0	1	0	0	0	0	0	0	0	0	0	0	0	0	0	0	0	0	1	0
O95967	O95967	11	11	11	EGF-containing fibulin-like extracellular matrix protein 2	EFEMP2		1	11	11	11	7	3	4	5	6	1	6	2	1	3	4	0	10	8	4	6	9	9	8	9	7	3	4	5	6	1	6	2	1	3	4	0	10	8	4	6	9	9
O95969	O95969	5	5	5	Secretoglobin family 1D member 2	SCGB1D2		1	5	5	5	0	1	1	0	1	0	0	0	5	1	3	0	0	0	3	0	0	1	2	0	0	1	1	0	1	0	0	0	5	1	3	0	0	0	3	0	0	1
O95976	O95976	1	1	1	Immunoglobulin superfamily member 6	IGSF6		1	1	1	1	0	0	0	1	0	0	1	0	0	0	0	0	0	1	0	0	0	0	0	0	0	0	0	1	0	0	1	0	0	0	0	0	0	1	0	0	0	0
O95980	O95980	9	9	9	Reversion-inducing cysteine-rich protein with Kazal motifs	RECK		1	9	9	9	1	0	0	0	0	0	0	1	0	1	0	0	5	4	4	0	9	5	6	9	1	0	0	0	0	0	0	1	0	1	0	0	5	4	4	0	9	5
O95983-2;O95983	O95983-2;O95983	6;6	6;6	6;6	Methyl-CpG-binding domain protein 3	MBD3	;	2	6	6	6	1	1	1	1	2	0	4	1	4	2	3	4	2	1	3	4	2	4	3	5	1	1	1	1	2	0	4	1	4	2	3	4	2	1	3	4	2	4
O95985-3;O95985-2;O95985	O95985-3;O95985-2;O95985	8;8;8	8;8;8	7;7;7	DNA topoisomerase 3-beta-1	TOP3B	;;	3	8	8	7	1	1	1	2	1	2	7	5	3	3	1	1	3	2	2	5	1	2	1	1	1	1	1	2	1	2	7	5	3	3	1	1	3	2	2	5	1	2
O95989	O95989	5	4	4	Diphosphoinositol polyphosphate phosphohydrolase 1	NUDT3		1	5	4	4	2	3	3	4	3	2	3	2	2	2	3	3	3	3	3	3	4	4	4	4	2	3	3	3	3	2	3	2	2	2	3	3	3	3	3	3	4	4
O95994	O95994	12	12	11	Anterior gradient protein 2 homolog	AGR2		1	12	12	11	8	7	8	9	7	3	7	9	12	7	9	9	5	5	11	10	5	8	9	5	8	7	8	9	7	3	7	9	12	7	9	9	5	5	11	10	5	8
O95996-3;O95996;O95996-2	O95996-3;O95996;O95996-2	2;2;1	2;2;1	2;2;1	Adenomatous polyposis coli protein 2	APC2	;;	3	2	2	2	0	1	1	1	1	0	0	1	0	0	1	0	0	1	1	0	1	1	0	0	0	1	1	1	1	0	0	1	0	0	1	0	0	1	1	0	1	1
O95998	O95998	1	1	1	Interleukin-18-binding protein	IL18BP		1	1	1	1	0	0	0	0	0	0	0	0	0	0	0	0	0	1	0	0	0	1	0	0	0	0	0	0	0	0	0	0	0	0	0	0	0	1	0	0	0	1
O95999	O95999	3	3	3	B-cell lymphoma/leukemia 10	BCL10		1	3	3	3	2	0	0	0	0	1	1	1	1	0	0	0	0	1	1	1	1	2	1	1	2	0	0	0	0	1	1	1	1	0	0	0	0	1	1	1	1	2
O96000;O96000-2	O96000;O96000-2	6;5	6;5	6;5	NADH dehydrogenase [ubiquinone] 1 beta subcomplex subunit 10	NDUFB10	;	2	6	6	6	4	1	1	1	3	3	3	3	4	2	4	0	3	2	2	4	3	3	4	4	4	1	1	1	3	3	3	3	4	2	4	0	3	2	2	4	3	3
O96005;O96005-4;O96005-3	O96005;O96005-4;O96005-3	6;5;4	6;5;4	6;5;4	Cleft lip and palate transmembrane protein 1	CLPTM1	;;	3	6	6	6	2	1	2	4	1	1	4	1	3	2	1	1	1	2	2	5	3	4	1	4	2	1	2	4	1	1	4	1	3	2	1	1	1	2	2	5	3	4
O96006	O96006	9	9	9	Zinc finger BED domain-containing protein 1	ZBED1		1	9	9	9	1	3	4	6	3	0	2	4	4	2	2	0	1	1	1	2	2	2	2	2	1	3	4	6	3	0	2	4	4	2	2	0	1	1	1	2	2	2
O96007	O96007	4	4	4	Molybdopterin synthase catalytic subunit	MOCS2		1	4	4	4	0	0	0	1	1	3	3	2	2	0	3	2	1	1	1	2	1	3	1	2	0	0	0	1	1	3	3	2	2	0	3	2	1	1	1	2	1	3
O96008;O96008-2	O96008;O96008-2	9;6	9;6	9;6	Mitochondrial import receptor subunit TOM40 homolog	TOMM40	;	2	9	9	9	6	5	4	6	5	4	8	3	5	3	4	2	3	2	4	8	3	7	3	7	6	5	4	6	5	4	8	3	5	3	4	2	3	2	4	8	3	7
O96009	O96009	10	10	10	Napsin-A	NAPSA		1	10	10	10	8	7	8	8	5	3	1	0	0	1	2	0	1	1	0	2	1	3	0	1	8	7	8	8	5	3	1	0	0	1	2	0	1	1	0	2	1	3
O96011-2;O96011	O96011-2;O96011	9;9	9;9	9;9	Peroxisomal membrane protein 11B	PEX11B	;	2	9	9	9	7	1	3	4	4	3	7	5	1	3	1	2	1	4	1	7	4	4	1	3	7	1	3	4	4	3	7	5	1	3	1	2	1	4	1	7	4	4
O96013;O96013-2;O96013-3;O96013-4	O96013;O96013-2;O96013-3;O96013-4	11;8;8;8	11;8;8;8	10;7;7;7	Serine/threonine-protein kinase PAK 4	PAK4	;;;	4	11	11	10	8	4	2	3	2	4	6	2	2	3	2	1	2	0	0	2	1	5	4	3	8	4	2	3	2	4	6	2	2	3	2	1	2	0	0	2	1	5
O96017-12;O96017;O96017-9;O96017-5;O96017-2;O96017-8;O96017-7;O96017-6;O96017-11;O96017-13;O96017-4	O96017-12;O96017;O96017-9;O96017-5;O96017-2;O96017-8;O96017-7	4;4;4;3;3;3;3;1;1;1;1	4;4;4;3;3;3;3;1;1;1;1	4;4;4;3;3;3;3;1;1;1;1	Serine/threonine-protein kinase Chk2	CHEK2	;;;;;;	11	4	4	4	1	1	1	0	0	1	1	2	1	0	1	2	0	1	0	0	0	0	0	0	1	1	1	0	0	1	1	2	1	0	1	2	0	1	0	0	0	0
O96019;O96019-2;O94805	O96019;O96019-2	15;14;1	15;14;1	15;14;1	Actin-like protein 6A	ACTL6A	;	3	15	15	15	8	9	10	8	7	10	11	12	7	9	9	8	8	6	7	13	9	11	6	11	8	9	10	8	7	10	11	12	7	9	9	8	8	6	7	13	9	11
O96028-3;O96028-5;O96028	O96028-3;O96028-5;O96028	3;2;2	3;2;2	3;2;2	Histone-lysine N-methyltransferase NSD2	WHSC1	;;	3	3	3	3	1	1	0	0	2	1	3	2	1	1	2	2	1	1	0	1	2	1	0	1	1	1	0	0	2	1	3	2	1	1	2	2	1	1	0	1	2	1
P00167-2;P00167;P00167-3	P00167-2;P00167;P00167-3	5;5;4	5;5;4	5;5;4	Cytochrome b5	CYB5A	;;	3	5	5	5	4	2	4	3	4	5	4	4	4	4	5	5	4	4	5	5	4	3	3	4	4	2	4	3	4	5	4	4	4	4	5	5	4	4	5	5	4	3
P00325;P00325-2	P00325;P00325-2	23;21	23;21	7;5	Alcohol dehydrogenase 1B	ADH1B	;	2	23	23	7	3	6	4	1	5	3	3	7	4	2	5	3	21	19	15	13	21	19	18	23	3	6	4	1	5	3	3	7	4	2	5	3	21	19	15	13	21	19
P00326	P00326	16	5	4	Alcohol dehydrogenase 1C	ADH1C		1	16	5	4	1	3	1	0	1	0	1	2	3	1	1	1	14	10	6	6	11	11	10	14	1	1	1	0	0	0	1	1	1	0	0	0	3	0	0	1	1	1
P00338;P00338-3;P00338-4;P00338-5;P00338-2	P00338;P00338-3;P00338-4;P00338-5;P00338-2	32;30;26;21;21	32;30;26;21;21	31;29;25;20;20	L-lactate dehydrogenase A chain	LDHA	;;;;	5	32	32	31	31	25	24	26	24	30	28	25	22	27	23	21	27	20	22	29	17	22	24	21	31	25	24	26	24	30	28	25	22	27	23	21	27	20	22	29	17	22
P00352	P00352	34	34	31	Retinal dehydrogenase 1	ALDH1A1		1	34	34	31	25	24	17	28	22	26	28	31	14	27	24	19	27	30	23	27	31	32	30	31	25	24	17	28	22	26	28	31	14	27	24	19	27	30	23	27	31	32
P00367;P00367-3;P00367-2	P00367;P00367-3;P00367-2	34;28;26	34;28;26	11;11;11	Glutamate dehydrogenase 1, mitochondrial	GLUD1	;;	3	34	34	11	29	24	26	29	26	28	28	21	27	24	26	20	23	24	23	28	22	24	20	24	29	24	26	29	26	28	28	21	27	24	26	20	23	24	23	28	22	24
P00374-2;P00374	P00374-2;P00374	3;3	3;3	3;3	Dihydrofolate reductase	DHFR	;	2	3	3	3	0	3	3	3	0	2	3	0	1	3	0	0	0	0	0	3	1	0	0	0	0	3	3	3	0	2	3	0	1	3	0	0	0	0	0	3	1	0
P00387-2;P00387;P00387-3	P00387-2;P00387;P00387-3	21;21;21	21;21;21	21;21;21	NADH-cytochrome b5 reductase 3;NADH-cytochrome b5 reductase 3 membrane-bound form;NADH-cytochrome b5 reductase 3 soluble form	CYB5R3	;;	3	21	21	21	16	14	13	14	16	17	15	12	16	13	15	9	15	17	17	18	15	18	15	17	16	14	13	14	16	17	15	12	16	13	15	9	15	17	17	18	15	18
P00390-2;P00390;P00390-3;P00390-4;P00390-5	P00390-2;P00390;P00390-3;P00390-4;P00390-5	27;27;26;23;22	27;27;26;23;22	27;27;26;23;22	Glutathione reductase, mitochondrial	GSR	;;;;	5	27	27	27	18	23	20	21	20	21	23	20	25	20	20	23	18	15	18	20	17	20	19	17	18	23	20	21	20	21	23	20	25	20	20	23	18	15	18	20	17	20
P00395	P00395	1	1	1	Cytochrome c oxidase subunit 1	MT-CO1		1	1	1	1	1	1	0	1	0	0	1	0	1	0	0	0	0	0	0	1	0	0	1	1	1	1	0	1	0	0	1	0	1	0	0	0	0	0	0	1	0	0
P00403	P00403	7	7	7	Cytochrome c oxidase subunit 2	MT-CO2		1	7	7	7	7	3	3	5	3	3	4	1	5	4	3	1	3	4	4	6	3	5	4	5	7	3	3	5	3	3	4	1	5	4	3	1	3	4	4	6	3	5
P00414	P00414	1	1	1	Cytochrome c oxidase subunit 3	MT-CO3		1	1	1	1	1	1	1	1	1	0	1	1	0	1	1	0	0	0	0	1	1	0	1	1	1	1	1	1	1	0	1	1	0	1	1	0	0	0	0	1	1	0
P00441	P00441	8	8	8	Superoxide dismutase [Cu-Zn]	SOD1		1	8	8	8	6	6	6	7	6	6	7	5	8	5	6	8	8	5	5	7	6	7	7	7	6	6	6	7	6	6	7	5	8	5	6	8	8	5	5	7	6	7
P00450;CON__ENSEMBL:ENSBTAP00000031900	P00450	75;9	75;9	75;9	Ceruloplasmin	CP		2	75	75	75	61	56	54	57	61	39	48	34	66	49	39	34	51	39	48	44	35	43	53	46	61	56	54	57	61	39	48	34	66	49	39	34	51	39	48	44	35	43
P00488	P00488	40	40	40	Coagulation factor XIII A chain	F13A1		1	40	40	40	28	28	25	31	20	17	38	12	25	22	15	8	29	21	27	24	19	12	15	20	28	28	25	31	20	17	38	12	25	22	15	8	29	21	27	24	19	12
P00491	P00491	22	22	22	Purine nucleoside phosphorylase	PNP		1	22	22	22	17	21	17	18	18	17	19	17	19	17	12	17	13	12	16	18	11	14	10	13	17	21	17	18	18	17	19	17	19	17	12	17	13	12	16	18	11	14
P00492	P00492	11	11	11	Hypoxanthine-guanine phosphoribosyltransferase	HPRT1		1	11	11	11	10	7	7	10	10	9	10	11	8	10	10	9	10	8	9	10	9	10	11	11	10	7	7	10	10	9	10	11	8	10	10	9	10	8	9	10	9	10
P00505;P00505-2	P00505;P00505-2	30;26	30;26	30;26	Aspartate aminotransferase, mitochondrial	GOT2	;	2	30	30	30	24	20	23	21	26	25	29	25	22	21	20	18	19	21	22	21	23	22	21	24	24	20	23	21	26	25	29	25	22	21	20	18	19	21	22	21	23	22
P00519-2;P00519;P42684-8;P42684-4;P42684-7;P42684-10;P42684-5;P42684-2;P42684-6;P42684-3;P42684	P00519-2;P00519	9;7;2;2;2;2;2;2;2;2;2	9;7;2;2;2;2;2;2;2;2;2	9;7;2;2;2;2;2;2;2;2;2	Tyrosine-protein kinase ABL1	ABL1	;	11	9	9	9	2	0	0	1	0	3	5	3	2	2	1	5	3	0	0	3	0	4	3	5	2	0	0	1	0	3	5	3	2	2	1	5	3	0	0	3	0	4
P00533;P00533-4;P00533-3;P00533-2	P00533;P00533-4;P00533-3	14;8;8;5	14;8;8;5	14;8;8;5	Epidermal growth factor receptor	EGFR	;;	4	14	14	14	3	2	1	0	1	1	7	4	2	0	8	3	4	4	1	10	8	12	6	12	3	2	1	0	1	1	7	4	2	0	8	3	4	4	1	10	8	12
P00558;P00558-2	P00558;P00558-2	39;35	39;35	32;29	Phosphoglycerate kinase 1	PGK1	;	2	39	39	32	35	30	29	30	36	30	37	34	32	34	32	28	27	30	23	35	28	29	33	28	35	30	29	30	36	30	37	34	32	34	32	28	27	30	23	35	28	29
P00568	P00568	13	13	12	Adenylate kinase isoenzyme 1	AK1		1	13	13	12	10	7	8	9	9	10	10	10	8	11	12	6	10	6	6	10	8	11	10	11	10	7	8	9	9	10	10	10	8	11	12	6	10	6	6	10	8	11
P00734;CON__P00735	P00734	36;7	36;7	36;7	Prothrombin;Activation peptide fragment 1;Activation peptide fragment 2;Thrombin light chain;Thrombin heavy chain	F2		2	36	36	36	35	28	28	28	27	27	24	20	28	22	17	21	32	28	26	21	26	26	32	26	35	28	28	28	27	27	24	20	28	22	17	21	32	28	26	21	26	26
P00736	P00736	28	28	27	Complement C1r subcomponent;Complement C1r subcomponent heavy chain;Complement C1r subcomponent light chain	C1R		1	28	28	27	23	14	17	16	16	11	18	17	13	11	8	4	23	17	24	14	12	18	20	15	23	14	17	16	16	11	18	17	13	11	8	4	23	17	24	14	12	18
P00738;P00738-2	P00738;P00738-2	42;35	42;35	23;21	Haptoglobin;Haptoglobin alpha chain;Haptoglobin beta chain	HP	;	2	42	42	23	41	33	35	36	32	33	32	30	31	28	31	27	35	28	35	28	26	26	33	29	41	33	35	36	32	33	32	30	31	28	31	27	35	28	35	28	26	26
P00739;P00739-2	P00739;P00739-2	27;27	8;8	8;8	Haptoglobin-related protein	HPR	;	2	27	8	8	26	24	20	24	22	23	22	21	22	18	20	19	23	19	23	18	17	18	20	19	7	7	3	7	5	5	4	4	4	3	3	4	5	3	5	3	2	2
P00740;P00740-2	P00740;P00740-2	15;13	15;13	15;13	Coagulation factor IX;Coagulation factor IXa light chain;Coagulation factor IXa heavy chain	F9	;	2	15	15	15	7	13	15	11	6	11	5	1	10	7	2	2	11	4	8	6	6	2	3	4	7	13	15	11	6	11	5	1	10	7	2	2	11	4	8	6	6	2
P00742	P00742	6	6	6	Coagulation factor X;Factor X light chain;Factor X heavy chain;Activated factor Xa heavy chain	F10		1	6	6	6	5	2	2	3	1	0	1	0	2	1	1	1	4	0	3	1	2	0	1	2	5	2	2	3	1	0	1	0	2	1	1	1	4	0	3	1	2	0
P00746	P00746	9	9	9	Complement factor D	CFD		1	9	9	9	8	4	7	7	6	8	4	4	6	5	2	1	7	8	5	5	6	9	7	6	8	4	7	7	6	8	4	4	6	5	2	1	7	8	5	5	6	9
P00747;CON__P06868;Q15195	P00747	51;7;2	51;7;2	49;5;2	Plasminogen;Plasmin heavy chain A;Activation peptide;Angiostatin;Plasmin heavy chain A, short form;Plasmin light chain B	PLG		3	51	51	49	41	37	38	38	28	19	24	16	41	30	18	16	41	28	35	26	26	28	36	29	41	37	38	38	28	19	24	16	41	30	18	16	41	28	35	26	26	28
P00748	P00748	17	17	17	Coagulation factor XII;Coagulation factor XIIa heavy chain;Beta-factor XIIa part 1;Coagulation factor XIIa light chain	F12		1	17	17	17	14	8	13	10	8	6	9	4	16	9	7	6	10	5	12	6	6	8	11	10	14	8	13	10	8	6	9	4	16	9	7	6	10	5	12	6	6	8
P00749-2;P00749	P00749-2;P00749	2;2	2;2	2;2	Urokinase-type plasminogen activator;Urokinase-type plasminogen activator long chain A;Urokinase-type plasminogen activator short chain A;Urokinase-type plasminogen activator chain B	PLAU	;	2	2	2	2	1	1	2	1	1	0	0	0	0	1	1	0	1	1	0	1	0	0	0	0	1	1	2	1	1	0	0	0	0	1	1	0	1	1	0	1	0	0
P00750;P00750-4;P00750-3;P00750-2	P00750;P00750-4;P00750-3	9;8;8;4	9;8;8;4	9;8;8;4	Tissue-type plasminogen activator;Tissue-type plasminogen activator chain A;Tissue-type plasminogen activator chain B	PLAT	;;	4	9	9	9	0	0	1	0	0	0	0	1	0	1	0	0	1	0	1	8	3	1	6	8	0	0	1	0	0	0	0	1	0	1	0	0	1	0	1	8	3	1
P00751;P00751-2	P00751;P00751-2	46;24	46;24	46;24	Complement factor B;Complement factor B Ba fragment;Complement factor B Bb fragment	CFB	;	2	46	46	46	39	32	37	35	27	26	34	24	36	35	22	21	37	23	34	26	25	24	31	28	39	32	37	35	27	26	34	24	36	35	22	21	37	23	34	26	25	24
P00813	P00813	20	20	20	Adenosine deaminase	ADA		1	20	20	20	9	9	17	15	4	9	18	7	3	5	1	9	4	9	8	12	2	8	10	7	9	9	17	15	4	9	18	7	3	5	1	9	4	9	8	12	2	8
P00846	P00846	1	1	1	ATP synthase subunit a	MT-ATP6		1	1	1	1	1	1	1	1	1	1	1	1	1	1	1	1	1	1	1	1	1	1	1	1	1	1	1	1	1	1	1	1	1	1	1	1	1	1	1	1	1	1
P00915	P00915	16	16	16	Carbonic anhydrase 1	CA1		1	16	16	16	10	12	11	10	13	13	12	12	14	13	12	14	14	10	14	14	10	12	12	12	10	12	11	10	13	13	12	12	14	13	12	14	14	10	14	14	10	12
P00918	P00918	20	20	20	Carbonic anhydrase 2	CA2		1	20	20	20	18	15	19	19	16	20	20	12	16	7	10	13	15	15	15	17	11	13	13	10	18	15	19	19	16	20	20	12	16	7	10	13	15	15	15	17	11	13
P00966	P00966	23	23	23	Argininosuccinate synthase	ASS1		1	23	23	23	20	14	15	19	15	15	13	19	12	12	11	13	15	9	13	16	10	14	16	16	20	14	15	19	15	15	13	19	12	12	11	13	15	9	13	16	10	14
P00973-2;P00973-4;P00973;P00973-3	P00973-2;P00973-4;P00973;P00973-3	2;2;2;2	2;2;2;2	2;2;2;2	2-5-oligoadenylate synthase 1	OAS1	;;;	4	2	2	2	2	1	2	0	2	1	2	1	1	0	2	0	1	2	0	2	0	1	1	1	2	1	2	0	2	1	2	1	1	0	2	0	1	2	0	2	0	1
P00995	P00995	1	1	1	Pancreatic secretory trypsin inhibitor	SPINK1		1	1	1	1	0	0	0	0	0	0	0	0	0	0	0	0	1	0	0	1	0	0	0	0	0	0	0	0	0	0	0	0	0	0	0	0	1	0	0	1	0	0
P01008;CON__P41361	P01008	29;5	29;5	29;5	Antithrombin-III	SERPINC1		2	29	29	29	28	13	22	20	15	9	14	10	25	20	15	8	25	21	22	19	24	23	27	22	28	13	22	20	15	9	14	10	25	20	15	8	25	21	22	19	24	23
P01009;P01009-2;P01009-3	P01009;P01009-2;P01009-3	45;38;31	45;38;31	45;38;31	Alpha-1-antitrypsin;Short peptide from AAT	SERPINA1	;;	3	45	45	45	40	35	33	34	31	26	33	22	38	29	28	27	36	32	35	33	32	31	40	34	40	35	33	34	31	26	33	22	38	29	28	27	36	32	35	33	32	31
P01011;P01011-2	P01011	23;8	23;8	23;8	Alpha-1-antichymotrypsin;Alpha-1-antichymotrypsin His-Pro-less	SERPINA3		2	23	23	23	19	20	19	17	13	14	5	3	19	3	3	8	19	12	14	11	6	12	15	16	19	20	19	17	13	14	5	3	19	3	3	8	19	12	14	11	6	12
P01019	P01019	17	17	17	Angiotensinogen;Angiotensin-1;Angiotensin-2;Angiotensin-3;Angiotensin-4;Angiotensin 1-9;Angiotensin 1-7;Angiotensin 1-5;Angiotensin 1-4	AGT		1	17	17	17	15	12	13	13	10	8	10	8	15	9	10	8	13	9	9	9	10	11	15	11	15	12	13	13	10	8	10	8	15	9	10	8	13	9	9	9	10	11
P01023	P01023	79	79	68	Alpha-2-macroglobulin	A2M		1	79	79	68	71	66	63	67	60	64	68	58	73	58	59	49	64	64	65	65	57	61	66	58	71	66	63	67	60	64	68	58	73	58	59	49	64	64	65	65	57	61
682369;1682370;1682371;1682372;1682373;1682374;1682375;1682376;1682377;1682378;1682379;1682380;1682381;1705498;1705499;1705500;1705501;1705502;1705503;1705504;1705505;1705506;1705507;1705508;1705509;1705510;1705511;1705512;1705513;1705514;1705515;1705516;1705517;1705518;1705519;1705520;1705521;1705522;1705523;1705524;1705525;1705526;1705527;1705528;1705529;1705530;1705531;1705532;1705533;1705534;…	6252;6253;6254;6255;6256;6257;6258;6259;6260;6261;6262;6263;6264;6265;6266;6267;6268;6269;6270;6271;6272;6273;6274;6275;6276;6277;6278;6279;6280;6281;6282;6283;6284;6285;6286;6287;6288;6289;6290;6291;6292;6293;6294;6295;6296;6297;6298;6299;6300;6301;6302;6303;6304;6305;6306;6307;6308;6309;6310;6311;6312;6313;6314;6315;6316;6317;6318;6319;6320;6321;6322;6323;6324;6325;6326;6327;6328;6329;6330;6331…	6273;24356;26283;38564;51429;51453;82041;84131;96183;143139;151700;153780;159814;167077;167135;189155;234707;245851;266737;297619;298587;299520;337534;337536;364652;383146;420304;420388;438527;444280;529546;549126;567537;620207;644405;646670;667288;683120;700473;700482;719407;746372;750672;756284;786476;810350;812768;822033;823495;838934;843516;872606;876620;887287;887328;904337;910817;915805;925…	42;1006;1007;1008;1009;1010;1011;1012;1013;1014;1015;1016;1017;1018	32;101;151;464;607;666;673;688;697;713;798;1314;1378;1385
P01024	P01024	147	147	136	Complement C3;Complement C3 beta chain;C3-beta-c;Complement C3 alpha chain;C3a anaphylatoxin;Acylation stimulating protein;Complement C3b alpha chain;Complement C3c alpha chain fragment 1;Complement C3dg fragment;Complement C3g fragment;Complement C3d fragment;Complement C3f fragment;Complement C3c alpha chain fragment 2	C3		1	147	147	136	123	129	122	120	111	98	117	100	128	98	96	83	129	98	114	101	99	92	107	98	123	129	122	120	111	98	117	100	128	98	96	83	129	98	114	101	99	92
2430;1192431;1201717;1201718;1201719;1201720;1201721;1201722;1201723;1201724;1201725;1201726;1201727;1201728;1201729;1201730;1201731;1201732;1201733;1201734;1201735;1201736;1201737;1201738;1201739;1201740;1201741;1201742;1201743;1201744;1201745;1201746;1201747;1201748;1201749;1201750;1201751;1201752;1201753;1201754;1201755;1201756;1201757;1201758;1201759;1201760;1201761;1201762;1201763;1201764;12…	8487;8488;8489;8490;8491;8492;8493;8494;8495;8496;8497;8498;8499;8500;8501;8502;8503;8504;8505;8506;8507;8508;8509;8510;8511;8512;8513;8514;8515;8516;8517;8518;8519;8520;8521;8522;8523;8524;8525;8526;8527;8528;8529;8530;8531;8532;8533;8534;8535;8536;8537;8538;8539;8540;8541;8542;8543;8544;8545;8546;8547;8548;8549;8550;8551;8552;8553;8554;8555;8556;8557;8558;8559;8560;8561;8562;8563;8564;8565;8566…
;964231;964232;964233;964234;964235;964236;964237;964238;964239;964240;964241;964242;964243;964244;964245;964246;964247;964248;964249;964250;964251;964252;964253;964254;964255;964256;964257;964258;964259;964260;964261;964262;964263;964264;964265;964266;964267;964268;964269;964270;964271;964272;964273;964274;964275;964276;964277;964278;964279;964280;964281;964282;964283;964284;964285;964286;964287…	8487;8568;9481;12723;12735;16058;18860;26993;42950;42956;66202;74276;88601;97353;97618;111980;119075;130244;158002;158006;160281;161396;161400;167255;173178;180023;185300;203494;229347;232877;252088;255853;255900;279784;279810;308934;310946;310959;311952;350166;366432;380926;389484;413160;425653;439770;453562;460125;469184;484684;484913;496098;496139;501789;502658;502670;505661;505673;520298;5203…	1019;1020;1021;1022;1023;1024;1025;1026;1027;1028;1029;1030;1031;1032;1033;1034;1035;1036;1037;1038;1039;1040;1041;1042;1043;1044	42;164;201;338;368;373;441;495;791;809;990;1015;1018;1129;1141;1181;1199;1274;1347;1384;1400;1407;1408;1563;1604;1656
P01031;CON__Q1A7A4	P01031	64;6	64;6	64;6	Complement C5;Complement C5 beta chain;Complement C5 alpha chain;C5a anaphylatoxin;Complement C5 alpha chain	C5		2	64	64	64	56	52	48	53	38	30	29	13	49	33	19	22	49	28	41	36	28	30	41	33	56	52	48	53	38	30	29	13	49	33	19	22	49	28	41	36	28	30
P01033	P01033	8	8	8	Metalloproteinase inhibitor 1	TIMP1		1	8	8	8	7	7	6	5	5	2	7	3	4	3	6	4	7	2	6	4	2	1	2	1	7	7	6	5	5	2	7	3	4	3	6	4	7	2	6	4	2	1
P01034	P01034	8	8	8	Cystatin-C	CST3		1	8	8	8	6	6	4	4	3	3	7	7	8	4	5	4	3	3	3	6	3	5	4	5	6	6	4	4	3	3	7	7	8	4	5	4	3	3	3	6	3	5
P01037;P09228;P01036	P01037	3;1;1	3;1;1	3;1;1	Cystatin-SN	CST1		3	3	3	3	0	0	0	0	0	0	0	3	0	0	2	0	0	0	0	1	0	0	0	0	0	0	0	0	0	0	0	3	0	0	2	0	0	0	0	1	0	0
P01042;CON__P01045-1;CON__Q2KJ62;CON__P01044-1	P01042	28;1;1;1	28;1;1;1	3;0;0;0	Kininogen-1;Kininogen-1 heavy chain;T-kinin;Bradykinin;Lysyl-bradykinin;Kininogen-1 light chain;Low molecular weight growth-promoting factor	KNG1		4	28	28	3	23	18	21	19	17	16	15	12	19	18	12	12	23	18	18	15	15	19	18	13	23	18	21	19	17	16	15	12	19	18	12	12	23	18	18	15	15	19
P01042-2;P01042-3	P01042-2;P01042-3	27;24	2;2	2;2	Kininogen-1;Kininogen-1 heavy chain;T-kinin;Bradykinin;Lysyl-bradykinin;Kininogen-1 light chain;Low molecular weight growth-promoting factor	KNG1	;	2	27	2	2	22	18	20	18	17	15	15	11	19	18	11	12	22	19	19	15	16	18	18	13	2	1	1	1	1	1	1	0	1	2	0	1	1	2	2	1	1	1
P01111	P01111	7	3	1	GTPase NRas	NRAS		1	7	3	1	5	5	4	5	4	4	5	3	5	4	2	3	5	3	3	7	2	7	5	5	3	2	1	1	2	1	1	0	1	1	0	0	2	1	1	3	1	3
P01112;P01112-2	P01112;P01112-2	7;5	1;0	1;0	GTPase HRas;GTPase HRas, N-terminally processed	HRAS	;	2	7	1	1	4	4	3	4	3	4	5	3	4	3	2	2	3	2	1	5	1	5	3	5	0	1	1	1	1	1	1	1	0	0	0	0	0	1	0	0	0	0
P01116-2;P01116	P01116-2;P01116	7;7	7;7	2;2	GTPase KRas;GTPase KRas, N-terminally processed	KRAS	;	2	7	7	2	3	5	5	5	2	5	5	4	6	3	3	4	5	2	3	5	3	5	4	7	3	5	5	5	2	5	5	4	6	3	3	4	5	2	3	5	3	5
P01130-2;P01130-3;P01130-6;P01130-4;P01130-5;P01130	P01130-2;P01130-3;P01130-6;P01130-4;P01130-5;P01130	1;1;1;1;1;1	1;1;1;1;1;1	1;1;1;1;1;1	Low-density lipoprotein receptor	LDLR	;;;;;	6	1	1	1	0	0	0	0	0	0	0	0	0	0	1	0	0	0	0	0	0	0	0	0	0	0	0	0	0	0	0	0	0	0	1	0	0	0	0	0	0	0
P01135-2;P01135;P01135-3;P01135-5;P01135-4	P01135-2;P01135;P01135-3;P01135-5;P01135-4	1;1;1;1;1	1;1;1;1;1	1;1;1;1;1	Protransforming growth factor alpha;Transforming growth factor alpha	TGFA	;;;;	5	1	1	1	1	1	0	0	0	0	1	1	1	0	1	0	0	0	0	0	0	0	0	0	1	1	0	0	0	0	1	1	1	0	1	0	0	0	0	0	0	0
P01137	P01137	2	2	2	Transforming growth factor beta-1;Latency-associated peptide	TGFB1		1	2	2	2	0	1	0	0	0	1	1	1	0	0	1	1	0	0	0	1	0	2	1	1	0	1	0	0	0	1	1	1	0	0	1	1	0	0	0	1	0	2
P01266;P01266-2	P01266;P01266-2	61;59	61;59	61;59	Thyroglobulin	TG	;	2	61	61	61	4	0	1	3	3	2	3	2	1	1	3	4	42	4	4	3	0	5	61	1	4	0	1	3	3	2	3	2	1	1	3	4	42	4	4	3	0	5
P01303	P01303	2	2	2	Pro-neuropeptide Y;Neuropeptide Y;C-flanking peptide of NPY	NPY		1	2	2	2	0	0	0	0	0	0	1	0	0	0	0	1	0	0	0	1	1	1	2	2	0	0	0	0	0	0	1	0	0	0	0	1	0	0	0	1	1	1
P01344;P01344-2;P01344-3	P01344;P01344-2;P01344-3	2;2;2	2;2;2	2;2;2	Insulin-like growth factor II;Insulin-like growth factor II;Insulin-like growth factor II Ala-25 Del;Preptin	IGF2	;;	3	2	2	2	0	0	2	0	1	2	0	1	0	2	1	2	1	0	1	2	0	1	1	1	0	0	2	0	1	2	0	1	0	2	1	2	1	0	1	2	0	1
P01591	P01591	10	10	10	Immunoglobulin J chain	IGJ		1	10	10	10	8	5	7	5	4	4	4	2	10	9	5	4	5	6	5	5	8	4	3	4	8	5	7	5	4	4	4	2	10	9	5	4	5	6	5	5	8	4
P01594;P01593	P01594;P01593	2;2	2;2	2;2	Ig kappa chain V-I region AU;Ig kappa chain V-I region AG		;	2	2	2	2	2	2	2	1	1	1	1	1	1	1	1	1	2	2	1	1	2	1	2	1	2	2	2	1	1	1	1	1	1	1	1	1	2	2	1	1	2	1
P04432;P01597	P04432;P01597	3;3	3;3	2;2	Ig kappa chain V-I region Daudi;Ig kappa chain V-I region DEE		;	2	3	3	2	2	3	2	2	2	2	2	1	2	2	2	1	2	2	2	2	2	2	2	2	2	3	2	2	2	2	2	1	2	2	2	1	2	2	2	2	2	2
P01599	P01599	3	3	2	Ig kappa chain V-I region Gal			1	3	3	2	3	2	2	2	1	2	2	2	3	2	2	2	3	3	2	2	2	2	3	2	3	2	2	2	1	2	2	2	3	2	2	2	3	3	2	2	2	2
P01601	P01601	2	1	1	Ig kappa chain V-I region HK101			1	2	1	1	1	0	1	1	0	0	0	0	1	1	0	0	1	1	1	0	1	0	1	0	1	0	1	1	0	0	0	0	1	1	0	0	1	0	1	0	1	0
P01602	P01602	3	3	3	Ig kappa chain V-I region HK102	IGKV1-5		1	3	3	3	3	1	3	3	3	1	2	0	3	1	1	0	3	3	3	1	2	1	3	2	3	1	3	3	3	1	2	0	3	1	1	0	3	3	3	1	2	1
P01619	P01619	5	5	3	Ig kappa chain V-III region B6			1	5	5	3	5	3	4	4	3	2	4	3	4	3	4	3	4	4	4	3	3	3	4	4	5	3	4	4	3	2	4	3	4	3	4	3	4	4	4	3	3	3
P01624	P01624	3	1	0	Ig kappa chain V-III region POM			1	3	1	0	2	2	2	2	2	2	2	2	2	2	1	1	2	2	2	2	2	2	3	2	1	1	1	1	1	1	1	1	1	1	0	0	1	1	1	1	1	1
P01700;P01699	P01700	3;1	3;1	3;1	Ig lambda chain V-I region HA			2	3	3	3	3	3	2	2	2	2	1	1	3	2	2	2	2	2	2	2	3	2	2	2	3	3	2	2	2	2	1	1	3	2	2	2	2	2	2	2	3	2
P01701	P01701	3	3	3	Ig lambda chain V-I region NEW			1	3	3	3	2	2	2	2	2	1	2	2	2	1	1	0	2	2	1	0	1	2	2	1	2	2	2	2	2	1	2	2	2	1	1	0	2	2	1	0	1	2
P01703	P01703	2	2	2	Ig lambda chain V-I region NEWM			1	2	2	2	2	2	2	2	2	1	2	1	2	1	2	1	2	2	2	2	2	2	2	2	2	2	2	2	2	1	2	1	2	1	2	1	2	2	2	2	2	2
P01704	P01704	1	1	1	Ig lambda chain V-II region TOG			1	1	1	1	1	1	1	1	1	1	0	1	1	1	0	1	1	1	1	1	1	1	1	1	1	1	1	1	1	1	0	1	1	1	0	1	1	1	1	1	1	1
P01706	P01706	3	3	2	Ig lambda chain V-II region BOH			1	3	3	2	2	1	1	0	0	0	0	0	2	1	0	1	2	2	1	0	1	1	2	1	2	1	1	0	0	0	0	0	2	1	0	1	2	2	1	0	1	1
P01714	P01714	5	5	5	Ig lambda chain V-III region SH			1	5	5	5	1	2	3	3	2	4	1	0	3	2	1	0	4	3	3	1	2	1	3	4	1	2	3	3	2	4	1	0	3	2	1	0	4	3	3	1	2	1
P01715	P01715	2	2	2	Ig lambda chain V-IV region Bau			1	2	2	2	2	1	1	0	1	0	0	0	1	0	0	0	2	2	0	1	1	1	2	1	2	1	1	0	1	0	0	0	1	0	0	0	2	2	0	1	1	1
P01717	P01717	5	5	2	Ig lambda chain V-IV region Hil			1	5	5	2	5	4	5	5	4	2	3	0	4	4	1	0	5	5	4	1	2	4	4	1	5	4	5	5	4	2	3	0	4	4	1	0	5	5	4	1	2	4
P01718	P01718	3	1	1	Ig lambda chain V-IV region Kern			1	3	1	1	3	3	3	3	3	1	3	0	2	3	2	0	3	3	2	1	1	3	3	1	1	1	1	1	1	0	1	0	1	1	1	0	1	1	0	0	0	1
P01721	P01721	2	2	2	Ig lambda chain V-VI region AR			1	2	2	2	2	2	2	2	2	2	2	1	2	2	2	2	2	2	2	2	1	2	2	2	2	2	2	2	2	2	2	1	2	2	2	2	2	2	2	2	1	2
P01730	P01730	2	2	2	T-cell surface glycoprotein CD4	CD4		1	2	2	2	1	1	1	1	1	1	1	0	0	0	0	0	1	1	1	0	0	0	1	0	1	1	1	1	1	1	1	0	0	0	0	0	1	1	1	0	0	0
P01732-2;P01732;P01732-3	P01732-2;P01732;P01732-3	2;2;2	2;2;2	2;2;2	T-cell surface glycoprotein CD8 alpha chain	CD8A	;;	3	2	2	2	1	0	1	0	0	1	1	0	0	0	0	0	0	2	0	0	0	0	0	0	1	0	1	0	0	1	1	0	0	0	0	0	0	2	0	0	0	0
P01742	P01742	4	4	3	Ig heavy chain V-I region EU			1	4	4	3	2	3	1	1	1	1	1	1	2	1	1	2	2	2	2	1	2	1	3	1	2	3	1	1	1	1	1	1	2	1	1	2	2	2	2	1	2	1
P01743	P01743	2	1	1	Ig heavy chain V-I region HG3			1	2	1	1	2	2	2	2	2	2	2	1	1	2	2	1	2	2	2	1	2	2	2	2	1	1	1	1	1	1	1	0	0	1	1	0	1	1	1	0	1	1
P01764	P01764	4	1	1	Ig heavy chain V-III region 23	IGHV3-23		1	4	1	1	3	2	2	2	3	2	2	2	3	3	2	2	3	3	2	2	2	2	4	2	0	0	0	0	0	0	0	0	0	0	0	0	0	0	0	0	0	0
P01766	P01766	3	2	2	Ig heavy chain V-III region BRO			1	3	2	2	2	2	2	2	1	2	1	1	1	2	1	1	3	2	2	2	1	1	2	2	1	1	1	1	0	1	0	0	0	1	0	0	2	1	1	1	0	0
P01768	P01768	5	1	0	Ig heavy chain V-III region CAM			1	5	1	0	4	4	4	3	5	2	4	2	5	4	3	3	5	4	3	3	3	3	4	3	1	1	1	1	1	1	1	1	1	1	1	1	1	1	1	1	1	1
P01772;A0A0C4DH42;P01767	P01772;A0A0C4DH42;P01767	6;3;3	6;3;3	1;0;0	Ig heavy chain V-III region KOL;Ig heavy chain V-III region BUT	IGHV3-66	;;	3	6	6	1	5	4	4	3	5	2	4	2	5	4	3	3	5	4	3	3	3	3	4	3	5	4	4	3	5	2	4	2	5	4	3	3	5	4	3	3	3	3
P01780;A0A0B4J1V1;P01763;P01762	P01780;A0A0B4J1V1;P01763;P01762	4;2;2;2	3;1;1;1	2;0;0;0	Ig heavy chain V-III region JON;Ig heavy chain V-III region WEA;Ig heavy chain V-III region TRO	IGHV3-21	;;;	4	4	3	2	4	4	4	3	3	3	3	2	3	3	3	3	4	4	3	3	4	3	3	3	3	3	3	2	2	2	2	1	2	2	2	2	3	3	2	2	3	2
P01782	P01782	3	2	2	Ig heavy chain V-III region DOB			1	3	2	2	3	3	3	2	1	2	2	1	2	2	1	1	2	2	3	1	2	2	2	2	2	2	2	1	0	1	1	0	1	1	0	0	1	1	2	0	1	1
P01814	P01814	1	1	1	Ig heavy chain V-II region OU			1	1	1	1	0	1	1	1	1	0	0	0	1	1	0	0	1	0	0	0	1	0	1	1	0	1	1	1	1	0	0	0	1	1	0	0	1	0	0	0	1	0
P01817	P01817	1	1	1	Ig heavy chain V-II region MCE			1	1	1	1	1	1	0	0	0	1	0	0	1	0	1	0	0	1	0	0	1	0	1	1	1	1	0	0	0	1	0	0	1	0	1	0	0	1	0	0	1	0
P01833	P01833	48	48	48	Polymeric immunoglobulin receptor;Secretory component	PIGR		1	48	48	48	20	20	17	29	31	19	16	5	46	23	28	28	20	10	23	20	25	10	16	13	20	20	17	29	31	19	16	5	46	23	28	28	20	10	23	20	25	10
P01834	P01834	17	17	17	Ig kappa chain C region	IGKC		1	17	17	17	13	12	11	11	9	9	7	7	15	8	10	9	10	10	9	8	9	9	14	8	13	12	11	11	9	9	7	7	15	8	10	9	10	10	9	8	9	9
P01857	P01857	28	28	15	Ig gamma-1 chain C region	IGHG1		1	28	28	15	23	21	23	21	21	19	19	18	19	21	20	17	22	23	21	18	18	18	24	18	23	21	23	21	21	19	19	18	19	21	20	17	22	23	21	18	18	18
P01859	P01859	28	22	15	Ig gamma-2 chain C region	IGHG2		1	28	22	15	20	17	19	21	21	15	17	13	18	19	13	16	20	20	16	12	17	19	21	14	15	13	15	17	16	11	12	9	13	15	9	12	15	15	12	8	13	14
P01860	P01860	23	8	8	Ig gamma-3 chain C region	IGHG3		1	23	8	8	20	15	17	18	20	17	15	15	17	15	15	15	19	19	18	11	17	17	18	16	6	6	4	6	6	6	6	6	6	4	6	6	7	7	6	4	6	6
P01861	P01861	18	10	10	Ig gamma-4 chain C region	IGHG4		1	18	10	10	17	15	14	15	12	12	14	11	15	12	12	11	16	15	14	11	12	12	14	11	10	8	7	7	5	5	7	4	8	6	5	5	8	7	6	5	5	5
P01871;P01871-2	P01871;P01871-2	22;21	22;21	7;7	Ig mu chain C region	IGHM	;	2	22	22	7	20	12	17	15	15	11	12	9	18	15	13	10	15	17	16	13	14	17	17	15	20	12	17	15	15	11	12	9	18	15	13	10	15	17	16	13	14	17
P01876	P01876	31	31	12	Ig alpha-1 chain C region	IGHA1		1	31	31	12	18	20	20	24	16	13	14	10	29	16	11	13	17	17	16	14	20	14	20	15	18	20	20	24	16	13	14	10	29	16	11	13	17	17	16	14	20	14
P01877	P01877	24	5	5	Ig alpha-2 chain C region	IGHA2		1	24	5	5	14	15	16	16	12	10	11	7	22	9	11	8	13	12	12	13	14	13	15	11	4	4	4	2	3	3	3	2	5	2	4	2	4	3	4	4	4	4
P01880;P01880-2	P01880;P01880-2	7;7	7;7	7;7	Ig delta chain C region	IGHD	;	2	7	7	7	6	5	4	1	1	0	5	2	6	0	0	2	6	4	2	0	4	5	6	1	6	5	4	1	1	0	5	2	6	0	0	2	6	4	2	0	4	5
P01889	P01889	13	2	1	HLA class I histocompatibility antigen, B-7 alpha chain	HLA-B		1	13	2	1	7	5	6	7	9	8	8	7	5	5	5	4	7	8	11	8	7	6	7	13	0	0	1	0	1	0	1	0	1	0	1	0	0	0	2	0	0	0
P01892	P01892	22	22	1	HLA class I histocompatibility antigen, A-2 alpha chain	HLA-A		1	22	22	1	20	5	11	8	15	14	22	10	5	12	3	2	15	12	17	15	16	19	14	12	20	5	11	8	15	14	22	10	5	12	3	2	15	12	17	15	16	19
P01903	P01903	8	8	7	HLA class II histocompatibility antigen, DR alpha chain	HLA-DRA		1	8	8	7	4	3	3	7	6	4	8	4	4	5	4	3	6	8	5	5	4	4	5	7	4	3	3	7	6	4	8	4	4	5	4	3	6	8	5	5	4	4
P01906	P01906	3	2	2	HLA class II histocompatibility antigen, DQ alpha 2 chain	HLA-DQA2		1	3	2	2	1	1	1	2	1	2	2	1	1	1	1	2	2	2	2	2	2	1	1	2	0	0	0	1	0	1	1	0	0	0	0	1	1	1	1	1	1	0
P01909	P01909	1	1	1	HLA class II histocompatibility antigen, DQ alpha 1 chain	HLA-DQA1		1	1	1	1	0	0	0	0	0	1	0	0	0	0	0	0	0	0	0	1	0	0	0	0	0	0	0	0	0	1	0	0	0	0	0	0	0	0	0	1	0	0
P01911	P01911	10	2	0	HLA class II histocompatibility antigen, DRB1-15 beta chain	HLA-DRB1		1	10	2	0	4	0	1	7	2	4	6	4	2	0	4	2	5	9	7	5	4	6	0	4	0	0	1	2	1	1	1	1	1	0	1	1	1	2	2	2	1	2
P01920	P01920	1	1	1	HLA class II histocompatibility antigen, DQ beta 1 chain	HLA-DQB1		1	1	1	1	0	0	0	0	0	1	1	1	0	0	0	0	0	1	0	1	1	1	0	0	0	0	0	0	0	1	1	1	0	0	0	0	0	1	0	1	1	1
P02008	P02008	5	4	4	Hemoglobin subunit zeta	HBZ		1	5	4	4	2	1	1	1	3	1	2	2	1	1	1	2	1	1	4	1	1	1	2	2	1	0	0	0	2	0	1	1	0	0	0	1	0	0	3	0	0	0
P02042	P02042	21	12	12	Hemoglobin subunit delta	HBD		1	21	12	12	15	17	15	15	17	15	15	13	15	14	15	16	18	12	17	17	13	16	15	15	7	9	7	7	9	7	7	6	8	6	7	8	10	5	9	8	6	8
P02144	P02144	5	5	5	Myoglobin	MB		1	5	5	5	0	1	1	0	0	0	0	5	0	3	3	2	1	3	2	2	2	2	1	1	0	1	1	0	0	0	0	5	0	3	3	2	1	3	2	2	2	2
P02452;CON__Q862S4	P02452	13;2	13;2	13;2	Collagen alpha-1(I) chain	COL1A1		2	13	13	13	8	8	7	9	5	1	9	4	2	8	7	2	11	10	12	8	1	5	7	2	8	8	7	9	5	1	9	4	2	8	7	2	11	10	12	8	1	5
P02461;P02461-2;CON__P04258	P02461;P02461-2	9;8;4	9;8;4	9;8;4	Collagen alpha-1(III) chain	COL3A1	;	3	9	9	9	3	2	0	3	0	1	2	1	1	2	4	1	3	3	6	3	0	5	5	0	3	2	0	3	0	1	2	1	1	2	4	1	3	3	6	3	0	5
P02462-2;P02462	P02462-2;P02462	8;8	8;8	6;6	Collagen alpha-1(IV) chain;Arresten	COL4A1	;	2	8	8	6	6	5	4	6	3	7	4	4	2	0	3	0	4	1	1	7	1	2	3	5	6	5	4	6	3	7	4	4	2	0	3	0	4	1	1	7	1	2
P02511	P02511	17	17	17	Alpha-crystallin B chain	CRYAB		1	17	17	17	13	11	11	15	16	13	3	2	5	2	3	5	7	5	2	11	8	7	12	11	13	11	11	15	16	13	3	2	5	2	3	5	7	5	2	11	8	7
P02545;P02545-6;P02545-3;P02545-5;P02545-4	P02545;P02545-6;P02545-3;P02545-5;P02545-4	54;52;52;44;44	54;52;52;44;44	4;2;3;4;4	Prelamin-A/C;Lamin-A/C	LMNA	;;;;	5	54	54	4	46	26	22	26	34	28	41	23	34	29	34	26	45	36	33	44	49	40	44	47	46	26	22	26	34	28	41	23	34	29	34	26	45	36	33	44	49	40
P02545-2	P02545-2	51	1	1	Prelamin-A/C;Lamin-A/C	LMNA		1	51	1	1	43	25	21	25	33	27	39	22	33	28	32	26	42	35	31	41	49	38	43	46	1	0	1	1	1	1	1	1	0	0	0	0	1	1	1	1	1	1
P02549;P02549-2	P02549;P02549-2	65;64	65;64	65;64	Spectrin alpha chain, erythrocytic 1	SPTA1	;	2	65	65	65	21	5	8	5	34	11	11	7	11	7	19	26	49	10	53	48	13	27	34	29	21	5	8	5	34	11	11	7	11	7	19	26	49	10	53	48	13	27
P02647	P02647	44	44	43	Apolipoprotein A-I;Proapolipoprotein A-I;Truncated apolipoprotein A-I	APOA1		1	44	44	43	41	37	39	38	30	27	34	28	37	33	22	25	36	32	26	27	24	29	28	29	41	37	39	38	30	27	34	28	37	33	22	25	36	32	26	27	24	29
P02649	P02649	21	21	19	Apolipoprotein E	APOE		1	21	21	19	16	18	20	18	17	14	16	5	15	13	13	5	17	19	15	15	13	11	12	11	16	18	20	18	17	14	16	5	15	13	13	5	17	19	15	15	13	11
P02652	P02652	10	10	10	Apolipoprotein A-II;Proapolipoprotein A-II;Truncated apolipoprotein A-II	APOA2		1	10	10	10	10	8	9	7	6	6	6	4	8	7	5	5	8	7	6	5	6	5	8	6	10	8	9	7	6	6	6	4	8	7	5	5	8	7	6	5	6	5
P02654	P02654	6	6	6	Apolipoprotein C-I;Truncated apolipoprotein C-I	APOC1		1	6	6	6	5	4	5	4	4	4	4	3	6	4	4	3	5	4	4	5	4	4	4	5	5	4	5	4	4	4	4	3	6	4	4	3	5	4	4	5	4	4
P02655	P02655	3	3	3	Apolipoprotein C-II;Proapolipoprotein C-II	APOC2		1	3	3	3	3	2	3	3	2	1	0	1	2	2	0	0	2	2	0	2	1	1	2	2	3	2	3	3	2	1	0	1	2	2	0	0	2	2	0	2	1	1
P02656	P02656	7	7	7	Apolipoprotein C-III	APOC3		1	7	7	7	3	1	6	4	1	3	3	1	3	4	2	0	3	4	2	4	4	4	3	2	3	1	6	4	1	3	3	1	3	4	2	0	3	4	2	4	4	4
P02671;P02671-2;CON__P02672	P02671;P02671-2	51;48;2	51;48;2	51;48;2	Fibrinogen alpha chain;Fibrinopeptide A;Fibrinogen alpha chain	FGA	;	3	51	51	51	44	31	33	36	25	30	31	20	37	32	25	17	41	32	45	29	20	29	30	25	44	31	33	36	25	30	31	20	37	32	25	17	41	32	45	29	20	29
P02675;CON__P02676	P02675	47;5	47;5	47;5	Fibrinogen beta chain;Fibrinopeptide B;Fibrinogen beta chain	FGB		2	47	47	47	44	32	39	36	35	32	31	31	39	36	30	24	42	33	39	32	26	30	33	28	44	32	39	36	35	32	31	31	39	36	30	24	42	33	39	32	26	30
P02679-2;P02679	P02679-2;P02679	36;36	36;36	36;36	Fibrinogen gamma chain	FGG	;	2	36	36	36	33	30	31	29	25	25	29	23	29	27	21	21	34	26	30	26	20	24	26	23	33	30	31	29	25	25	29	23	29	27	21	21	34	26	30	26	20	24
P02686-2;P02686	P02686-2;P02686	2;2	2;2	2;2	Myelin basic protein	MBP	;	2	2	2	2	1	0	1	0	0	2	2	1	1	0	1	1	1	1	0	1	1	1	2	1	1	0	1	0	0	2	2	1	1	0	1	1	1	1	0	1	1	1
P02724-3;P02724-2;P02724	P02724-3;P02724-2;P02724	2;2;2	2;2;2	2;2;2	Glycophorin-A	GYPA	;;	3	2	2	2	0	0	0	0	0	0	0	0	0	0	0	0	1	0	0	1	0	0	2	1	0	0	0	0	0	0	0	0	0	0	0	0	1	0	0	1	0	0
P02730;P02730-2	P02730;P02730-2	23;22	23;22	23;22	Band 3 anion transport protein	SLC4A1	;	2	23	23	23	16	11	9	8	16	10	9	3	10	4	10	10	21	9	19	19	9	16	17	16	16	11	9	8	16	10	9	3	10	4	10	10	21	9	19	19	9	16
P02741;P02741-2	P02741;P02741-2	7;4	7;4	7;4	C-reactive protein;C-reactive protein(1-205)	CRP	;	2	7	7	7	7	6	5	3	4	4	2	4	4	3	2	0	6	1	6	2	1	2	5	4	7	6	5	3	4	4	2	4	4	3	2	0	6	1	6	2	1	2
P02743	P02743	7	7	7	Serum amyloid P-component;Serum amyloid P-component(1-203)	APCS		1	7	7	7	5	1	1	2	1	1	1	1	2	0	1	0	7	2	4	4	6	6	5	6	5	1	1	2	1	1	1	1	2	0	1	0	7	2	4	4	6	6
P02745	P02745	5	5	5	Complement C1q subcomponent subunit A	C1QA		1	5	5	5	5	1	3	4	2	2	5	0	1	1	0	0	2	2	2	2	1	3	1	1	5	1	3	4	2	2	5	0	1	1	0	0	2	2	2	2	1	3
P02746	P02746	6	6	6	Complement C1q subcomponent subunit B	C1QB		1	6	6	6	6	1	3	4	5	5	5	1	2	3	2	0	4	3	5	3	2	4	1	1	6	1	3	4	5	5	5	1	2	3	2	0	4	3	5	3	2	4
P02747	P02747	5	5	5	Complement C1q subcomponent subunit C	C1QC		1	5	5	5	5	3	2	4	4	5	4	2	4	2	3	0	3	4	5	3	1	3	0	2	5	3	2	4	4	5	4	2	4	2	3	0	3	4	5	3	1	3
P02748;CON__Q3MHN2	P02748	27;2	27;2	26;2	Complement component C9;Complement component C9a;Complement component C9b	C9		2	27	27	26	23	20	22	23	18	17	10	9	20	13	8	7	23	16	21	12	17	16	20	21	23	20	22	23	18	17	10	9	20	13	8	7	23	16	21	12	17	16
P02749;CON__P17690	P02749	21;3	21;3	21;3	Beta-2-glycoprotein 1	APOH		2	21	21	21	19	16	17	17	14	13	10	12	16	14	13	6	15	14	14	11	14	14	15	15	19	16	17	17	14	13	10	12	16	14	13	6	15	14	14	11	14	14
P02750	P02750	14	14	14	Leucine-rich alpha-2-glycoprotein	LRG1		1	14	14	14	12	12	10	10	10	11	11	11	7	9	9	9	12	7	14	8	7	9	11	8	12	12	10	10	10	11	11	11	7	9	9	9	12	7	14	8	7	9
P02751;P02751-3;P02751-8;P02751-15;P02751-14;P02751-17;P02751-7;P02751-6;P02751-5;P02751-9;P02751-11;P02751-10;P02751-13;P02751-4;P02751-12;P02751-16;P02751-2	P02751;P02751-3;P02751-8;P02751-15;P02751-14;P02751-17;P02751-7;P02751-6;P02751-5;P02751-9;P02751-11;P02751-10;P02751-13;P02751-4;P02751-12	74;73;72;72;71;71;71;69;69;69;69;68;66;64;61;17;15	74;73;72;72;71;71;71;69;69;69;69;68;66;64;61;17;15	74;73;72;72;71;71;71;69;69;69;69;68;66;64;61;17;15	Fibronectin;Anastellin;Ugl-Y1;Ugl-Y2;Ugl-Y3	FN1	;;;;;;;;;;;;;;	17	74	74	74	48	41	44	40	43	21	45	20	50	39	26	12	58	60	61	41	32	27	39	30	48	41	44	40	43	21	45	20	50	39	26	12	58	60	61	41	32	27
P02753	P02753	12	12	12	Retinol-binding protein 4;Plasma retinol-binding protein(1-182);Plasma retinol-binding protein(1-181);Plasma retinol-binding protein(1-179);Plasma retinol-binding protein(1-176)	RBP4		1	12	12	12	11	10	9	9	7	10	6	7	10	6	6	7	7	3	6	5	5	9	7	6	11	10	9	9	7	10	6	7	10	6	6	7	7	3	6	5	5	9
P02760;CON__P00978	P02760	16;1	16;1	16;1	Protein AMBP;Alpha-1-microglobulin;Inter-alpha-trypsin inhibitor light chain;Trypstatin	AMBP		2	16	16	16	15	13	15	14	12	13	13	10	14	13	11	9	15	12	12	13	11	15	11	11	15	13	15	14	12	13	13	10	14	13	11	9	15	12	12	13	11	15
P02763	P02763	14	10	10	Alpha-1-acid glycoprotein 1	ORM1		1	14	10	10	14	12	10	12	11	11	11	10	11	10	9	10	10	7	10	9	7	8	12	11	10	9	8	9	8	8	9	7	9	7	6	8	8	5	7	7	5	6
P02765	P02765	17	17	14	Alpha-2-HS-glycoprotein;Alpha-2-HS-glycoprotein chain A;Alpha-2-HS-glycoprotein chain B	AHSG		1	17	17	14	12	9	14	10	6	8	9	7	12	10	6	8	10	8	7	10	8	9	12	9	12	9	14	10	6	8	9	7	12	10	6	8	10	8	7	10	8	9
P02766	P02766	13	13	13	Transthyretin	TTR		1	13	13	13	8	10	9	11	7	7	8	7	11	6	5	8	9	6	4	8	6	8	10	6	8	10	9	11	7	7	8	7	11	6	5	8	9	6	4	8	6	8
P02774;P02774-3;P02774-2;CON__Q3MHN5;CON__ENSEMBL:ENSBTAP00000018229	P02774;P02774-3;P02774-2	44;44;34;8;8	44;44;34;8;8	44;44;34;8;8	Vitamin D-binding protein	GC	;;	5	44	44	44	38	33	31	32	29	28	31	23	36	25	29	24	37	26	35	30	26	32	38	33	38	33	31	32	29	28	31	23	36	25	29	24	37	26	35	30	26	32
P02775	P02775	3	3	3	Platelet basic protein;Connective tissue-activating peptide III;TC-2;Connective tissue-activating peptide III(1-81);Beta-thromboglobulin;Neutrophil-activating peptide 2(74);Neutrophil-activating peptide 2(73);Neutrophil-activating peptide 2;TC-1;Neutrophil-activating peptide 2(1-66);Neutrophil-activating peptide 2(1-63)	PPBP		1	3	3	3	3	2	1	0	2	3	1	0	1	1	2	1	2	1	3	3	0	1	2	1	3	2	1	0	2	3	1	0	1	1	2	1	2	1	3	3	0	1
P02776;P10720	P02776;P10720	4;2	4;2	4;2	Platelet factor 4;Platelet factor 4, short form;Platelet factor 4 variant;Platelet factor 4 variant(4-74);Platelet factor 4 variant(5-74);Platelet factor 4 variant(6-74)	PF4;PF4V1	;	2	4	4	4	4	1	0	1	3	3	2	0	2	0	2	2	4	3	4	4	2	1	2	1	4	1	0	1	3	3	2	0	2	0	2	2	4	3	4	4	2	1
P02786	P02786	24	24	24	Transferrin receptor protein 1;Transferrin receptor protein 1, serum form	TFRC		1	24	24	24	15	14	13	15	15	16	19	3	3	15	11	3	17	12	14	19	7	13	5	3	15	14	13	15	15	16	19	3	3	15	11	3	17	12	14	19	7	13
P02787;CON__Q2HJF0	P02787	95;2	95;2	93;1	Serotransferrin	TF		2	95	95	93	74	64	71	71	70	51	58	45	79	70	46	49	72	59	58	55	55	50	74	59	74	64	71	71	70	51	58	45	79	70	46	49	72	59	58	55	55	50
268570;1268571;1268572;1268573;1268574;1268575;1268576;1268577;1268578;1268579;1268580;1268581;1268582;1268583;1268584;1268585;1268586;1268587;1268588;1268589;1268590;1268591;1268592;1268593;1268594;1268595;1268596;1268597;1268598;1268599;1268600;1268601;1268602;1268603;1268604;1268605;1268606;1268607;1268608;1268609;1268610;1268611;1268612;1268613;1268614;1268615;1268616;1268617;1268618;1268619;…	14386;14387;14388;14389;14390;14391;14392;14393;14394;14395;14396;14397;14398;14399;14400;14401;14402;14403;14404;14405;14406;14407;14408;14409;14410;14411;14412;14413;14414;14415;14416;14417;14418;14419;14420;14421;14422;14423;14424;14425;14426;14427;14428;14429;14430;14431;14432;14433;14434;14435;14436;14437;14438;14439;14440;14441;14442;14443;14444;14445;14446;14447;14448;14449;14450;14451;144…
;1175198;1175199;1175200;1175201;1175202;1175203;1175204;1175205;1175206;1175207;1175208;1175209;1175210;1175211;1175212;1175213;1175214;1175215;1175216;1175217;1175218;1175219;1175220;1175221;1175222;1175223;1175224;1175225;1175226;1175227;1175228;1175229;1175230;1175231;1175232;1175233;1175234	14402;14521;35858;35993;65540;77552;86545;98979;100909;103505;103515;103834;103838;106278;106279;107109;107117;113844;116386;122354;122419;122424;137455;144147;144189;159083;160053;160069;160722;173609;173629;185923;186042;186055;186734;186802;196649;196710;203161;203172;204040;261039;261083;322046;322048;425895;425916;429739;429828;429835;451866;490801;492693;526865;527573;529477;555137;555256;5…	1158;1159;1160;1161;1162;1163;1164	128;275;332;401;408;483;518
P02788;P02788-2	P02788;P02788-2	58;57	58;57	55;54	Lactotransferrin;Lactoferricin-H;Kaliocin-1;Lactoferroxin-A;Lactoferroxin-B;Lactoferroxin-C	LTF	;	2	58	58	55	53	13	25	10	34	7	29	9	21	7	49	27	34	18	48	37	14	5	20	13	53	13	25	10	34	7	29	9	21	7	49	27	34	18	48	37	14	5
P02790	P02790	32	32	32	Hemopexin	HPX		1	32	32	32	28	29	25	25	21	21	26	17	28	22	18	19	25	17	23	24	21	23	26	24	28	29	25	25	21	21	26	17	28	22	18	19	25	17	23	24	21	23
P02792	P02792	9	9	9	Ferritin light chain	FTL		1	9	9	9	6	4	4	4	4	4	5	3	0	2	1	4	2	8	3	2	4	5	4	3	6	4	4	4	4	4	5	3	0	2	1	4	2	8	3	2	4	5
P02794	P02794	17	17	17	Ferritin heavy chain;Ferritin heavy chain, N-terminally processed	FTH1		1	17	17	17	11	4	8	5	9	9	9	8	1	4	5	6	7	15	11	11	11	11	9	12	11	4	8	5	9	9	9	8	1	4	5	6	7	15	11	11	11	11
P80297;P13640-2;P02795;P13640;P04731	P80297;P13640-2;P02795;P13640	3;3;3;3;1	3;3;3;3;1	0;0;0;0;0	Metallothionein-1X;Metallothionein-1G;Metallothionein-2	MT1X;MT1G;MT2A	;;;	5	3	3	0	2	2	3	1	2	2	2	2	2	1	1	0	1	2	3	2	1	2	2	1	2	2	3	1	2	2	2	2	2	1	1	0	1	2	3	2	1	2
P03372;P03372-2;P03372-3;P03372-4	P03372;P03372-2;P03372-3	11;10;9;4	11;10;9;4	11;10;9;4	Estrogen receptor	ESR1	;;	4	11	11	11	1	0	0	0	0	1	3	2	4	0	3	1	0	0	0	5	8	7	7	11	1	0	0	0	0	1	3	2	4	0	3	1	0	0	0	5	8	7
P03886	P03886	1	1	1	NADH-ubiquinone oxidoreductase chain 1	MT-ND1		1	1	1	1	1	0	0	1	0	1	0	0	0	0	0	0	1	1	0	1	0	1	1	1	1	0	0	1	0	1	0	0	0	0	0	0	1	1	0	1	0	1
P03897	P03897	1	1	1	NADH-ubiquinone oxidoreductase chain 3	MT-ND3		1	1	1	1	1	0	0	1	1	0	0	0	0	1	0	0	0	1	1	1	0	1	1	1	1	0	0	1	1	0	0	0	0	1	0	0	0	1	1	1	0	1
P03905	P03905	2	2	2	NADH-ubiquinone oxidoreductase chain 4	MT-ND4		1	2	2	2	2	1	0	2	1	0	2	0	2	0	0	0	0	1	1	1	1	1	2	2	2	1	0	2	1	0	2	0	2	0	0	0	0	1	1	1	1	1
P03915	P03915	2	2	2	NADH-ubiquinone oxidoreductase chain 5	MT-ND5		1	2	2	2	0	0	0	0	0	1	1	0	0	1	0	0	0	1	1	0	1	2	1	2	0	0	0	0	0	1	1	0	0	1	0	0	0	1	1	0	1	2
P03928	P03928	4	4	4	ATP synthase protein 8	MT-ATP8		1	4	4	4	3	1	1	1	2	1	2	1	2	3	1	0	0	2	1	2	2	0	1	3	3	1	1	1	2	1	2	1	2	3	1	0	0	2	1	2	2	0
P03950	P03950	6	6	6	Angiogenin	ANG		1	6	6	6	4	2	4	3	3	4	2	4	3	3	2	2	3	4	3	4	3	4	4	5	4	2	4	3	3	4	2	4	3	3	2	2	3	4	3	4	3	4
P03951-2;P03951	P03951-2;P03951	12;12	11;11	11;11	Coagulation factor XI;Coagulation factor XIa heavy chain;Coagulation factor XIa light chain	F11	;	2	12	11	11	4	7	5	6	1	0	1	0	5	1	0	0	7	2	2	0	0	1	5	1	3	6	4	5	1	0	1	0	5	1	0	0	6	2	1	0	0	1
P03952	P03952	28	28	26	Plasma kallikrein;Plasma kallikrein heavy chain;Plasma kallikrein light chain	KLKB1		1	28	28	26	23	15	18	11	14	3	6	0	16	12	7	6	20	9	12	4	7	11	9	5	23	15	18	11	14	3	6	0	16	12	7	6	20	9	12	4	7	11
P03956	P03956	4	4	4	Interstitial collagenase;22 kDa interstitial collagenase;27 kDa interstitial collagenase	MMP1		1	4	4	4	0	1	0	0	0	0	0	0	0	1	0	0	0	0	0	4	0	0	0	0	0	1	0	0	0	0	0	0	0	1	0	0	0	0	0	4	0	0
P03973	P03973	4	4	4	Antileukoproteinase	SLPI		1	4	4	4	3	3	4	3	3	2	3	0	2	1	2	1	1	0	3	2	1	0	2	0	3	3	4	3	3	2	3	0	2	1	2	1	1	0	3	2	1	0
P04003;CON__Q28065	P04003	29;1	29;1	29;1	C4b-binding protein alpha chain	C4BPA		2	29	29	29	25	16	14	14	21	19	20	11	17	10	18	3	24	17	21	21	13	20	20	12	25	16	14	14	21	19	20	11	17	10	18	3	24	17	21	21	13	20
P04004;CON__Q3ZBS7	P04004	16;2	16;2	16;2	Vitronectin;Vitronectin V65 subunit;Vitronectin V10 subunit;Somatomedin-B	VTN		2	16	16	16	14	12	12	13	10	8	11	7	13	13	9	9	14	11	10	12	11	11	13	11	14	12	12	13	10	8	11	7	13	13	9	9	14	11	10	12	11	11
P04035-2;P04035;P04035-3	P04035-2;P04035;P04035-3	7;7;7	7;7;7	7;7;7	3-hydroxy-3-methylglutaryl-coenzyme A reductase	HMGCR	;;	3	7	7	7	7	0	1	0	1	1	0	0	1	1	4	0	0	1	1	1	1	2	1	1	7	0	1	0	1	1	0	0	1	1	4	0	0	1	1	1	1	2
P04040	P04040	33	33	33	Catalase	CAT		1	33	33	33	28	24	21	28	26	25	23	17	26	21	28	26	27	20	27	26	19	28	23	24	28	24	21	28	26	25	23	17	26	21	28	26	27	20	27	26	19	28
P04049;P04049-2	P04049;P04049-2	7;7	5;5	5;5	RAF proto-oncogene serine/threonine-protein kinase	RAF1	;	2	7	5	5	1	2	1	4	2	1	5	2	6	1	0	4	3	0	1	5	2	5	3	4	1	1	0	3	0	1	4	1	4	0	0	2	1	0	0	3	1	3
P04062-4;P04062-2;P04062;P04062-5;P04062-3	P04062-4;P04062-2;P04062;P04062-5;P04062-3	16;16;16;14;8	16;16;16;14;8	16;16;16;14;8	Glucosylceramidase	GBA	;;;;	5	16	16	16	6	7	9	13	9	7	13	8	9	6	2	7	6	2	1	10	4	6	4	5	6	7	9	13	9	7	13	8	9	6	2	7	6	2	1	10	4	6
P04066	P04066	19	19	19	Tissue alpha-L-fucosidase	FUCA1		1	19	19	19	12	14	11	12	13	9	12	8	13	10	9	8	9	10	5	7	6	7	8	7	12	14	11	12	13	9	12	8	13	10	9	8	9	10	5	7	6	7
P04070;P04070-2	P04070;P04070-2	6;6	6;6	6;6	Vitamin K-dependent protein C;Vitamin K-dependent protein C light chain;Vitamin K-dependent protein C heavy chain;Activation peptide	PROC	;	2	6	6	6	5	2	5	6	2	2	1	0	4	3	1	2	6	2	5	3	4	2	3	3	5	2	5	6	2	2	1	0	4	3	1	2	6	2	5	3	4	2
P04075;P04075-2	P04075;P04075-2	38;36	38;36	32;30	Fructose-bisphosphate aldolase A	ALDOA	;	2	38	38	32	32	30	27	31	27	30	30	31	28	25	26	25	26	25	24	31	25	25	29	28	32	30	27	31	27	30	30	31	28	25	26	25	26	25	24	31	25	25
P04080	P04080	8	8	8	Cystatin-B	CSTB		1	8	8	8	6	6	7	7	6	7	7	8	6	6	7	7	6	7	7	7	5	6	6	6	6	6	7	7	6	7	7	8	6	6	7	7	6	7	7	7	5	6
P04083	P04083	27	27	27	Annexin A1	ANXA1		1	27	27	27	24	9	11	16	21	17	23	20	25	20	21	14	23	23	23	19	16	18	21	19	24	9	11	16	21	17	23	20	25	20	21	14	23	23	23	19	16	18
P04085-2;P04085	P04085-2;P04085	1;1	1;1	1;1	Platelet-derived growth factor subunit A	PDGFA	;	2	1	1	1	1	0	1	0	0	0	0	0	0	0	0	0	0	0	0	0	0	0	0	0	1	0	1	0	0	0	0	0	0	0	0	0	0	0	0	0	0	0
P04114	P04114	181	181	178	Apolipoprotein B-100;Apolipoprotein B-48	APOB		1	181	181	178	128	104	85	53	93	87	96	78	97	59	88	63	148	113	145	114	60	110	108	60	128	104	85	53	93	87	96	78	97	59	88	63	148	113	145	114	60	110
P04150-2;P04150-6;P04150-10;P04150;P04150-3;P04150-7;P04150-5;P04150-13;P04150-12;P04150-11;P04150-9;P04150-8;P04150-16;P04150-15;P04150-14	P04150-2;P04150-6;P04150-10;P04150;P04150-3;P04150-7;P04150-5;P04150-13;P04150-12;P04150-11;P04150-9;P04150-8;P04150-16;P04150-15;P04150-14	4;4;4;4;4;3;3;3;3;3;3;3;2;2;2	4;4;4;4;4;3;3;3;3;3;3;3;2;2;2	4;4;4;4;4;3;3;3;3;3;3;3;2;2;2	Glucocorticoid receptor	NR3C1	;;;;;;;;;;;;;;	15	4	4	4	0	1	0	0	0	2	1	0	0	0	0	0	2	1	1	1	3	0	1	3	0	1	0	0	0	2	1	0	0	0	0	0	2	1	1	1	3	0
P04155	P04155	3	3	3	Trefoil factor 1	TFF1		1	3	3	3	0	0	0	1	0	0	1	1	3	1	1	0	3	0	0	2	0	0	2	0	0	0	0	1	0	0	1	1	3	1	1	0	3	0	0	2	0	0
P04156-2;P04156	P04156-2;P04156	5;5	5;5	5;5	Major prion protein	PRNP	;	2	5	5	5	2	0	1	1	1	1	2	2	0	1	1	0	3	3	1	3	4	4	3	4	2	0	1	1	1	1	2	2	0	1	1	0	3	3	1	3	4	4
P04179;P04179-4;P04179-2;P04179-3	P04179;P04179-4;P04179-2;P04179-3	16;15;12;9	16;15;12;9	16;15;12;9	Superoxide dismutase [Mn], mitochondrial	SOD2	;;;	4	16	16	16	13	12	9	9	12	12	15	11	4	7	10	3	11	11	11	15	7	10	8	9	13	12	9	9	12	12	15	11	4	7	10	3	11	11	11	15	7	10
P04180	P04180	6	6	6	Phosphatidylcholine-sterol acyltransferase	LCAT		1	6	6	6	3	5	6	6	3	2	0	2	5	2	3	2	5	3	3	1	2	4	2	1	3	5	6	6	3	2	0	2	5	2	3	2	5	3	3	1	2	4
P04181;P04181-2	P04181;P04181-2	24;17	24;17	24;17	Ornithine aminotransferase, mitochondrial;Ornithine aminotransferase, hepatic form;Ornithine aminotransferase, renal form	OAT	;	2	24	24	24	18	16	19	21	16	14	10	13	15	16	11	12	13	14	12	17	13	16	13	16	18	16	19	21	16	14	10	13	15	16	11	12	13	14	12	17	13	16
P04183	P04183	1	1	1	Thymidine kinase, cytosolic	TK1		1	1	1	1	0	1	0	1	0	1	1	1	1	1	1	1	0	0	1	0	0	1	0	0	0	1	0	1	0	1	1	1	1	1	1	1	0	0	1	0	0	1
P04196	P04196	19	19	19	Histidine-rich glycoprotein	HRG		1	19	19	19	16	18	15	16	16	14	14	12	18	15	12	13	17	14	17	14	16	16	16	14	16	18	15	16	16	14	14	12	18	15	12	13	17	14	17	14	16	16
P04216	P04216	4	4	4	Thy-1 membrane glycoprotein	THY1		1	4	4	4	4	4	3	3	2	2	3	3	3	4	4	1	4	4	4	4	3	4	4	4	4	4	3	3	2	2	3	3	3	4	4	1	4	4	4	4	3	4
P04217;P04217-2	P04217;P04217-2	17;12	17;12	16;11	Alpha-1B-glycoprotein	A1BG	;	2	17	17	16	17	15	16	17	17	16	15	14	15	15	15	12	17	16	17	14	16	15	16	16	17	15	16	17	17	16	15	14	15	15	15	12	17	16	17	14	16	15
P04220	P04220	16	1	1	Ig mu heavy chain disease protein			1	16	1	1	14	8	11	9	10	7	9	6	13	10	8	6	9	10	10	8	9	12	12	10	1	0	0	0	0	0	1	0	1	0	0	0	0	0	0	0	0	1
P04222	P04222	12	2	0	HLA class I histocompatibility antigen, Cw-3 alpha chain	HLA-C		1	12	2	0	6	3	3	6	9	9	10	7	5	3	2	2	9	6	5	6	4	5	7	6	0	0	0	0	1	2	2	0	1	0	0	0	2	0	0	0	0	0
P04233;P04233-3	P04233	9;4	2;0	2;0	HLA class II histocompatibility antigen gamma chain	CD74		2	9	2	2	6	3	2	4	5	6	8	4	3	5	3	2	4	7	4	5	4	4	3	4	1	1	1	1	1	2	2	1	1	2	1	1	1	2	1	1	1	1
P04233-2	P04233-2	9	9	2	HLA class II histocompatibility antigen gamma chain	CD74		1	9	9	2	7	3	1	3	6	5	8	4	3	5	3	1	4	7	4	5	3	5	3	4	7	3	1	3	6	5	8	4	3	5	3	1	4	7	4	5	3	5
P04264;CON__P04264	P04264;CON__P04264	26;25	23;22	16;15	Keratin, type II cytoskeletal 1	KRT1	;	2	26	23	16	17	8	10	19	12	9	14	6	13	11	10	5	12	9	15	15	13	8	7	12	15	8	9	18	11	6	11	4	13	10	7	4	12	9	13	12	12	7
P04271	P04271	3	3	3	Protein S100-B	S100B		1	3	3	3	1	0	1	0	1	0	2	3	2	3	0	1	2	1	1	3	1	2	3	2	1	0	1	0	1	0	2	3	2	3	0	1	2	1	1	3	1	2
P04275;P04275-2	P04275	62;3	62;3	62;3	von Willebrand factor;von Willebrand antigen 2	VWF		2	62	62	62	44	20	21	26	27	42	25	20	36	14	22	14	41	23	27	34	27	29	22	37	44	20	21	26	27	42	25	20	36	14	22	14	41	23	27	34	27	29
P04278;P04278-5;P04278-2;P04278-3;P04278-4;CON__Q6T181	P04278;P04278-5;P04278-2;P04278-3;P04278-4	10;9;7;7;6;1	10;9;7;7;6;1	10;9;7;7;6;1	Sex hormone-binding globulin	SHBG	;;;;	6	10	10	10	6	9	5	5	1	1	4	2	8	4	2	2	4	3	2	1	2	3	7	5	6	9	5	5	1	1	4	2	8	4	2	2	4	3	2	1	2	3
P04350	P04350	33	6	2	Tubulin beta-4A chain	TUBB4A		1	33	6	2	22	26	22	24	23	23	26	25	27	25	22	22	20	22	22	24	19	25	24	25	3	3	2	2	2	3	2	3	3	4	2	3	1	4	2	2	1	2
P04406;O14556	P04406	32;1	32;1	4;0	Glyceraldehyde-3-phosphate dehydrogenase	GAPDH		2	32	32	4	27	18	19	18	18	29	23	27	28	20	22	21	20	18	20	21	18	19	20	20	27	18	19	18	18	29	23	27	28	20	22	21	20	18	20	21	18	19
P04406-2	P04406-2	30	2	2	Glyceraldehyde-3-phosphate dehydrogenase	GAPDH		1	30	2	2	26	17	18	17	17	26	24	27	26	19	21	20	19	17	20	22	17	18	18	20	0	0	0	0	0	0	2	2	0	0	1	0	0	0	0	2	0	0
P04424;P04424-2;P04424-3	P04424;P04424-2;P04424-3	25;23;21	25;23;21	25;23;21	Argininosuccinate lyase	ASL	;;	3	25	25	25	19	12	9	16	13	14	19	13	16	10	10	19	8	8	9	14	10	14	12	10	19	12	9	16	13	14	19	13	16	10	10	19	8	8	9	14	10	14
P04430	P04430	2	2	2	Ig kappa chain V-I region BAN			1	2	2	2	2	2	2	2	2	1	1	0	2	2	1	0	2	2	2	0	2	2	2	2	2	2	2	2	2	1	1	0	2	2	1	0	2	2	2	0	2	2
P04433;A0A0A0MRZ8	P04433;A0A0A0MRZ8	3;2	3;2	3;2	Ig kappa chain V-III region VG	IGKV3D-11	;	2	3	3	3	2	2	2	3	2	2	2	1	3	2	2	0	2	2	2	2	2	1	2	2	2	2	2	3	2	2	2	1	3	2	2	0	2	2	2	2	2	1
P04440	P04440	7	6	6	HLA class II histocompatibility antigen, DP beta 1 chain	HLA-DPB1		1	7	6	6	2	0	2	5	2	5	6	2	0	2	3	0	3	3	3	2	1	6	0	5	2	0	1	4	2	5	6	2	0	2	3	0	2	2	2	1	1	5
P04626-5;P04626-4;P04626;P04626-3;P04626-2;P04626-6;Q15303-4;Q15303-3;Q15303-2;Q15303;Q16584-2;Q02779;P80192;P80192-4	P04626-5;P04626-4;P04626;P04626-3;P04626-2	15;15;15;10;10;6;2;2;2;2;1;1;1;1	15;15;15;10;10;6;2;2;2;2;1;1;1;1	14;14;14;9;9;6;1;1;1;1;0;0;0;0	Receptor tyrosine-protein kinase erbB-2	ERBB2	;;;;	14	15	15	14	6	2	1	13	3	5	5	5	2	2	1	3	0	1	1	3	0	2	2	1	6	2	1	13	3	5	5	5	2	2	1	3	0	1	1	3	0	2
P04632	P04632	13	13	11	Calpain small subunit 1	CAPNS1		1	13	13	11	12	9	6	10	8	9	11	10	7	9	7	7	9	8	8	12	10	10	11	11	12	9	6	10	8	9	11	10	7	9	7	7	9	8	8	12	10	10
P04733	P04733	2	2	1	Metallothionein-1F	MT1F		1	2	2	1	2	1	1	1	2	2	0	0	0	1	0	0	0	0	1	0	0	0	1	0	2	1	1	1	2	2	0	0	0	1	0	0	0	0	1	0	0	0
P04745;P19961;P19961-2;P04746-2;CON__Q3MHH8	P04745;P19961;P19961-2	8;6;4;3;2	8;6;4;3;2	2;0;0;0;0	Alpha-amylase 1;Alpha-amylase 2B	AMY1A;AMY2B	;;	5	8	8	2	0	1	0	0	0	0	1	0	2	2	3	0	2	1	1	0	7	1	6	0	0	1	0	0	0	0	1	0	2	2	3	0	2	1	1	0	7	1
P04792	P04792	18	18	18	Heat shock protein beta-1	HSPB1		1	18	18	18	14	14	12	14	10	14	16	12	8	10	13	13	15	15	14	14	13	17	17	16	14	14	12	14	10	14	16	12	8	10	13	13	15	15	14	14	13	17
P04818;P04818-2;P04818-3	P04818;P04818-2;P04818-3	5;4;3	5;4;3	5;4;3	Thymidylate synthase	TYMS	;;	3	5	5	5	0	0	4	1	0	2	2	0	0	5	0	0	1	0	0	0	0	0	0	0	0	0	4	1	0	2	2	0	0	5	0	0	1	0	0	0	0	0
P04839;Q9Y5S8-2	P04839	11;1	11;1	10;0	Cytochrome b-245 heavy chain	CYBB		2	11	11	10	7	1	1	4	2	4	8	2	3	3	5	0	9	7	7	8	3	3	3	5	7	1	1	4	2	4	8	2	3	3	5	0	9	7	7	8	3	3
P04843	P04843	32	32	32	Dolichyl-diphosphooligosaccharide--protein glycosyltransferase subunit 1	RPN1		1	32	32	32	24	16	16	25	19	18	29	22	23	21	27	11	21	21	24	25	24	28	18	25	24	16	16	25	19	18	29	22	23	21	27	11	21	21	24	25	24	28
P04844-2;P04844	P04844-2;P04844	24;24	24;24	24;24	Dolichyl-diphosphooligosaccharide--protein glycosyltransferase subunit 2	RPN2	;	2	24	24	24	20	14	13	18	13	12	22	17	18	16	17	13	18	17	17	21	17	23	13	19	20	14	13	18	13	12	22	17	18	16	17	13	18	17	17	21	17	23
P04899;P04899-4;P04899-6;P04899-3;P04899-5;P04899-2;P11488;P19087;A8MTJ3	P04899;P04899-4;P04899-6;P04899-3;P04899-5;P04899-2	17;17;16;16;16;16;1;1;1	17;17;16;16;16;16;1;1;1	12;12;12;12;12;12;0;0;0	Guanine nucleotide-binding protein G(i) subunit alpha-2	GNAI2	;;;;;	9	17	17	12	14	8	5	10	12	11	14	7	13	9	12	10	13	12	11	14	12	15	13	15	14	8	5	10	12	11	14	7	13	9	12	10	13	12	11	14	12	15
P04920-2;P04920-3;P04920	P04920-2;P04920-3;P04920	16;16;16	16;16;16	14;14;14	Anion exchange protein 2	SLC4A2	;;	3	16	16	14	2	2	2	4	2	12	14	3	6	3	5	4	4	3	4	6	4	5	4	7	2	2	2	4	2	12	14	3	6	3	5	4	4	3	4	6	4	5
P04921-2;P04921-3;P04921	P04921-2;P04921-3;P04921	1;1;1	1;1;1	1;1;1	Glycophorin-C	GYPC	;;	3	1	1	1	0	0	0	0	0	0	0	0	0	0	0	0	1	1	1	1	1	1	1	1	0	0	0	0	0	0	0	0	0	0	0	0	1	1	1	1	1	1
P05023-4;P05023;P05023-3;P05023-2	P05023-4;P05023;P05023-3;P05023-2	35;35;33;23	35;35;33;23	21;21;19;18	Sodium/potassium-transporting ATPase subunit alpha-1	ATP1A1	;;;	4	35	35	21	25	12	20	23	21	23	29	22	24	24	23	16	26	18	24	30	26	23	22	29	25	12	20	23	21	23	29	22	24	24	23	16	26	18	24	30	26	23
P05026-2;P05026	P05026-2;P05026	9;9	9;9	9;9	Sodium/potassium-transporting ATPase subunit beta-1	ATP1B1	;	2	9	9	9	6	5	4	2	6	7	7	5	6	4	8	5	6	4	7	8	7	3	5	9	6	5	4	2	6	7	7	5	6	4	8	5	6	4	7	8	7	3
P05067-10;P05067-4;P05067-6;P05067-11;P05067-8;P05067;P05067-3;P05067-5;P05067-7;P05067-9;P05067-2	P05067-10;P05067-4;P05067-6;P05067-11;P05067-8;P05067;P05067-3;P05067-5;P05067-7;P05067-9	10;10;10;10;10;10;9;9;9;9;4	10;10;10;10;10;10;9;9;9;9;4	10;10;10;10;10;10;9;9;9;9;4	Amyloid beta A4 protein;N-APP;Soluble APP-alpha;Soluble APP-beta;C99;Beta-amyloid protein 42;Beta-amyloid protein 40;C83;P3(42);P3(40);C80;Gamma-secretase C-terminal fragment 59;Gamma-secretase C-terminal fragment 57;Gamma-secretase C-terminal fragment 50;C31	APP	;;;;;;;;;	11	10	10	10	7	7	6	5	9	3	10	4	7	8	4	3	7	5	7	7	6	4	4	5	7	7	6	5	9	3	10	4	7	8	4	3	7	5	7	7	6	4
P05089;P05089-2;P05089-3	P05089;P05089-2;P05089-3	10;9;6	10;9;6	10;9;6	Arginase-1	ARG1	;;	3	10	10	10	7	2	1	9	5	1	6	0	1	0	5	0	6	1	7	5	0	0	2	0	7	2	1	9	5	1	6	0	1	0	5	0	6	1	7	5	0	0
P05090	P05090	7	7	7	Apolipoprotein D	APOD		1	7	7	7	5	5	4	5	3	3	5	3	6	2	2	2	5	4	7	4	3	6	6	5	5	5	4	5	3	3	5	3	6	2	2	2	5	4	7	4	3	6
P05091;P05091-2	P05091;P05091-2	31;26	28;24	27;23	Aldehyde dehydrogenase, mitochondrial	ALDH2	;	2	31	28	27	27	15	26	28	26	22	25	23	20	21	23	19	24	26	23	24	23	24	25	26	24	12	24	25	23	20	22	20	17	19	21	17	21	23	21	21	20	21
P05093	P05093	18	18	18	Steroid 17-alpha-hydroxylase/17,20 lyase	CYP17A1		1	18	18	18	6	3	0	2	1	1	3	0	17	4	13	0	1	1	0	3	0	1	1	0	6	3	0	2	1	1	3	0	17	4	13	0	1	1	0	3	0	1
P05106-2;P05106-3;P05106	P05106-2;P05106-3;P05106	16;16;16	16;16;16	16;16;16	Integrin beta-3	ITGB3	;;	3	16	16	16	9	7	3	9	11	5	4	0	1	2	4	0	11	4	9	12	4	5	4	5	9	7	3	9	11	5	4	0	1	2	4	0	11	4	9	12	4	5
P05107	P05107	22	22	22	Integrin beta-2	ITGB2		1	22	22	22	19	2	4	9	11	12	15	2	2	3	16	0	14	17	20	14	6	3	6	6	19	2	4	9	11	12	15	2	2	3	16	0	14	17	20	14	6	3
P05108;P05108-2	P05108;P05108-2	17;13	17;13	17;13	Cholesterol side-chain cleavage enzyme, mitochondrial	CYP11A1	;	2	17	17	17	8	4	2	0	0	1	1	1	14	6	9	0	3	0	1	1	0	0	0	0	8	4	2	0	0	1	1	1	14	6	9	0	3	0	1	1	0	0
P05109	P05109	10	10	10	Protein S100-A8;Protein S100-A8, N-terminally processed	S100A8		1	10	10	10	9	4	4	4	4	2	9	6	3	4	8	3	7	4	7	8	3	1	3	3	9	4	4	4	4	2	9	6	3	4	8	3	7	4	7	8	3	1
P05114	P05114	5	5	5	Non-histone chromosomal protein HMG-14	HMGN1		1	5	5	5	1	0	0	0	0	3	2	0	1	0	1	2	0	1	0	4	3	2	0	0	1	0	0	0	0	3	2	0	1	0	1	2	0	1	0	4	3	2
P05120	P05120	2	2	2	Plasminogen activator inhibitor 2	SERPINB2		1	2	2	2	0	0	0	0	0	0	1	0	0	0	0	0	0	0	2	0	0	1	0	0	0	0	0	0	0	0	1	0	0	0	0	0	0	0	2	0	0	1
P05121-2;P05121	P05121-2;P05121	4;4	4;4	4;4	Plasminogen activator inhibitor 1	SERPINE1	;	2	4	4	4	4	0	1	0	1	0	0	0	0	1	0	0	1	0	1	0	0	0	0	0	4	0	1	0	1	0	0	0	0	1	0	0	1	0	1	0	0	0
P05141	P05141	14	5	5	ADP/ATP translocase 2;ADP/ATP translocase 2, N-terminally processed	SLC25A5		1	14	5	5	14	10	9	11	9	10	12	8	13	10	10	4	10	10	5	12	9	11	9	10	5	3	3	4	3	5	5	3	4	2	3	0	3	3	0	4	2	4
P05154	P05154	9	9	9	Plasma serine protease inhibitor	SERPINA5		1	9	9	9	5	0	7	3	2	2	5	0	0	0	2	4	4	4	3	2	1	4	5	2	5	0	7	3	2	2	5	0	0	0	2	4	4	4	3	2	1	4
P05155;P05155-3;P05155-2;CON__P50448	P05155;P05155-3;P05155-2	21;21;20;1	21;21;20;1	21;21;20;1	Plasma protease C1 inhibitor	SERPING1	;;	4	21	21	21	19	16	13	15	13	12	15	11	17	14	10	12	14	13	16	13	14	11	15	14	19	16	13	15	13	12	15	11	17	14	10	12	14	13	16	13	14	11
P05156;CON__Q32PI4	P05156	26;1	26;1	26;1	Complement factor I;Complement factor I heavy chain;Complement factor I light chain	CFI		2	26	26	26	21	20	21	23	21	19	17	8	22	18	17	13	23	15	19	13	16	20	19	17	21	20	21	23	21	19	17	8	22	18	17	13	23	15	19	13	16	20
P05160	P05160	14	14	14	Coagulation factor XIII B chain	F13B		1	14	14	14	10	7	9	5	6	2	1	0	9	0	1	1	9	7	9	1	3	3	4	1	10	7	9	5	6	2	1	0	9	0	1	1	9	7	9	1	3	3
P05161	P05161	8	8	8	Ubiquitin-like protein ISG15	ISG15		1	8	8	8	6	5	5	5	5	6	6	5	4	1	4	0	2	4	3	4	1	6	4	2	6	5	5	5	5	6	6	5	4	1	4	0	2	4	3	4	1	6
P05164-2;P05164;P05164-3	P05164-2;P05164;P05164-3	43;43;43	43;43;43	38;38;38	Myeloperoxidase;Myeloperoxidase;89 kDa myeloperoxidase;84 kDa myeloperoxidase;Myeloperoxidase light chain;Myeloperoxidase heavy chain	MPO	;;	3	43	43	38	38	22	17	11	32	11	28	9	16	5	37	8	29	18	33	28	11	2	19	11	38	22	17	11	32	11	28	9	16	5	37	8	29	18	33	28	11	2
P05165-2;P05165;P05165-3	P05165-2;P05165;P05165-3	32;32;31	32;32;31	32;32;31	Propionyl-CoA carboxylase alpha chain, mitochondrial	PCCA	;;	3	32	32	32	29	10	8	12	17	25	25	16	22	13	15	12	8	11	11	16	12	16	9	18	29	10	8	12	17	25	25	16	22	13	15	12	8	11	11	16	12	16
P05166;P05166-2	P05166;P05166-2	23;23	23;23	23;23	Propionyl-CoA carboxylase beta chain, mitochondrial	PCCB	;	2	23	23	23	21	9	9	14	18	18	19	12	13	11	15	13	6	8	10	13	15	17	7	14	21	9	9	14	18	18	19	12	13	11	15	13	6	8	10	13	15	17
P05186;P05186-3;P05186-2;REV__Q86WI3-3;REV__Q86WI3-2;REV__Q86WI3-5;REV__Q86WI3-6;REV__Q86WI3-4;REV__Q86WI3	P05186;P05186-3;P05186-2	21;19;16;1;1;1;1;1;1	21;19;16;1;1;1;1;1;1	21;19;16;1;1;1;1;1;1	Alkaline phosphatase, tissue-nonspecific isozyme	ALPL	;;	9	21	21	21	6	3	9	3	6	3	14	16	2	19	3	1	5	6	10	1	4	5	2	2	6	3	9	3	6	3	14	16	2	19	3	1	5	6	10	1	4	5
P05187;P09923	P05187	26;5	8;0	8;0	Alkaline phosphatase, placental type	ALPP		2	26	8	8	4	1	6	2	2	1	3	3	20	23	15	10	3	5	3	3	3	0	0	4	0	0	1	1	0	0	1	1	2	8	1	1	1	1	0	1	1	0
P05198	P05198	22	22	22	Eukaryotic translation initiation factor 2 subunit 1	EIF2S1		1	22	22	22	12	11	10	17	11	12	16	15	12	13	10	13	11	11	13	14	9	11	7	12	12	11	10	17	11	12	16	15	12	13	10	13	11	11	13	14	9	11
P05204;Q15651-2;Q15651	P05204;Q15651-2;Q15651	2;1;1	2;1;1	1;1;1	Non-histone chromosomal protein HMG-17;High mobility group nucleosome-binding domain-containing protein 3	HMGN2;HMGN3	;;	3	2	2	1	2	0	0	0	0	0	2	0	0	0	0	0	1	0	0	2	1	0	0	2	2	0	0	0	0	0	2	0	0	0	0	0	1	0	0	2	1	0
P05362	P05362	11	11	11	Intercellular adhesion molecule 1	ICAM1		1	11	11	11	6	8	6	7	8	5	9	2	2	4	3	0	9	7	8	8	4	6	4	7	6	8	6	7	8	5	9	2	2	4	3	0	9	7	8	8	4	6
P05386	P05386	4	3	3	60S acidic ribosomal protein P1	RPLP1		1	4	3	3	3	4	3	4	3	3	4	4	4	3	3	3	3	2	3	3	3	4	1	4	3	3	2	3	2	2	3	3	3	2	2	2	2	1	2	2	2	3
P05387;P05386-2	P05387	12;1	12;1	11;0	60S acidic ribosomal protein P2	RPLP2		2	12	12	11	8	8	11	9	11	8	11	10	11	11	12	8	11	10	11	10	12	11	7	11	8	8	11	9	11	8	11	10	11	11	12	8	11	10	11	10	12	11
P05388;P05388-2;Q8NHW5	P05388;P05388-2;Q8NHW5	13;12;9	13;12;9	13;12;9	60S acidic ribosomal protein P0;60S acidic ribosomal protein P0-like	RPLP0;RPLP0P6	;;	3	13	13	13	13	11	10	12	13	12	13	13	11	13	12	13	13	10	10	12	10	11	10	12	13	11	10	12	13	12	13	13	11	13	12	13	13	10	10	12	10	11
P05413	P05413	10	10	9	Fatty acid-binding protein, heart	FABP3		1	10	10	9	9	7	10	7	9	10	4	2	10	9	7	3	10	9	6	9	10	10	10	9	9	7	10	7	9	10	4	2	10	9	7	3	10	9	6	9	10	10
P05423	P05423	6	6	6	DNA-directed RNA polymerase III subunit RPC4	POLR3D		1	6	6	6	0	1	0	0	0	2	4	5	0	0	2	2	1	2	0	3	2	2	0	2	0	1	0	0	0	2	4	5	0	0	2	2	1	2	0	3	2	2
P05451;P48304	P05451;P48304	3;2	3;2	3;2	Lithostathine-1-alpha;Lithostathine-1-beta	REG1A;REG1B	;	2	3	3	3	0	0	1	1	0	0	0	0	0	2	0	0	2	1	0	2	0	2	1	0	0	0	1	1	0	0	0	0	0	2	0	0	2	1	0	2	0	2
P05452;CON__Q2KIS7	P05452	10;4	10;4	10;4	Tetranectin	CLEC3B		2	10	10	10	9	6	10	8	5	8	2	7	6	7	5	6	8	6	7	4	7	7	5	6	9	6	10	8	5	8	2	7	6	7	5	6	8	6	7	4	7	7
P05455	P05455	40	40	40	Lupus La protein	SSB		1	40	40	40	31	29	23	30	30	32	32	37	31	30	28	31	24	23	26	29	27	31	28	33	31	29	23	30	30	32	32	37	31	30	28	31	24	23	26	29	27	31
P05534	P05534	19	8	2	HLA class I histocompatibility antigen, A-24 alpha chain	HLA-A		1	19	8	2	10	5	9	14	8	18	14	7	8	7	3	3	14	15	8	16	11	10	8	15	1	1	1	6	2	7	3	2	3	0	1	1	6	5	1	6	3	1
P05543	P05543	14	14	11	Thyroxine-binding globulin	SERPINA7		1	14	14	11	10	10	11	11	5	3	8	4	10	6	4	4	10	6	6	8	5	7	9	8	10	10	11	11	5	3	8	4	10	6	4	4	10	6	6	8	5	7
P05546;CON__ENSEMBL:ENSBTAP00000018574	P05546	23;3	23;3	23;3	Heparin cofactor 2	SERPIND1		2	23	23	23	21	17	15	18	13	13	13	9	17	13	11	15	17	12	15	11	13	13	17	14	21	17	15	18	13	13	13	9	17	13	11	15	17	12	15	11	13	13
P05549-5;P05549-6;P05549;Q6VUC0;Q92481;Q92481-2	P05549-5;P05549-6;P05549;Q6VUC0;Q92481;Q92481-2	1;1;1;1;1;1	1;1;1;1;1;1	1;1;1;1;1;1	Transcription factor AP-2-alpha;Transcription factor AP-2-epsilon;Transcription factor AP-2-beta	TFAP2A;TFAP2E;TFAP2B	;;;;;	6	1	1	1	0	0	0	0	0	0	1	0	0	1	0	1	0	0	0	0	0	0	0	0	0	0	0	0	0	0	1	0	0	1	0	1	0	0	0	0	0	0
P05556;P05556-2;P05556-5;P05556-4;P05556-3	P05556;P05556-2;P05556-5;P05556-4;P05556-3	23;21;21;21;21	23;21;21;21;21	23;21;21;21;21	Integrin beta-1	ITGB1	;;;;	5	23	23	23	16	12	10	13	12	13	14	12	10	11	12	9	15	15	14	15	13	15	14	18	16	12	10	13	12	13	14	12	10	11	12	9	15	15	14	15	13	15
P05771-2;P05771	P05771-2;P05771	9;8	4;3	4;3	Protein kinase C beta type	PRKCB	;	2	9	4	4	1	2	0	0	2	4	6	2	1	1	0	1	3	1	4	5	3	3	6	7	0	0	0	0	1	2	3	0	0	0	0	0	1	0	3	2	0	0
P05783;CON__H-INV:HIT000015463;CON__O76015;CON__Q148H6;CON__O76014;CON__Q7Z3Y7;CON__Q2M2I5;O76014;O76015;Q7Z3Y7;Q2M2I5	P05783	41;4;1;1;1;1;1;1;1;1;1	41;4;1;1;1;1;1;1;1;1;1	26;2;0;0;0;0;0;0;0;0;0	Keratin, type I cytoskeletal 18	KRT18		11	41	41	26	33	15	23	22	28	21	36	30	34	23	33	19	19	18	22	30	19	27	18	23	33	15	23	22	28	21	36	30	34	23	33	19	19	18	22	30	19	27
P05937;P05937-2	P05937;P05937-2	10;9	9;8	9;8	Calbindin	CALB1	;	2	10	9	9	6	2	9	3	3	2	6	0	1	10	2	1	2	2	3	1	0	2	3	3	5	2	8	3	3	2	5	0	0	9	1	1	2	1	2	1	0	2
P05976-2;P05976;P08590	P05976-2;P05976;P08590	2;2;2	2;2;2	2;2;2	Myosin light chain 1/3, skeletal muscle isoform;Myosin light chain 3	MYL1;MYL3	;;	3	2	2	2	2	1	2	2	2	1	1	1	2	1	1	1	2	2	2	2	2	2	2	2	2	1	2	2	2	1	1	1	2	1	1	1	2	2	2	2	2	2
P05981	P05981	4	3	3	Serine protease hepsin;Serine protease hepsin non-catalytic chain;Serine protease hepsin catalytic chain	HPN		1	4	3	3	0	2	2	0	0	0	1	1	0	1	0	1	1	0	0	0	1	1	1	1	0	2	2	0	0	0	0	0	0	1	0	0	0	0	0	0	0	0
P06132	P06132	14	14	14	Uroporphyrinogen decarboxylase	UROD		1	14	14	14	11	4	5	10	10	8	8	11	9	6	6	8	10	6	7	7	4	10	9	10	11	4	5	10	10	8	8	11	9	6	6	8	10	6	7	7	4	10
P06213-2;P06213	P06213-2;P06213	11;11	10;10	10;10	Insulin receptor;Insulin receptor subunit alpha;Insulin receptor subunit beta	INSR	;	2	11	10	10	7	3	3	3	3	3	6	1	2	2	1	2	3	2	2	7	4	2	4	7	6	3	3	3	3	3	6	1	2	2	1	2	3	2	2	7	4	2
P06239;P06239-3;P06239-2	P06239;P06239-3	3;3;1	2;2;1	2;2;1	Tyrosine-protein kinase Lck	LCK	;	3	3	2	2	1	1	1	1	1	1	3	1	0	1	1	1	2	1	2	1	1	2	1	3	0	0	0	0	0	1	2	0	0	0	0	0	1	1	1	0	0	1
P06241;P06241-3	P06241;P06241-3	8;7	4;3	1;0	Tyrosine-protein kinase Fyn	FYN	;	2	8	4	1	3	3	5	5	4	2	7	3	3	5	4	2	5	3	4	4	3	3	4	5	0	1	1	1	1	0	3	1	0	1	2	0	2	1	1	1	1	0
P06241-2	P06241-2	8	1	1	Tyrosine-protein kinase Fyn	FYN		1	8	1	1	3	2	4	5	3	3	6	2	3	4	3	2	5	3	3	4	3	3	3	4	0	0	0	1	0	1	0	0	0	0	0	0	1	1	0	1	0	0
P06276	P06276	6	6	6	Cholinesterase	BCHE		1	6	6	6	6	5	3	5	2	0	0	0	4	2	1	0	4	3	3	0	4	4	6	5	6	5	3	5	2	0	0	0	4	2	1	0	4	3	3	0	4	4
P06280	P06280	15	15	15	Alpha-galactosidase A	GLA		1	15	15	15	7	5	9	10	9	8	10	9	11	6	9	7	4	10	4	8	5	8	5	6	7	5	9	10	9	8	10	9	11	6	9	7	4	10	4	8	5	8
P06312	P06312	6	6	6	Ig kappa chain V-IV region	IGKV4-1		1	6	6	6	3	4	3	4	2	3	3	2	5	3	2	2	4	4	5	2	2	3	4	3	3	4	3	4	2	3	3	2	5	3	2	2	4	4	5	2	2	3
P06331;A0A0C4DH41;P01825;P01824	P06331;A0A0C4DH41;P01825;P01824	4;3;3;3	4;3;3;3	3;2;2;2	Ig heavy chain V-II region ARH-77;Ig heavy chain V-II region NEWM;Ig heavy chain V-II region WAH	IGHV4-61	;;;	4	4	4	3	4	2	3	3	2	2	2	2	3	3	2	2	3	2	3	2	3	2	3	2	4	2	3	3	2	2	2	2	3	3	2	2	3	2	3	2	3	2
P06396;P06396-4	P06396;P06396-4	41;39	41;39	2;0	Gelsolin	GSN	;	2	41	41	2	37	32	28	31	31	28	38	25	36	27	30	29	38	31	35	38	31	34	34	30	37	32	28	31	31	28	38	25	36	27	30	29	38	31	35	38	31	34
P06396-2	P06396-2	40	1	1	Gelsolin	GSN		1	40	1	1	36	32	27	31	31	27	37	24	35	27	29	29	37	30	34	37	31	33	33	29	1	1	0	1	1	1	1	1	1	1	1	1	1	1	1	1	1	1
P06396-3	P06396-3	40	1	1	Gelsolin	GSN		1	40	1	1	36	32	28	31	30	27	37	24	34	27	29	29	37	29	33	37	30	33	32	29	1	1	1	1	0	1	1	1	0	1	1	1	1	0	0	1	0	1
P06400	P06400	3	3	3	Retinoblastoma-associated protein	RB1		1	3	3	3	1	1	2	1	1	3	2	2	2	3	1	0	0	1	0	1	1	1	0	1	1	1	2	1	1	3	2	2	2	3	1	0	0	1	0	1	1	1
P06401;P06401-5;P06401-2;P06401-3;P06401-4	P06401;P06401-5;P06401-2	25;23;21;9;8	25;23;21;9;8	25;23;21;9;8	Progesterone receptor	PGR	;;	5	25	25	25	0	0	0	0	1	1	16	7	2	2	1	1	1	0	4	15	8	23	16	23	0	0	0	0	1	1	16	7	2	2	1	1	1	0	4	15	8	23
P06454-2;P06454	P06454-2;P06454	8;8	8;8	8;8	Prothymosin alpha;Prothymosin alpha, N-terminally processed;Thymosin alpha-1	PTMA	;	2	8	8	8	4	7	5	3	6	6	7	7	5	5	8	7	7	6	5	7	6	7	6	5	4	7	5	3	6	6	7	7	5	5	8	7	7	6	5	7	6	7
P06493;P06493-2	P06493;P06493-2	13;9	11;8	11;8	Cyclin-dependent kinase 1	CDK1	;	2	13	11	11	2	6	4	6	0	4	5	1	3	6	2	7	2	0	3	3	1	1	2	2	0	4	3	5	0	3	5	1	2	5	1	5	1	0	1	2	0	0
P06576	P06576	27	27	27	ATP synthase subunit beta, mitochondrial	ATP5B		1	27	27	27	27	23	20	25	23	24	27	23	25	21	26	22	24	19	20	25	21	27	24	25	27	23	20	25	23	24	27	23	25	21	26	22	24	19	20	25	21	27
P06681;P06681-3;P06681-2	P06681;P06681-3;P06681-2	27;23;21	27;23;21	27;23;21	Complement C2;Complement C2b fragment;Complement C2a fragment	C2	;;	3	27	27	27	19	17	21	22	18	15	13	15	16	13	10	9	24	20	20	9	9	16	22	12	19	17	21	22	18	15	13	15	16	13	10	9	24	20	20	9	9	16
P06702	P06702	10	10	10	Protein S100-A9	S100A9		1	10	10	10	9	6	4	5	5	2	6	4	6	3	6	3	6	3	6	7	5	4	3	4	9	6	4	5	5	2	6	4	6	3	6	3	6	3	6	7	5	4
P06703	P06703	6	6	6	Protein S100-A6	S100A6		1	6	6	6	6	3	3	3	2	3	6	5	3	4	5	5	6	3	3	6	2	5	5	5	6	3	3	3	2	3	6	5	3	4	5	5	6	3	3	6	2	5
P06727;CON__Q32PJ2	P06727	34;2	34;2	34;2	Apolipoprotein A-IV	APOA4		2	34	34	34	27	23	26	31	21	19	20	15	27	20	11	16	25	23	19	22	25	25	23	19	27	23	26	31	21	19	20	15	27	20	11	16	25	23	19	22	25	25
P06730;P06730-2;P06730-3;A6NMX2	P06730;P06730-2;P06730-3	9;9;8;1	9;9;8;1	9;9;8;1	Eukaryotic translation initiation factor 4E	EIF4E	;;	4	9	9	9	5	6	6	5	7	7	8	5	6	7	5	5	7	6	5	8	7	5	5	7	5	6	6	5	7	7	8	5	6	7	5	5	7	6	5	8	7	5
P06732	P06732	4	2	2	Creatine kinase M-type;Creatine kinase M-type, N-terminally processed	CKM		1	4	2	2	1	0	0	0	0	1	0	1	0	1	1	3	1	0	0	2	2	1	2	2	0	0	0	0	0	0	0	0	0	0	0	1	1	0	0	0	0	0
P06733	P06733	42	42	15	Alpha-enolase	ENO1		1	42	42	15	33	28	32	33	33	30	33	27	29	32	26	26	26	24	26	25	20	24	26	25	33	28	32	33	33	30	33	27	29	32	26	26	26	24	26	25	20	24
P06733-2	P06733-2	28	2	2	Alpha-enolase	ENO1		1	28	2	2	25	21	21	22	23	22	23	19	20	20	20	20	19	16	18	18	13	19	17	18	2	1	1	1	1	2	2	2	0	0	2	2	1	0	0	2	0	1
P06737-2;P06737	P06737-2;P06737	52;52	43;43	42;42	Glycogen phosphorylase, liver form	PYGL	;	2	52	43	42	42	41	29	36	36	47	44	40	21	23	35	30	39	22	30	38	31	35	35	38	34	34	26	29	31	39	36	33	14	20	29	27	32	19	27	32	27	27
P06744;P06744-2	P06744;P06744-2	30;28	30;28	22;20	Glucose-6-phosphate isomerase	GPI	;	2	30	30	22	24	24	22	22	22	22	26	22	29	21	22	21	23	20	22	21	22	20	26	23	24	24	22	22	22	22	26	22	29	21	22	21	23	20	22	21	22	20
P06746	P06746	7	7	7	DNA polymerase beta	POLB		1	7	7	7	2	4	2	2	3	1	4	3	1	5	4	2	3	3	1	5	5	6	2	4	2	4	2	2	3	1	4	3	1	5	4	2	3	3	1	5	5	6
P06748;P06748-2;P06748-3	P06748;P06748-2;P06748-3	15;14;12	15;14;12	15;14;12	Nucleophosmin	NPM1	;;	3	15	15	15	9	9	12	11	9	7	12	10	9	8	9	10	10	7	9	10	8	11	10	7	9	9	12	11	9	7	12	10	9	8	9	10	10	7	9	10	8	11
P06753	P06753	29	2	1	Tropomyosin alpha-3 chain	TPM3		1	29	2	1	19	18	14	17	19	16	18	16	19	19	16	18	23	24	23	23	21	18	19	22	0	0	2	1	2	2	1	1	2	2	0	1	2	1	2	1	2	1
P06753-2;P06753-3	P06753-2;P06753-3	32;27	26;21	0;0	Tropomyosin alpha-3 chain	TPM3	;	2	32	26	0	27	23	16	22	23	19	25	18	23	24	18	20	20	23	21	24	17	21	18	20	22	19	14	19	20	16	22	14	20	19	16	17	16	18	17	21	13	18
P06753-5;P06753-4;P06753-7	P06753-5;P06753-4;P06753-7	30;25;18	1;1;1	0;0;0	Tropomyosin alpha-3 chain	TPM3	;;	3	30	1	0	24	23	17	21	21	18	22	18	21	23	17	20	20	24	21	23	18	21	17	20	0	1	1	1	1	1	0	1	1	1	1	1	1	1	1	1	1	1
P06756-3;P06756;P06756-2	P06756-3;P06756;P06756-2	30;30;29	30;30;29	30;30;29	Integrin alpha-V;Integrin alpha-V heavy chain;Integrin alpha-V light chain	ITGAV	;;	3	30	30	30	21	13	10	13	21	7	17	7	8	8	7	3	16	14	11	20	16	21	15	22	21	13	10	13	21	7	17	7	8	8	7	3	16	14	11	20	16	21
P06865;P06865-2	P06865	20;6	20;6	20;6	Beta-hexosaminidase subunit alpha	HEXA		2	20	20	20	13	12	14	17	13	12	16	12	15	15	13	10	11	14	13	15	11	13	10	8	13	12	14	17	13	12	16	12	15	15	13	10	11	14	13	15	11	13
P07093-2;P07093-3;P07093	P07093-2;P07093-3;P07093	12;12;11	12;12;11	12;12;11	Glia-derived nexin	SERPINE2	;;	3	12	12	12	0	1	0	0	1	1	2	1	1	2	1	0	11	3	11	4	2	2	0	4	0	1	0	0	1	1	2	1	1	2	1	0	11	3	11	4	2	2
P07099	P07099	32	32	32	Epoxide hydrolase 1	EPHX1		1	32	32	32	26	20	18	22	21	27	26	27	21	19	24	21	22	19	16	26	19	23	16	23	26	20	18	22	21	27	26	27	21	19	24	21	22	19	16	26	19	23
P07101-3;P07101-4;P07101-2;P07101;P07101-6;P07101-5	P07101-3;P07101-4;P07101-2;P07101;P07101-6;P07101-5	3;3;3;3;2;2	3;3;3;3;2;2	3;3;3;3;2;2	Tyrosine 3-monooxygenase	TH	;;;;;	6	3	3	3	0	0	0	1	1	0	0	0	0	0	0	0	1	0	0	0	1	0	2	1	0	0	0	1	1	0	0	0	0	0	0	0	1	0	0	0	1	0
P07108;P07108-3;P07108-2;P07108-4;P07108-5;P07108-6	P07108;P07108-3;P07108-2;P07108-4;P07108-5	11;10;10;10;10;3	11;10;10;10;10;3	11;10;10;10;10;3	Acyl-CoA-binding protein	DBI	;;;;	6	11	11	11	6	5	6	7	6	7	7	7	8	6	6	7	6	6	5	7	6	4	7	6	6	5	6	7	6	7	7	7	8	6	6	7	6	6	5	7	6	4
P07148	P07148	4	4	4	Fatty acid-binding protein, liver	FABP1		1	4	4	4	0	0	0	0	0	0	0	0	0	1	0	0	2	0	1	1	0	0	3	0	0	0	0	0	0	0	0	0	0	1	0	0	2	0	1	1	0	0
P07195;Q6ZMR3	P07195	23;1	22;0	22;0	L-lactate dehydrogenase B chain	LDHB		2	23	22	22	19	19	21	21	20	22	22	19	18	20	19	17	20	17	18	21	17	20	20	20	18	18	20	20	19	21	21	18	17	19	18	16	19	16	17	20	16	19
P07196	P07196	4	3	3	Neurofilament light polypeptide	NEFL		1	4	3	3	2	1	1	2	1	1	2	1	1	1	2	1	2	2	2	2	1	1	3	3	1	0	0	1	0	0	1	0	1	0	1	0	1	1	1	1	0	0
P07197;P07197-2	P07197	8;3	6;1	6;1	Neurofilament medium polypeptide	NEFM		2	8	6	6	3	1	1	1	2	2	2	3	0	2	3	3	2	2	1	2	1	8	6	6	1	0	0	0	1	0	0	2	0	0	1	1	0	1	0	0	0	6
P07199	P07199	4	4	4	Major centromere autoantigen B	CENPB		1	4	4	4	1	1	0	2	1	1	1	1	1	2	1	0	1	0	1	3	4	3	0	3	1	1	0	2	1	1	1	1	1	2	1	0	1	0	1	3	4	3
P07203;P07203-2	P07203	15;3	15;3	15;3	Glutathione peroxidase 1	GPX1		2	15	15	15	11	10	11	9	10	12	11	11	10	13	13	14	11	13	12	13	11	13	12	10	11	10	11	9	10	12	11	11	10	13	13	14	11	13	12	13	11	13
P07204	P07204	2	2	2	Thrombomodulin	THBD		1	2	2	2	2	0	0	0	0	0	0	0	0	1	0	0	1	1	0	2	1	0	0	1	2	0	0	0	0	0	0	0	0	1	0	0	1	1	0	2	1	0
P07205	P07205	8	1	1	Phosphoglycerate kinase 2	PGK2		1	8	1	1	7	6	5	5	8	8	7	7	6	7	6	5	7	6	4	7	5	6	5	5	0	0	0	0	1	1	0	0	0	0	0	0	1	0	0	0	0	0
P07225;CON__P07224	P07225	19;1	19;1	19;1	Vitamin K-dependent protein S	PROS1		2	19	19	19	16	9	12	12	16	6	9	5	11	9	4	3	13	10	13	12	10	11	9	12	16	9	12	12	16	6	9	5	11	9	4	3	13	10	13	12	10	11
P07237	P07237	49	49	49	Protein disulfide-isomerase	P4HB		1	49	49	49	43	30	27	38	38	31	36	33	39	33	30	24	35	31	34	35	27	30	31	25	43	30	27	38	38	31	36	33	39	33	30	24	35	31	34	35	27	30
P07305;P07305-2	P07305;P07305-2	8;6	8;6	8;6	Histone H1.0;Histone H1.0, N-terminally processed	H1F0	;	2	8	8	8	7	3	1	3	4	1	5	2	3	4	4	1	5	3	2	8	5	5	5	5	7	3	1	3	4	1	5	2	3	4	4	1	5	3	2	8	5	5
P07307-3;P07307-2;P07307	P07307-3;P07307-2;P07307	3;3;3	3;3;3	3;3;3	Asialoglycoprotein receptor 2	ASGR2	;;	3	3	3	3	2	0	1	2	0	0	0	0	3	0	0	0	1	0	1	0	0	1	2	1	2	0	1	2	0	0	0	0	3	0	0	0	1	0	1	0	0	1
P07311;P07311-2	P07311	3;1	3;1	3;1	Acylphosphatase-1	ACYP1		2	3	3	3	0	0	0	0	1	1	1	1	2	2	0	0	1	0	1	1	2	1	2	2	0	0	0	0	1	1	1	1	2	2	0	0	1	0	1	1	2	1
P07332-3;P07332;P07332-2;P07332-4	P07332-3;P07332;P07332-2;P07332-4	4;4;2;2	4;4;2;2	4;4;2;2	Tyrosine-protein kinase Fes/Fps	FES	;;;	4	4	4	4	0	1	0	0	0	1	2	0	0	0	0	0	0	1	1	2	1	1	1	1	0	1	0	0	0	1	2	0	0	0	0	0	0	1	1	2	1	1
P07333-2;P07333	P07333-2;P07333	4;4	4;4	4;4	Macrophage colony-stimulating factor 1 receptor	CSF1R	;	2	4	4	4	2	2	1	2	2	3	4	0	1	0	0	1	1	2	2	0	1	0	2	1	2	2	1	2	2	3	4	0	1	0	0	1	1	2	2	0	1	0
P07339	P07339	21	21	21	Cathepsin D;Cathepsin D light chain;Cathepsin D heavy chain	CTSD		1	21	21	21	16	20	15	16	12	17	17	16	17	13	12	13	17	18	16	17	11	15	13	14	16	20	15	16	12	17	17	16	17	13	12	13	17	18	16	17	11	15
P07355;P07355-2;A6NMY6	P07355;P07355-2;A6NMY6	36;34;26	36;34;26	36;34;26	Annexin A2;Putative annexin A2-like protein	ANXA2;ANXA2P2	;;	3	36	36	36	30	20	16	23	26	24	28	20	26	29	25	21	28	32	26	29	26	27	28	28	30	20	16	23	26	24	28	20	26	29	25	21	28	32	26	29	26	27
P07357	P07357	17	17	17	Complement component C8 alpha chain	C8A		1	17	17	17	13	14	12	12	6	7	6	4	11	7	5	4	11	8	12	6	8	8	8	9	13	14	12	12	6	7	6	4	11	7	5	4	11	8	12	6	8	8
P07358	P07358	27	27	27	Complement component C8 beta chain	C8B		1	27	27	27	22	15	15	23	13	11	13	8	20	17	3	9	21	13	19	12	12	9	19	17	22	15	15	23	13	11	13	8	20	17	3	9	21	13	19	12	12	9
P07359	P07359	4	4	4	Platelet glycoprotein Ib alpha chain;Glycocalicin	GP1BA		1	4	4	4	3	1	1	0	2	0	0	0	0	1	0	0	4	0	2	3	0	0	0	0	3	1	1	0	2	0	0	0	0	1	0	0	4	0	2	3	0	0
P07360	P07360	9	9	9	Complement component C8 gamma chain	C8G		1	9	9	9	8	8	8	9	4	7	3	5	8	6	7	4	9	9	9	4	7	6	9	7	8	8	8	9	4	7	3	5	8	6	7	4	9	9	9	4	7	6
P07384	P07384	42	42	42	Calpain-1 catalytic subunit	CAPN1		1	42	42	42	22	23	12	20	24	29	31	24	28	19	22	18	23	19	18	31	26	26	24	32	22	23	12	20	24	29	31	24	28	19	22	18	23	19	18	31	26	26
P07437	P07437	32	6	5	Tubulin beta chain	TUBB		1	32	6	5	23	27	24	27	25	23	27	27	28	25	24	24	24	23	24	25	23	27	26	26	5	6	5	6	5	5	5	6	6	5	6	5	6	5	5	5	5	6
P07451	P07451	10	10	10	Carbonic anhydrase 3	CA3		1	10	10	10	2	1	4	1	7	4	4	3	7	2	4	4	8	7	6	8	4	6	7	7	2	1	4	1	7	4	4	3	7	2	4	4	8	7	6	8	4	6
P07476	P07476	12	12	12	Involucrin	IVL		1	12	12	12	0	0	0	0	1	0	2	12	0	0	7	7	1	0	0	0	0	0	0	0	0	0	0	0	1	0	2	12	0	0	7	7	1	0	0	0	0	0
P07478;CON__P07477;P35030-5;P35030-3;P07477;P35030-2;P35030-4;P35030	P07478	3;1;1;1;1;1;1;1	3;1;1;1;1;1;1;1	1;0;0;0;0;0;0;0	Trypsin-2	PRSS2		8	3	3	1	1	1	1	1	1	1	1	1	3	3	1	1	1	1	1	1	1	1	1	1	1	1	1	1	1	1	1	1	3	3	1	1	1	1	1	1	1	1
P07585;P07585-4;P07585-2;P07585-3;P07585-5	P07585	16;7;6;5;1	16;7;6;5;1	15;7;5;4;1	Decorin	DCN		5	16	16	15	13	4	7	11	6	1	10	8	2	3	2	1	13	12	9	13	11	10	16	12	13	4	7	11	6	1	10	8	2	3	2	1	13	12	9	13	11	10
P07602;P07602-2	P07602;P07602-2	25;24	25;24	1;0	Prosaposin;Saposin-A;Saposin-B-Val;Saposin-B;Saposin-C;Saposin-D	PSAP	;	2	25	25	1	18	21	18	20	21	18	22	19	18	17	16	16	21	24	18	21	18	18	18	19	18	21	18	20	21	18	22	19	18	17	16	16	21	24	18	21	18	18
P07602-3	P07602-3	25	1	1	Prosaposin;Saposin-A;Saposin-B-Val;Saposin-B;Saposin-C;Saposin-D	PSAP		1	25	1	1	18	21	17	19	20	17	22	18	18	17	15	15	20	23	17	21	17	18	18	19	1	1	0	0	0	0	1	0	1	1	0	0	0	0	0	1	0	1
P07686	P07686	24	24	24	Beta-hexosaminidase subunit beta;Beta-hexosaminidase subunit beta chain B;Beta-hexosaminidase subunit beta chain A	HEXB		1	24	24	24	13	19	13	19	12	11	16	13	15	15	11	12	12	13	10	13	10	14	12	10	13	19	13	19	12	11	16	13	15	15	11	12	12	13	10	13	10	14
P07711	P07711	8	8	8	Cathepsin L1;Cathepsin L1 heavy chain;Cathepsin L1 light chain	CTSL		1	8	8	8	7	5	4	4	4	4	6	4	5	4	4	3	4	3	2	6	3	5	4	4	7	5	4	4	4	4	6	4	5	4	4	3	4	3	2	6	3	5
P07737;CON__P02584	P07737	16;7	16;7	16;7	Profilin-1	PFN1		2	16	16	16	11	12	9	11	11	15	14	14	14	10	12	12	11	9	11	15	13	10	13	10	11	12	9	11	11	15	14	14	14	10	12	12	11	9	11	15	13	10
P07738	P07738	12	12	12	Bisphosphoglycerate mutase	BPGM		1	12	12	12	9	7	8	7	8	6	5	6	6	6	7	9	7	5	11	8	7	8	10	7	9	7	8	7	8	6	5	6	6	6	7	9	7	5	11	8	7	8
P07741;P07741-2	P07741;P07741-2	13;9	13;9	13;9	Adenine phosphoribosyltransferase	APRT	;	2	13	13	13	10	9	7	7	8	9	11	9	12	4	6	8	8	6	5	9	4	10	9	9	10	9	7	7	8	9	11	9	12	4	6	8	8	6	5	9	4	10
P07766	P07766	1	1	1	T-cell surface glycoprotein CD3 epsilon chain	CD3E		1	1	1	1	0	0	0	0	0	1	1	0	0	0	0	0	0	0	0	1	0	0	0	0	0	0	0	0	0	1	1	0	0	0	0	0	0	0	0	1	0	0
P07814	P07814	83	83	82	Bifunctional glutamate/proline--tRNA ligase;Glutamate--tRNA ligase;Proline--tRNA ligase	EPRS		1	83	83	82	46	56	42	59	45	55	67	62	67	52	51	54	40	37	42	57	44	53	42	50	46	56	42	59	45	55	67	62	67	52	51	54	40	37	42	57	44	53
P07858	P07858	20	20	20	Cathepsin B;Cathepsin B light chain;Cathepsin B heavy chain	CTSB		1	20	20	20	18	14	12	13	14	15	19	17	14	13	14	9	13	14	15	18	10	11	12	12	18	14	12	13	14	15	19	17	14	13	14	9	13	14	15	18	10	11
P07900;P07900-2;Q14568	P07900;P07900-2	62;62;8	62;62;8	40;40;3	Heat shock protein HSP 90-alpha	HSP90AA1	;	3	62	62	40	53	50	46	53	51	49	54	48	48	53	49	48	47	40	47	49	47	48	44	44	53	50	46	53	51	49	54	48	48	53	49	48	47	40	47	49	47	48
952;1727953;1727954;1727955;1727956;1727957;1727958;1727959;1727960;1727961;1727962;1727963;1727964;1727965;1727966;1727967;1727968;1727969;1727970;1727971;1727972;1727973;1727974;1727975;1727976;1727977;1727978;1727979;1727980;1727981;1727982;1727983;1727984;1727985;1727986;1727987;1727988;1727989;1727990;1727991;1727992;1727993;1727994;1727995;1727996;1727997;1727998;1727999;1728000;1728001;172…	13588;13589;13590;13591;13592;13593;13594;13595;13596;13597;13598;13599;13600;13601;13602;13603;13604;13605;13606;13607;13608;13609;13610;13611;13612;13613;13614;13615;13616;13617;13618;13619;13620;13621;13622;13623;13624;13625;13626;13627;13628;13629;13630;13631;13632;13633;13634;13635;13636;13637;13638;13639;13640;13641;13642;13643;13644;13645;13646;13647;13648;13649;13650;13651;13652;13653;136…	13654;51923;64814;64829;103192;103195;103228;153702;158961;185523;186967;201196;201256;201283;214523;220252;220262;220894;220896;228144;240059;240061;310541;384404;398556;401705;409059;409113;411563;418758;428921;429049;490194;502614;502638;527487;527508;539715;540170;540720;549081;609237;609240;610272;610302;710019;782943;848137;848253;867785;918420;960971;985148;1056697;1076076;1076148;1161593;…	1501;1502;1503;1504;1505;1506;1507;1508;1509	371;402;474;521;610;625;628;716;728
P07902;P07902-2	P07902;P07902-2	11;7	11;7	11;7	Galactose-1-phosphate uridylyltransferase	GALT	;	2	11	11	11	7	4	3	7	6	9	9	9	5	3	4	6	6	6	6	7	7	7	9	10	7	4	3	7	6	9	9	9	5	3	4	6	6	6	6	7	7	7
P07910;P07910-3	P07910;P07910-3	20;13	1;0	1;0	Heterogeneous nuclear ribonucleoproteins C1/C2	HNRNPC	;	2	20	1	1	14	14	12	16	13	13	17	14	13	14	12	15	13	13	15	15	16	14	9	13	1	1	0	1	0	0	1	0	0	0	0	0	0	0	0	0	0	0
P07910-2;P07910-4	P07910-2;P07910-4	20;17	20;17	1;1	Heterogeneous nuclear ribonucleoproteins C1/C2	HNRNPC	;	2	20	20	1	14	14	13	16	13	14	17	15	14	14	12	16	13	13	15	16	16	14	9	13	14	14	13	16	13	14	17	15	14	14	12	16	13	13	15	16	16	14
P07919;A0A096LP55	P07919	3;1	3;1	3;1	Cytochrome b-c1 complex subunit 6, mitochondrial	UQCRH		2	3	3	3	1	1	1	1	0	2	1	1	1	2	1	1	1	2	2	1	2	1	1	1	1	1	1	1	0	2	1	1	1	2	1	1	1	2	2	1	2	1
P07942	P07942	69	69	69	Laminin subunit beta-1	LAMB1		1	69	69	69	40	47	49	65	37	45	38	24	16	25	22	11	32	24	32	44	24	27	24	36	40	47	49	65	37	45	38	24	16	25	22	11	32	24	32	44	24	27
P07947	P07947	10	6	5	Tyrosine-protein kinase Yes	YES1		1	10	6	5	9	7	8	8	6	6	10	7	9	8	5	5	6	4	6	6	6	8	8	8	5	4	4	4	3	3	6	4	6	4	3	3	3	2	2	4	3	4
P07948-2;P07948	P07948-2;P07948	17;17	17;17	15;15	Tyrosine-protein kinase Lyn	LYN	;	2	17	17	15	10	9	9	10	7	6	13	7	8	6	7	2	7	8	10	9	2	7	5	6	10	9	9	10	7	6	13	7	8	6	7	2	7	8	10	9	2	7
P07951-2	P07951-2	29	18	0				1	29	18	0	16	17	10	13	12	16	16	17	14	16	16	14	25	21	19	23	22	19	24	24	9	10	6	8	7	10	10	10	8	8	10	8	17	12	13	17	14	13
P07954-2;P07954	P07954-2;P07954	21;20	21;20	21;20	Fumarate hydratase, mitochondrial	FH	;	2	21	21	21	19	15	15	17	16	16	16	17	18	15	15	15	14	14	14	17	15	15	16	17	19	15	15	17	16	16	16	17	18	15	15	15	14	14	14	17	15	15
P07992-4;P07992-2;P07992;P07992-3	P07992-4;P07992-2;P07992	3;3;3;1	3;3;3;1	3;3;3;1	DNA excision repair protein ERCC-1	ERCC1	;;	4	3	3	3	1	1	1	1	1	1	1	1	2	1	1	1	2	1	1	1	1	1	1	1	1	1	1	1	1	1	1	1	2	1	1	1	2	1	1	1	1	1
P07996;P07996-2;CON__Q28194	P07996;P07996-2;CON__Q28194	32;27;23	32;27;23	30;25;22	Thrombospondin-1	THBS1	;;	3	32	32	30	11	10	7	8	13	3	5	9	5	6	11	6	24	23	26	27	13	5	9	10	11	10	7	8	13	3	5	9	5	6	11	6	24	23	26	27	13	5
P07998	P07998	4	4	4	Ribonuclease pancreatic	RNASE1		1	4	4	4	4	2	4	3	4	1	4	0	1	2	1	0	4	1	1	3	1	2	3	1	4	2	4	3	4	1	4	0	1	2	1	0	4	1	1	3	1	2
P08047-3;P08047;P08047-2	P08047-3;P08047;P08047-2	2;2;1	2;2;1	2;2;1	Transcription factor Sp1	SP1	;;	3	2	2	2	0	0	1	1	0	2	2	1	0	1	1	1	0	0	0	2	1	2	0	1	0	0	1	1	0	2	2	1	0	1	1	1	0	0	0	2	1	2
P08069	P08069	15	15	14	Insulin-like growth factor 1 receptor;Insulin-like growth factor 1 receptor alpha chain;Insulin-like growth factor 1 receptor beta chain	IGF1R		1	15	15	14	9	7	5	3	1	3	11	6	6	5	3	4	4	5	1	5	7	4	6	10	9	7	5	3	1	3	11	6	6	5	3	4	4	5	1	5	7	4
P08123	P08123	53	53	53	Collagen alpha-2(I) chain	COL1A2		1	53	53	53	3	6	4	7	1	2	15	4	51	13	17	9	5	7	8	7	3	13	9	1	3	6	4	7	1	2	15	4	51	13	17	9	5	7	8	7	3	13
P08133;P08133-2	P08133;P08133-2	43;41	43;41	43;41	Annexin A6	ANXA6	;	2	43	43	43	33	19	14	28	13	26	31	29	24	31	29	8	38	35	38	37	40	31	32	39	33	19	14	28	13	26	31	29	24	31	29	8	38	35	38	37	40	31
P08134	P08134	11	2	2	Rho-related GTP-binding protein RhoC	RHOC		1	11	2	2	9	7	5	6	6	8	10	8	8	6	7	6	7	7	8	7	7	8	9	9	2	0	1	1	1	1	2	1	1	1	1	1	1	1	1	1	1	1
P08138-2;P08138	P08138-2;P08138	1;1	1;1	1;1	Tumor necrosis factor receptor superfamily member 16	NGFR	;	2	1	1	1	0	1	0	0	0	0	0	1	1	1	0	0	1	1	1	0	1	1	1	1	0	1	0	0	0	0	0	1	1	1	0	0	1	1	1	0	1	1
P08174-2;P08174-4;P08174;P08174-3;P08174-5;P08174-6;P08174-7	P08174-2;P08174-4;P08174;P08174-3;P08174-5;P08174-6;P08174-7	9;7;7;7;7;7;7	9;7;7;7;7;7;7	9;7;7;7;7;7;7	Complement decay-accelerating factor	CD55	;;;;;;	7	9	9	9	3	3	6	5	4	0	2	3	5	4	3	3	3	5	3	3	5	4	5	6	3	3	6	5	4	0	2	3	5	4	3	3	3	5	3	3	5	4
P08183;P08183-2	P08183;P08183-2	4;3	4;3	4;3	Multidrug resistance protein 1	ABCB1	;	2	4	4	4	1	0	0	1	0	0	1	0	1	0	0	0	0	0	2	0	0	1	0	4	1	0	0	1	0	0	1	0	1	0	0	0	0	0	2	0	0	1
P08185	P08185	12	12	12	Corticosteroid-binding globulin	SERPINA6		1	12	12	12	10	12	9	9	5	8	9	5	11	6	5	6	9	7	6	8	7	11	9	8	10	12	9	9	5	8	9	5	11	6	5	6	9	7	6	8	7	11
P08195-2;P08195-3;P08195;P08195-4	P08195-2;P08195-3;P08195;P08195-4	17;17;17;17	17;17;17;17	17;17;17;17	4F2 cell-surface antigen heavy chain	SLC3A2	;;;	4	17	17	17	13	4	10	17	8	11	10	10	8	9	8	6	6	11	7	11	5	6	3	5	13	4	10	17	8	11	10	10	8	9	8	6	6	11	7	11	5	6
P08236;P08236-3;P08236-2	P08236;P08236-3;P08236-2	24;22;19	24;22;19	24;22;19	Beta-glucuronidase	GUSB	;;	3	24	24	24	15	14	14	16	15	12	22	10	12	10	12	15	14	8	7	19	7	21	12	13	15	14	14	16	15	12	22	10	12	10	12	15	14	8	7	19	7	21
P08237;P08237-3;P08237-2	P08237;P08237-3;P08237-2	28;28;26	25;25;25	25;25;25	ATP-dependent 6-phosphofructokinase, muscle type	PFKM	;;	3	28	25	25	19	19	11	14	11	22	22	23	11	14	16	11	25	18	17	24	23	23	20	25	16	18	9	11	8	19	19	20	9	13	14	10	22	15	14	21	21	21
P08238	P08238	60	40	25	Heat shock protein HSP 90-beta	HSP90AB1		1	60	40	25	48	48	45	50	47	46	51	43	51	51	48	51	45	37	48	49	45	46	43	45	28	28	26	30	28	28	31	25	32	31	29	34	26	22	29	30	25	28
P08240;P08240-2	P08240;P08240-2	24;23	24;23	24;23	Signal recognition particle receptor subunit alpha	SRPR	;	2	24	24	24	8	3	5	12	9	7	19	7	16	12	7	4	9	10	11	13	6	15	2	8	8	3	5	12	9	7	19	7	16	12	7	4	9	10	11	13	6	15
P08243-2;P08243	P08243-2;P08243	16;16	16;16	2;2	Asparagine synthetase [glutamine-hydrolyzing]	ASNS	;	2	16	16	2	1	4	2	2	5	1	9	1	9	4	6	12	5	3	3	5	3	7	3	2	1	4	2	2	5	1	9	1	9	4	6	12	5	3	3	5	3	7
P08243-3	P08243-3	15	1	1	Asparagine synthetase [glutamine-hydrolyzing]	ASNS		1	15	1	1	1	2	1	1	3	1	7	1	7	3	6	11	3	2	1	4	2	5	2	2	0	0	0	0	0	0	0	0	0	0	0	1	0	0	0	0	0	0
P08246	P08246	9	9	9	Neutrophil elastase	ELANE		1	9	9	9	7	3	3	2	4	1	7	3	3	0	7	2	7	1	6	8	1	1	4	3	7	3	3	2	4	1	7	3	3	0	7	2	7	1	6	8	1	1
P08253;P08253-3;P08253-2	P08253;P08253-3;P08253-2	19;18;17	19;18;17	19;18;17	72 kDa type IV collagenase;PEX	MMP2	;;	3	19	19	19	2	0	2	2	2	2	18	10	1	2	1	2	6	4	2	14	4	5	6	6	2	0	2	2	2	2	18	10	1	2	1	2	6	4	2	14	4	5
P08263;P09210;Q16772;Q7RTV2	P08263;P09210;Q16772	9;8;5;3	9;8;5;3	9;8;5;3	Glutathione S-transferase A1;Glutathione S-transferase A1, N-terminally processed;Glutathione S-transferase A2;Glutathione S-transferase A3	GSTA1;GSTA2;GSTA3	;;	4	9	9	9	8	8	4	5	0	1	2	3	8	4	9	3	6	1	1	4	0	1	0	0	8	8	4	5	0	1	2	3	8	4	9	3	6	1	1	4	0	1
P08294	P08294	8	8	8	Extracellular superoxide dismutase [Cu-Zn]	SOD3		1	8	8	8	3	4	2	6	7	5	4	5	3	5	6	5	7	7	6	6	6	6	8	7	3	4	2	6	7	5	4	5	3	5	6	5	7	7	6	6	6	6
P08311	P08311	15	15	15	Cathepsin G	CTSG		1	15	15	15	12	3	4	2	10	1	9	1	3	3	13	2	11	4	12	8	10	3	5	4	12	3	4	2	10	1	9	1	3	3	13	2	11	4	12	8	10	3
P08319;P08319-2	P08319;P08319-2	2;2	1;1	1;1	Alcohol dehydrogenase 4	ADH4	;	2	2	1	1	0	0	0	0	0	0	0	0	0	0	0	0	2	1	0	1	1	1	2	1	0	0	0	0	0	0	0	0	0	0	0	0	1	0	0	0	0	0
P08397-2;P08397;P08397-4;P08397-3	P08397-2;P08397;P08397-4;P08397-3	9;9;5;5	9;9;5;5	9;9;5;5	Porphobilinogen deaminase	HMBS	;;;	4	9	9	9	6	5	4	5	5	4	8	4	6	7	4	4	4	0	5	6	3	6	5	5	6	5	4	5	5	4	8	4	6	7	4	4	4	0	5	6	3	6
P08473	P08473	17	17	17	Neprilysin	MME		1	17	17	17	7	0	0	4	0	1	6	12	0	5	2	14	1	2	2	9	7	12	1	13	7	0	0	4	0	1	6	12	0	5	2	14	1	2	2	9	7	12
P08514;P08514-2;P08514-3	P08514;P08514-2;P08514-3	17;16;15	17;16;15	17;16;15	Integrin alpha-IIb;Integrin alpha-IIb heavy chain;Integrin alpha-IIb light chain, form 1;Integrin alpha-IIb light chain, form 2	ITGA2B	;;	3	17	17	17	3	0	0	1	7	1	0	1	3	1	1	0	16	3	10	12	1	1	0	3	3	0	0	1	7	1	0	1	3	1	1	0	16	3	10	12	1	1
P08519	P08519	14	12	12	Apolipoprotein(a)	LPA		1	14	12	12	8	3	5	3	11	6	1	3	3	1	0	1	7	1	10	5	2	7	3	1	6	1	3	1	10	6	0	3	2	0	0	1	5	0	9	4	1	5
P08559;P08559-4;P08559-3;P08559-2;P29803	P08559;P08559-4;P08559-3;P08559-2	23;23;22;22;3	23;23;22;22;3	23;23;22;22;3	Pyruvate dehydrogenase E1 component subunit alpha, somatic form, mitochondrial	PDHA1	;;;	5	23	23	23	20	10	11	17	15	16	19	17	15	12	10	11	8	10	11	15	16	14	11	20	20	10	11	17	15	16	19	17	15	12	10	11	8	10	11	15	16	14
P08567	P08567	8	8	8	Pleckstrin	PLEK		1	8	8	8	4	4	3	4	4	4	6	1	3	2	2	3	5	4	3	5	1	1	2	3	4	4	3	4	4	4	6	1	3	2	2	3	5	4	3	5	1	1
P08571	P08571	13	13	13	Monocyte differentiation antigen CD14;Monocyte differentiation antigen CD14, urinary form;Monocyte differentiation antigen CD14, membrane-bound form	CD14		1	13	13	13	11	8	9	9	11	7	8	6	8	8	4	5	11	7	10	8	6	6	7	7	11	8	9	9	11	7	8	6	8	8	4	5	11	7	10	8	6	6
P08572	P08572	15	15	15	Collagen alpha-2(IV) chain;Canstatin	COL4A2		1	15	15	15	9	12	11	11	8	14	10	6	5	2	6	5	7	6	5	12	5	5	5	6	9	12	11	11	8	14	10	6	5	2	6	5	7	6	5	12	5	5
P08574	P08574	8	8	8	Cytochrome c1, heme protein, mitochondrial	CYC1		1	8	8	8	6	3	6	6	3	7	7	5	8	7	7	3	5	7	6	7	8	7	6	7	6	3	6	6	3	7	7	5	8	7	7	3	5	7	6	7	8	7
P08575-2;P08575	P08575-2;P08575	32;32	32;32	32;32	Receptor-type tyrosine-protein phosphatase C	PTPRC	;	2	32	32	32	19	0	2	6	5	15	25	4	0	4	9	1	16	22	24	25	7	3	5	19	19	0	2	6	5	15	25	4	0	4	9	1	16	22	24	25	7	3
P08579	P08579	8	7	7	U2 small nuclear ribonucleoprotein B	SNRPB2		1	8	7	7	4	4	4	5	3	4	6	4	6	5	4	4	4	5	3	3	4	4	3	4	3	3	3	4	2	3	5	3	5	4	3	3	3	4	2	2	3	3
P08581;P08581-2;P08581-3	P08581;P08581-2	12;12;5	12;12;5	12;12;5	Hepatocyte growth factor receptor	MET	;	3	12	12	12	5	4	1	4	9	4	9	3	3	3	2	1	1	0	1	4	0	1	0	0	5	4	1	4	9	4	9	3	3	3	2	1	1	0	1	4	0	1
P08582;P08582-2	P08582	24;5	24;5	24;5	Melanotransferrin	MFI2		2	24	24	24	5	1	16	0	12	1	3	9	1	20	1	1	3	7	0	6	5	5	8	14	5	1	16	0	12	1	3	9	1	20	1	1	3	7	0	6	5	5
P08603;P08603-2;Q02985-2;Q02985	P08603	73;33;3;3	73;33;3;3	66;33;3;3	Complement factor H	CFH		4	73	73	66	60	57	59	60	54	45	47	31	61	42	48	35	58	49	58	44	46	46	44	44	60	57	59	60	54	45	47	31	61	42	48	35	58	49	58	44	46	46
P08621;P08621-2;P08621-3;P08621-4	P08621;P08621-2;P08621-3	17;16;11;5	17;16;11;5	17;16;11;5	U1 small nuclear ribonucleoprotein 70 kDa	SNRNP70	;;	4	17	17	17	9	8	10	12	9	11	12	9	9	13	10	8	8	7	11	14	8	9	5	10	9	8	10	12	9	11	12	9	9	13	10	8	8	7	11	14	8	9
P08631-3;P08631-2;P08631-4;P08631	P08631-3;P08631-2;P08631-4;P08631	13;13;13;13	11;11;11;11	11;11;11;11	Tyrosine-protein kinase HCK	HCK	;;;	4	13	11	11	12	3	6	5	4	5	10	4	2	2	4	1	3	7	8	3	3	4	4	4	10	2	5	3	3	3	8	2	1	1	2	0	2	5	6	2	2	2
P08637	P08637	4	4	3	Low affinity immunoglobulin gamma Fc region receptor III-A	FCGR3A		1	4	4	3	4	2	3	3	4	3	4	2	3	4	1	0	4	3	3	3	2	1	2	2	4	2	3	3	4	3	4	2	3	4	1	0	4	3	3	3	2	1
P08648	P08648	13	13	13	Integrin alpha-5;Integrin alpha-5 heavy chain;Integrin alpha-5 light chain	ITGA5		1	13	13	13	6	2	3	8	5	4	2	1	2	3	3	2	7	7	8	11	8	11	10	12	6	2	3	8	5	4	2	1	2	3	3	2	7	7	8	11	8	11
P08651-5;P08651-6;P08651	P08651-5;P08651-6;P08651	12;12;12	12;12;12	2;2;2	Nuclear factor 1 C-type	NFIC	;;	3	12	12	2	5	1	2	2	2	0	4	1	2	4	1	1	8	1	1	8	7	8	7	9	5	1	2	2	2	0	4	1	2	4	1	1	8	1	1	8	7	8
P08651-4;P08651-3;P08651-2	P08651-4;P08651-3;P08651-2	11;11;11	1;1;1	0;0;0	Nuclear factor 1 C-type	NFIC	;;	3	11	1	0	6	2	3	3	2	0	5	2	3	5	2	1	9	2	2	8	8	7	7	9	1	1	1	1	0	0	1	1	1	1	1	0	1	1	1	1	1	1
P08670	P08670	67	67	55	Vimentin	VIM		1	67	67	55	51	39	35	46	43	39	52	32	44	52	48	41	58	47	49	57	45	55	53	53	51	39	35	46	43	39	52	32	44	52	48	41	58	47	49	57	45	55
0;1491491;1491492;1491493;1491494;1491495;1491496;1491497;1491498;1491499;1491500;1491501;1491502;1491503;1491504;1491505;1491506;1491507;1491508;1491509;1491510;1491511;1491512;1491513;1491514;1491515;1491516;1520627;1520628;1520629;1520630;1520631;1520632;1520633;1520634;1520635;1520636;1520637;1520638;1520639;1520640;1520641;1520642;1520643;1520644;1520645;1520646;1520647;1520648;1520649;15206…	126119;126120;126121;126122;126123;126124;126125;126126;126127;126128;126129;126130;126131;126132;126133;126134;126135;126136;126137;126138;126139;126140;126141;126142;126143;126144;126145;126146;126147;126148;126149;126150;126151;126152;126153;126154;126155;126156;126157;126158;126159;126160;126161;126162;126163;126164;126165;126166;126167;126168;126169;126170;126171;126172;126173;126174;126175;…	126140;152911;187921;187936;213678;213735;227522;245095;245178;255483;256545;256587;258036;283773;283794;377742;415531;483655;483874;505967;506034;547271;547566;562284;562341;605658;605775;616481;616483;638224;638258;649787;670184;670390;671338;671412;671421;717871;717893;724383;724387;777125;793645;803299;818244;820294;820301;839779;844030;845591;845654;866093;866162;866181;919563;931985;945289;…	1619;1620;1621;1622;1623;1624;1625;1626	14;154;183;193;347;372;376;391
P08697;P08697-2;CON__P28800	P08697;P08697-2	18;16;2	18;16;2	18;16;2	Alpha-2-antiplasmin	SERPINF2	;	3	18	18	18	16	11	14	15	11	10	13	7	12	11	10	7	15	13	15	11	11	12	15	10	16	11	14	15	11	10	13	7	12	11	10	7	15	13	15	11	11	12
P08708	P08708	12	12	12	40S ribosomal protein S17	RPS17		1	12	12	12	8	6	5	7	6	6	11	9	8	9	7	7	7	6	7	10	7	7	3	8	8	6	5	7	6	6	11	9	8	9	7	7	7	6	7	10	7	7
P08709-2;P08709	P08709-2;P08709	7;7	7;7	7;7	Coagulation factor VII;Factor VII light chain;Factor VII heavy chain	F7	;	2	7	7	7	2	1	3	3	0	0	0	0	7	3	2	2	3	1	2	1	2	2	1	1	2	1	3	3	0	0	0	0	7	3	2	2	3	1	2	1	2	2
P08727	P08727	40	1	1	Keratin, type I cytoskeletal 19	KRT19		1	40	1	1	34	18	32	33	31	33	27	25	26	35	33	25	14	24	21	34	28	28	19	27	0	0	1	0	0	1	0	0	0	0	1	0	0	0	0	0	0	1
P08754	P08754	9	5	5	Guanine nucleotide-binding protein G(k) subunit alpha	GNAI3		1	9	5	5	6	3	6	7	7	6	9	4	7	6	6	7	7	8	7	9	8	9	6	9	3	1	3	3	3	2	5	1	3	3	2	3	3	4	3	5	4	5
P08758	P08758	30	30	30	Annexin A5	ANXA5		1	30	30	30	24	19	16	23	24	19	23	11	23	21	19	9	23	27	24	26	29	28	24	25	24	19	16	23	24	19	23	11	23	21	19	9	23	27	24	26	29	28
P08833	P08833	5	5	5	Insulin-like growth factor-binding protein 1	IGFBP1		1	5	5	5	5	4	0	2	3	1	0	0	1	0	0	0	0	0	0	3	1	1	0	1	5	4	0	2	3	1	0	0	1	0	0	0	0	0	0	3	1	1
P08842	P08842	2	2	2	Steryl-sulfatase	STS		1	2	2	2	0	0	0	2	2	0	0	0	0	0	0	0	0	0	0	0	0	1	1	0	0	0	0	2	2	0	0	0	0	0	0	0	0	0	0	0	0	1
P08865	P08865	19	19	19	40S ribosomal protein SA	RPSA		1	19	19	19	14	15	14	15	15	16	17	16	14	15	15	16	13	12	11	15	11	15	12	14	14	15	14	15	15	16	17	16	14	15	15	16	13	12	11	15	11	15
P08887-2;P08887	P08887-2;P08887	1;1	1;1	1;1	Interleukin-6 receptor subunit alpha	IL6R	;	2	1	1	1	0	0	0	0	0	1	1	1	0	0	1	0	0	0	0	0	0	1	0	0	0	0	0	0	0	1	1	1	0	0	1	0	0	0	0	0	0	1
P08910	P08910	2	2	2	Abhydrolase domain-containing protein 2	ABHD2		1	2	2	2	1	0	0	1	0	0	1	1	0	0	0	0	0	0	0	1	1	1	0	1	1	0	0	1	0	0	1	1	0	0	0	0	0	0	0	1	1	1
P08962-3;P08962-2;P08962	P08962-3;P08962-2;P08962	2;2;2	2;2;2	2;2;2	CD63 antigen	CD63	;;	3	2	2	2	2	0	0	1	1	0	2	0	1	1	2	0	1	1	1	2	1	1	0	0	2	0	0	1	1	0	2	0	1	1	2	0	1	1	1	2	1	1
P08F94;P08F94-2	P08F94;P08F94-2	4;3	4;3	4;3	Fibrocystin	PKHD1	;	2	4	4	4	0	1	1	2	0	0	0	0	0	0	0	0	0	0	0	2	0	0	0	0	0	1	1	2	0	0	0	0	0	0	0	0	0	0	0	2	0	0
P09001	P09001	9	9	9	39S ribosomal protein L3, mitochondrial	MRPL3		1	9	9	9	7	5	4	9	7	6	7	4	7	6	5	5	3	5	4	7	5	5	3	8	7	5	4	9	7	6	7	4	7	6	5	5	3	5	4	7	5	5
P09012	P09012	12	12	11	U1 small nuclear ribonucleoprotein A	SNRPA		1	12	12	11	5	6	7	6	5	9	8	8	6	9	7	7	5	6	7	10	11	9	2	9	5	6	7	6	5	9	8	8	6	9	7	7	5	6	7	10	11	9
P09016	P09016	1	1	1	Homeobox protein Hox-D4	HOXD4		1	1	1	1	0	0	0	0	0	0	0	0	0	0	0	1	0	0	0	0	0	0	0	0	0	0	0	0	0	0	0	0	0	0	0	1	0	0	0	0	0	0
P09038-2;P09038-3;P09038-1;P09038	P09038-2;P09038-3;P09038-1;P09038	6;4;4;4	6;4;4;4	6;4;4;4	Fibroblast growth factor 2	FGF2	;;;	4	6	6	6	0	0	0	0	2	0	0	0	0	0	0	0	0	0	0	0	6	3	0	6	0	0	0	0	2	0	0	0	0	0	0	0	0	0	0	0	6	3
P09104;P09104-2	P09104;P09104-2	20;16	16;13	15;12	Gamma-enolase	ENO2	;	2	20	16	15	15	6	10	6	13	15	18	19	12	8	12	14	14	9	9	15	13	15	17	18	11	3	7	3	10	12	15	16	9	5	9	11	11	8	7	12	12	12
P09105	P09105	7	7	7	Hemoglobin subunit theta-1	HBQ1		1	7	7	7	0	2	1	1	2	0	1	0	2	1	1	3	5	1	4	5	0	2	2	0	0	2	1	1	2	0	1	0	2	1	1	3	5	1	4	5	0	2
P09110;P09110-2	P09110;P09110-2	19;13	19;13	19;13	3-ketoacyl-CoA thiolase, peroxisomal	ACAA1	;	2	19	19	19	15	13	16	18	12	12	15	11	13	13	7	7	8	12	8	13	9	9	6	7	15	13	16	18	12	12	15	11	13	13	7	7	8	12	8	13	9	9
P09132;P09132-2	P09132;P09132-2	4;2	4;2	4;2	Signal recognition particle 19 kDa protein	SRP19	;	2	4	4	4	2	0	2	2	2	0	2	2	3	2	2	0	2	0	2	4	1	3	1	3	2	0	2	2	2	0	2	2	3	2	2	0	2	0	2	4	1	3
P09172	P09172	1	1	1	Dopamine beta-hydroxylase;Soluble dopamine beta-hydroxylase	DBH		1	1	1	1	0	0	1	0	0	0	0	0	0	0	0	0	0	0	0	0	0	0	0	0	0	0	1	0	0	0	0	0	0	0	0	0	0	0	0	0	0	0
P09211	P09211	18	18	18	Glutathione S-transferase P	GSTP1		1	18	18	18	13	15	14	16	18	14	15	14	17	15	15	12	14	12	12	15	15	15	16	13	13	15	14	16	18	14	15	14	17	15	15	12	14	12	12	15	15	15
P09234	P09234	3	3	3	U1 small nuclear ribonucleoprotein C	SNRPC		1	3	3	3	2	2	2	2	2	1	2	2	2	3	1	2	2	1	1	2	2	2	2	2	2	2	2	2	2	1	2	2	2	3	1	2	2	1	1	2	2	2
P09237	P09237	7	7	7	Matrilysin	MMP7		1	7	7	7	0	0	4	1	1	0	3	2	0	6	1	0	0	1	0	2	2	1	1	1	0	0	4	1	1	0	3	2	0	6	1	0	0	1	0	2	2	1
P09238;P08254	P09238	9;2	9;2	9;2	Stromelysin-2	MMP10		2	9	9	9	1	1	0	1	1	1	0	0	0	5	0	0	1	2	0	8	1	2	2	1	1	1	0	1	1	1	0	0	0	5	0	0	1	2	0	8	1	2
P09326	P09326	1	1	1	CD48 antigen	CD48		1	1	1	1	1	0	0	0	0	1	1	0	0	0	0	0	1	1	1	1	1	0	0	0	1	0	0	0	0	1	1	0	0	0	0	0	1	1	1	1	1	0
P09327;P09327-2;O75366-2;O75366	P09327	36;17;1;1	36;17;1;1	36;17;1;1	Villin-1	VIL1		4	36	36	36	3	2	1	1	3	8	4	3	5	34	9	2	1	0	0	3	2	3	3	4	3	2	1	1	3	8	4	3	5	34	9	2	1	0	0	3	2	3
P09382	P09382	11	11	11	Galectin-1	LGALS1		1	11	11	11	7	8	6	5	6	6	9	6	6	6	6	7	8	7	7	7	7	8	7	7	7	8	6	5	6	6	9	6	6	6	6	7	8	7	7	7	7	8
P09417;P09417-2	P09417;P09417-2	9;8	9;8	9;8	Dihydropteridine reductase	QDPR	;	2	9	9	9	6	7	7	7	7	6	7	8	8	7	6	5	8	7	7	8	9	8	9	8	6	7	7	7	7	6	7	8	8	7	6	5	8	7	7	8	9	8
P09429;B2RPK0	P09429	20;9	20;9	17;6	High mobility group protein B1	HMGB1		2	20	20	17	17	13	10	15	11	11	17	13	18	14	8	8	13	8	11	18	13	14	17	19	17	13	10	15	11	11	17	13	18	14	8	8	13	8	11	18	13	14
P09455	P09455	18	18	6	Retinol-binding protein 1	RBP1		1	18	18	6	14	13	8	13	9	4	18	16	15	14	14	8	15	11	11	18	13	14	10	15	14	13	8	13	9	4	18	16	15	14	14	8	15	11	11	18	13	14
P09455-2;P09455-3	P09455-2;P09455-3	13;13	1;1	1;1	Retinol-binding protein 1	RBP1	;	2	13	1	1	12	10	5	10	7	3	13	13	11	11	9	7	11	9	9	12	10	10	8	11	1	0	0	0	0	0	1	1	0	0	0	1	0	0	0	0	1	0
P09466-2;P09466	P09466-2;P09466	7;7	7;7	1;1	Glycodelin	PAEP	;	2	7	7	1	4	2	3	4	5	2	2	3	1	2	4	1	3	3	3	7	3	2	3	3	4	2	3	4	5	2	2	3	1	2	4	1	3	3	3	7	3	2
P09466-3	P09466-3	7	1	1	Glycodelin	PAEP		1	7	1	1	3	3	3	4	4	2	2	2	1	2	3	1	2	2	2	7	3	2	2	2	0	1	1	1	0	0	1	0	0	0	0	0	0	0	0	1	1	0
P09467	P09467	17	17	16	Fructose-1,6-bisphosphatase 1	FBP1		1	17	17	16	10	6	2	5	11	14	14	14	6	10	16	8	11	16	13	8	8	13	5	7	10	6	2	5	11	14	14	14	6	10	16	8	11	16	13	8	8	13
P09471-2;P09471	P09471-2;P09471	11;9	7;7	7;7	Guanine nucleotide-binding protein G(o) subunit alpha	GNAO1	;	2	11	7	7	2	3	2	3	3	3	4	4	4	2	3	3	6	7	5	8	10	8	9	11	0	1	0	0	0	0	0	2	0	0	0	0	3	4	2	5	7	4
P09486	P09486	15	15	15	SPARC	SPARC		1	15	15	15	8	7	8	7	3	2	4	3	8	9	8	6	13	11	12	12	2	10	13	6	8	7	8	7	3	2	4	3	8	9	8	6	13	11	12	12	2	10
P09488;P09488-2	P09488;P09488-2	17;15	12;10	5;3	Glutathione S-transferase Mu 1	GSTM1	;	2	17	12	5	0	10	13	4	13	12	1	7	2	11	11	3	10	4	7	7	9	13	7	16	0	7	9	0	9	8	0	3	1	7	8	0	5	1	4	3	5	9
P09493-2	P09493-2	21	2	0				1	21	2	0	12	11	7	10	11	11	7	10	11	14	10	8	15	17	16	15	14	14	16	14	1	1	1	1	1	1	1	1	0	0	1	0	2	1	1	1	1	1
P09493-3	P09493-3	36	36	0				1	36	36	0	19	19	12	17	22	18	14	18	21	24	21	15	30	30	30	28	25	24	26	26	19	19	12	17	22	18	14	18	21	24	21	15	30	30	30	28	25	24
P09493-4;P09493-10	P09493-4;P09493-10	36;35	2;1	0;0			;	2	36	2	0	18	17	11	16	22	18	13	17	19	23	19	15	28	30	29	26	23	23	24	25	0	0	0	1	1	1	0	1	0	0	0	1	0	2	1	0	0	1
P09493-5	P09493-5	21	2	2				1	21	2	2	12	12	6	7	9	11	8	9	9	13	9	7	15	17	16	13	15	15	17	15	1	1	1	1	1	2	2	2	1	1	2	0	1	2	2	1	2	2
P09493-8	P09493-8	31	8	0				1	31	8	0	16	16	10	12	17	14	9	13	15	18	13	9	24	23	26	24	22	22	25	24	2	5	3	2	4	2	1	2	2	2	2	1	7	4	7	7	7	6
P09493-9	P09493-9	33	2	0				1	33	2	0	17	21	10	14	18	16	13	16	19	21	18	15	28	28	27	25	25	23	26	25	0	2	0	0	0	0	1	0	0	0	0	0	2	2	2	1	2	2
P09496-2;P09496-4;P09496-3;P09496;P09496-5	P09496-2;P09496-4;P09496-3;P09496;P09496-5	6;5;5;5;4	6;5;5;5;4	6;5;5;5;4	Clathrin light chain A	CLTA	;;;;	5	6	6	6	5	6	5	5	5	3	5	4	4	6	5	4	4	4	5	6	4	5	5	4	5	6	5	5	5	3	5	4	4	6	5	4	4	4	5	6	4	5
P09497-2;P09497	P09497-2;P09497	9;8	9;8	9;8	Clathrin light chain B	CLTB	;	2	9	9	9	6	2	1	2	2	3	7	6	4	4	5	4	7	3	6	8	6	6	4	7	6	2	1	2	2	3	7	6	4	4	5	4	7	3	6	8	6	6
P09525	P09525	36	36	8	Annexin A4	ANXA4		1	36	36	8	32	21	28	27	30	22	18	21	18	21	14	10	19	18	15	25	15	23	16	18	32	21	28	27	30	22	18	21	18	21	14	10	19	18	15	25	15	23
P09525-2	P09525-2	29	1	1	Annexin A4	ANXA4		1	29	1	1	26	18	22	21	24	20	15	20	16	20	13	9	18	14	14	23	12	21	12	16	1	1	1	1	1	1	1	1	1	1	1	1	1	0	1	1	0	1
P09543-2;P09543	P09543-2;P09543	22;22	22;22	22;22	2,3-cyclic-nucleotide 3-phosphodiesterase	CNP	;	2	22	22	22	16	13	7	15	11	9	17	8	20	12	9	8	15	10	11	17	16	16	13	16	16	13	7	15	11	9	17	8	20	12	9	8	15	10	11	17	16	16
P09544	P09544	4	4	3	Protein Wnt-2	WNT2		1	4	4	3	0	0	0	0	0	0	0	0	0	0	0	0	0	2	1	1	1	3	0	2	0	0	0	0	0	0	0	0	0	0	0	0	0	2	1	1	1	3
P09601	P09601	6	6	6	Heme oxygenase 1	HMOX1		1	6	6	6	2	0	1	2	1	2	6	1	2	1	2	1	4	5	3	5	1	2	2	1	2	0	1	2	1	2	6	1	2	1	2	1	4	5	3	5	1	2
P09603-3;P09603-2;P09603	P09603-3;P09603-2;P09603	3;3;3	3;3;3	3;3;3	Macrophage colony-stimulating factor 1;Processed macrophage colony-stimulating factor 1	CSF1	;;	3	3	3	3	2	0	0	0	1	1	1	2	2	1	0	0	0	0	0	1	2	1	0	1	2	0	0	0	1	1	1	2	2	1	0	0	0	0	0	1	2	1
P09619;P09619-2	P09619	16;5	16;5	16;5	Platelet-derived growth factor receptor beta	PDGFRB		2	16	16	16	3	1	1	2	0	2	0	2	2	0	1	0	11	6	7	15	12	11	8	15	3	1	1	2	0	2	0	2	2	0	1	0	11	6	7	15	12	11
P09622;P09622-3;P09622-2	P09622;P09622-3;P09622-2	20;18;17	20;18;17	20;18;17	Dihydrolipoyl dehydrogenase, mitochondrial	DLD	;;	3	20	20	20	15	13	15	14	16	15	17	17	16	14	15	13	13	12	12	14	12	14	12	14	15	13	15	14	16	15	17	17	16	14	15	13	13	12	12	14	12	14
P09651-3;P09651-2;P09651;Q32P51	P09651-3;P09651-2;P09651;Q32P51	20;20;20;14	18;18;18;12	18;18;18;12	Heterogeneous nuclear ribonucleoprotein A1;Heterogeneous nuclear ribonucleoprotein A1, N-terminally processed;Heterogeneous nuclear ribonucleoprotein A1-like 2	HNRNPA1;HNRNPA1L2	;;;	4	20	18	18	19	16	14	18	16	13	19	13	16	20	14	14	14	12	12	18	13	13	9	16	17	15	14	17	14	11	17	13	16	18	12	12	14	11	11	16	13	13
P09661	P09661	13	13	13	U2 small nuclear ribonucleoprotein A	SNRPA1		1	13	13	13	5	9	8	7	5	7	10	11	8	8	7	6	6	7	7	11	7	11	3	10	5	9	8	7	5	7	10	11	8	8	7	6	6	7	7	11	7	11
P09668	P09668	10	10	10	Pro-cathepsin H;Cathepsin H mini chain;Cathepsin H;Cathepsin H heavy chain;Cathepsin H light chain	CTSH		1	10	10	10	5	7	5	7	4	6	9	6	7	4	7	7	7	6	6	9	4	8	5	6	5	7	5	7	4	6	9	6	7	4	7	7	7	6	6	9	4	8
P09669	P09669	4	4	4	Cytochrome c oxidase subunit 6C	COX6C		1	4	4	4	4	4	4	4	4	3	3	1	4	4	0	0	3	4	4	4	4	4	1	3	4	4	4	4	4	3	3	1	4	4	0	0	3	4	4	4	4	4
P09758	P09758	8	8	8	Tumor-associated calcium signal transducer 2	TACSTD2		1	8	8	8	3	2	4	1	6	3	8	7	1	7	5	6	0	0	2	6	2	3	0	2	3	2	4	1	6	3	8	7	1	7	5	6	0	0	2	6	2	3
P09871	P09871	20	20	19	Complement C1s subcomponent;Complement C1s subcomponent heavy chain;Complement C1s subcomponent light chain	C1S		1	20	20	19	11	11	11	13	10	4	10	9	10	9	7	1	15	14	15	8	7	10	12	9	11	11	11	13	10	4	10	9	10	9	7	1	15	14	15	8	7	10
P09874	P09874	47	47	47	Poly [ADP-ribose] polymerase 1	PARP1		1	47	47	47	37	27	28	26	24	22	38	31	29	29	19	16	22	14	18	36	30	34	19	35	37	27	28	26	24	22	38	31	29	29	19	16	22	14	18	36	30	34
P09884	P09884	6	6	6	DNA polymerase alpha catalytic subunit	POLA1		1	6	6	6	0	1	1	1	0	0	4	4	0	4	1	0	0	0	0	1	1	1	0	0	0	1	1	1	0	0	4	4	0	4	1	0	0	0	0	1	1	1
P09913	P09913	7	7	7	Interferon-induced protein with tetratricopeptide repeats 2	IFIT2		1	7	7	7	3	2	0	2	1	6	6	1	0	1	2	0	3	4	0	3	2	4	2	1	3	2	0	2	1	6	6	1	0	1	2	0	3	4	0	3	2	4
P09914-2;P09914	P09914-2;P09914	17;17	17;17	17;17	Interferon-induced protein with tetratricopeptide repeats 1	IFIT1	;	2	17	17	17	10	9	6	9	3	10	10	2	6	6	10	3	10	8	3	9	8	13	7	12	10	9	6	9	3	10	10	2	6	6	10	3	10	8	3	9	8	13
P09917;P09917-5;P09917-2;P09917-3;P09917-4	P09917;P09917-5;P09917-2;P09917-3;P09917-4	16;15;15;14;12	16;15;15;14;12	16;15;15;14;12	Arachidonate 5-lipoxygenase	ALOX5	;;;;	5	16	16	16	8	1	7	4	2	3	14	2	1	8	8	4	7	11	14	8	3	3	2	7	8	1	7	4	2	3	14	2	1	8	8	4	7	11	14	8	3	3
P09936	P09936	14	14	14	Ubiquitin carboxyl-terminal hydrolase isozyme L1	UCHL1		1	14	14	14	9	4	7	10	8	6	5	4	3	9	8	7	11	9	8	9	9	6	9	7	9	4	7	10	8	6	5	4	3	9	8	7	11	9	8	9	9	6
P09958	P09958	5	5	5	Furin	FURIN		1	5	5	5	2	4	0	3	0	0	2	0	0	0	0	0	0	1	0	2	0	1	0	0	2	4	0	3	0	0	2	0	0	0	0	0	0	1	0	2	0	1
P09960;P09960-4;P09960-2;P09960-3	P09960;P09960-4;P09960-2;P09960-3	34;31;29;26	34;31;29;26	34;31;29;26	Leukotriene A-4 hydrolase	LTA4H	;;;	4	34	34	34	24	24	22	24	23	22	26	30	29	25	25	26	26	27	24	25	24	24	25	27	24	24	22	24	23	22	26	30	29	25	25	26	26	27	24	25	24	24
P09972	P09972	25	19	19	Fructose-bisphosphate aldolase C	ALDOC		1	25	19	19	15	18	12	13	19	19	16	12	10	11	11	7	17	15	14	16	16	17	15	23	10	12	8	8	14	15	10	7	5	7	7	4	13	11	11	11	13	12
P0C024-2;P0C024	P0C024-2;P0C024	1;1	1;1	1;1	Peroxisomal coenzyme A diphosphatase NUDT7	NUDT7	;	2	1	1	1	0	0	0	0	0	0	1	0	0	0	0	0	0	0	0	1	0	0	0	0	0	0	0	0	0	0	1	0	0	0	0	0	0	0	0	1	0	0
P0C0L4;P0C0L4-2	P0C0L4;P0C0L4-2	104;101	5;5	4;4	Complement C4-A;Complement C4 beta chain;Complement C4-A alpha chain;C4a anaphylatoxin;C4b-A;C4d-A;Complement C4 gamma chain	C4A	;	2	104	5	4	88	82	86	80	69	64	72	57	86	71	65	51	82	64	76	61	60	75	81	72	4	4	5	3	5	3	4	3	4	4	3	2	4	5	5	3	2	4
P0C0L5	P0C0L5	105	105	6	Complement C4-B;Complement C4 beta chain;Complement C4-B alpha chain;C4a anaphylatoxin;C4b-B;C4d-B;Complement C4 gamma chain	C4B		1	105	105	6	88	81	87	80	67	66	71	56	86	70	65	51	83	62	76	60	62	74	82	75	88	81	87	80	67	66	71	56	86	70	65	51	83	62	76	60	62	74
Q71UI9;P0C0S5;Q71UI9-4;Q71UI9-2;Q71UI9-3	Q71UI9;P0C0S5;Q71UI9-4;Q71UI9-2;Q71UI9-3	5;5;4;4;3	3;3;3;2;2	3;3;3;2;2	Histone H2A.V;Histone H2A.Z	H2AFV;H2AFZ	;;;;	5	5	3	3	4	4	4	4	4	4	4	4	3	4	3	4	4	4	4	4	4	4	4	4	2	2	2	2	2	2	2	2	2	2	2	2	2	2	2	2	2	2
Q99878;Q96KK5;Q9BTM1;Q16777;Q6FI13;P0C0S8;P20671;Q9BTM1-2;Q71UI9-5	Q99878;Q96KK5;Q9BTM1;Q16777;Q6FI13;P0C0S8;P20671;Q9BTM1-2	10;10;10;10;10;10;9;9;1	10;10;10;10;10;10;9;9;1	2;2;2;2;2;2;2;2;0	Histone H2A type 1-J;Histone H2A type 1-H;Histone H2A.J;Histone H2A type 2-C;Histone H2A type 2-A;Histone H2A type 1;Histone H2A type 1-D	HIST1H2AJ;HIST1H2AH;H2AFJ;HIST2H2AC;HIST2H2AA3;HIST1H2AG;HIST1H2AD	;;;;;;;	9	10	10	2	9	4	4	3	6	6	5	5	4	6	4	4	7	5	5	7	7	7	6	8	9	4	4	3	6	6	5	5	4	6	4	4	7	5	5	7	7	7
P0C2W1	P0C2W1	1	1	1	F-box/SPRY domain-containing protein 1	FBXO45		1	1	1	1	1	1	1	1	1	0	1	1	0	1	0	0	0	0	0	1	1	1	0	1	1	1	1	1	1	0	1	1	0	1	0	0	0	0	0	1	1	1
P0C7P0	P0C7P0	1	1	1	CDGSH iron-sulfur domain-containing protein 3, mitochondrial	CISD3		1	1	1	1	0	0	0	0	1	1	0	0	1	0	0	0	0	0	1	1	0	0	0	1	0	0	0	0	1	1	0	0	1	0	0	0	0	0	1	1	0	0
P0C7T5	P0C7T5	4	4	4	Ataxin-1-like	ATXN1L		1	4	4	4	0	0	2	0	0	1	1	1	0	0	0	1	0	1	0	1	0	1	0	1	0	0	2	0	0	1	1	1	0	0	0	1	0	1	0	1	0	1
P0C869-8;P0C869-7;P0C869-6;P0C869-4;P0C869	P0C869-8;P0C869-7;P0C869-6	13;13;13;1;1	1;1;1;1;1	1;1;1;1;1	Cytosolic phospholipase A2 beta	PLA2G4B	;;	5	13	1	1	4	8	1	2	1	3	5	7	9	2	3	3	2	0	1	8	2	2	7	2	1	0	0	0	0	1	0	0	0	0	0	0	0	0	0	0	0	0
P0C870	P0C870	14	14	2	JmjC domain-containing protein 7	JMJD7		1	14	14	2	3	9	1	4	3	4	7	9	11	3	4	5	3	2	3	9	4	3	8	2	3	9	1	4	3	4	7	9	11	3	4	5	3	2	3	9	4	3
P0CAP2-3;Q9BZD3;P0CAP2;P0CAP2-2	P0CAP2-3;Q9BZD3;P0CAP2;P0CAP2-2	4;4;4;3	4;4;4;3	3;3;3;2	DNA-directed RNA polymerase II subunit GRINL1A;Putative GRINL1B complex locus protein 2	POLR2M;GCOM2	;;;	4	4	4	3	4	0	0	1	0	0	3	2	0	0	0	0	0	0	0	2	1	1	3	1	4	0	0	1	0	0	3	2	0	0	0	0	0	0	0	2	1	1
P0CG05;P0CF74	P0CG05;P0CF74	12;7	3;1	1;0	Ig lambda-2 chain C regions;Ig lambda-6 chain C region	IGLC2;IGLC6	;	2	12	3	1	10	7	11	9	6	5	7	2	10	8	6	4	7	6	6	6	5	7	8	6	2	2	2	2	2	2	2	1	3	2	2	1	2	2	2	2	2	2
P0CG06	P0CG06	10	3	3	Ig lambda-3 chain C regions	IGLC3		1	10	3	3	10	7	9	9	7	5	7	2	10	8	6	4	6	7	5	7	6	6	7	6	3	1	2	2	1	0	0	0	3	1	0	0	0	1	0	1	1	0
P0CG13	P0CG13	2	2	2	Chromosome transmission fidelity protein 8 homolog	CHTF8		1	2	2	2	0	0	0	0	0	0	1	0	1	1	0	0	0	0	0	0	0	0	0	0	0	0	0	0	0	0	1	0	1	1	0	0	0	0	0	0	0	0
P0CG30;P0CG29	P0CG30;P0CG29	10;9	9;8	9;8	Glutathione S-transferase theta-2B;Glutathione S-transferase theta-2	GSTT2B;GSTT2	;	2	10	9	9	4	3	4	4	2	4	5	6	1	4	3	6	4	5	4	7	4	4	7	6	4	3	4	4	2	4	5	6	1	4	3	6	4	5	4	6	4	3
P0CG35;P0CG34	P0CG35;P0CG34	1;1	1;1	1;1	Thymosin beta-15B;Thymosin beta-15A	TMSB15B;TMSB15A	;	2	1	1	1	0	1	1	0	1	0	1	1	0	1	0	0	1	1	1	1	1	1	1	1	0	1	1	0	1	0	1	1	0	1	0	0	1	1	1	1	1	1
P0CG39	P0CG39	11	2	2	POTE ankyrin domain family member J	POTEJ		1	11	2	2	5	5	7	5	6	5	6	6	8	6	7	6	5	7	7	8	5	7	6	6	0	0	1	0	0	0	0	0	1	0	0	1	1	0	2	1	0	0
P0CJ78	P0CJ78	3	3	3	Zinc finger protein 865	ZNF865		1	3	3	3	1	0	0	0	0	0	1	1	0	0	0	0	0	0	0	0	1	0	0	1	1	0	0	0	0	0	1	1	0	0	0	0	0	0	0	0	1	0
P0CK97-2;P0CK97;P0CK96	P0CK97-2;P0CK97;P0CK96	1;1;1	1;1;1	1;1;1	Solute carrier family 35 member E2;Solute carrier family 35 member E2B	SLC35E2;SLC35E2B	;;	3	1	1	1	0	0	0	0	0	0	0	1	0	0	0	0	0	0	0	0	0	0	0	0	0	0	0	0	0	0	0	1	0	0	0	0	0	0	0	0	0	0
P0DI82;P0DI81;P0DI81-3	P0DI82;P0DI81;P0DI81-3	3;3;3	3;3;3	3;3;3	Trafficking protein particle complex subunit 2B;Trafficking protein particle complex subunit 2	TRAPPC2B;TRAPPC2	;;	3	3	3	3	1	2	1	1	1	2	3	2	2	1	0	1	2	0	1	2	1	2	1	1	1	2	1	1	1	2	3	2	2	1	0	1	2	0	1	2	1	2
P0DJI8;P0DJI9-2	P0DJI8	9;2	9;2	4;0	Serum amyloid A-1 protein;Amyloid protein A;Serum amyloid protein A(2-104);Serum amyloid protein A(3-104);Serum amyloid protein A(2-103);Serum amyloid protein A(2-102);Serum amyloid protein A(4-101)	SAA1		2	9	9	4	7	6	4	5	7	4	5	0	4	3	1	2	4	2	9	4	5	1	4	5	7	6	4	5	7	4	5	0	4	3	1	2	4	2	9	4	5	1
P0DJI9	P0DJI9	8	3	3	Serum amyloid A-2 protein	SAA2		1	8	3	3	5	4	2	2	3	1	2	0	1	2	0	1	3	2	8	1	2	1	2	2	2	1	0	0	0	0	0	0	0	0	0	0	1	0	3	0	0	0
P0DMN0;P0DMM9;P0DMM9-3;P0DMM9-2	P0DMN0;P0DMM9;P0DMM9-3	15;15;13;7	15;15;13;7	7;7;7;5	Sulfotransferase 1A4;Sulfotransferase 1A3	SULT1A4;SULT1A3	;;	4	15	15	7	11	11	8	9	11	10	3	5	4	7	7	3	12	7	7	9	5	8	11	10	11	11	8	9	11	10	3	5	4	7	7	3	12	7	7	9	5	8
P0DMV9;P0DMV8;P0DMV8-2	P0DMV9;P0DMV8;P0DMV8-2	39;39;34	36;36;31	20;20;16	Heat shock 70 kDa protein 1B;Heat shock 70 kDa protein 1A	HSPA1B;HSPA1A	;;	3	39	36	20	30	29	28	32	32	19	30	35	34	29	28	28	32	27	26	34	33	31	29	33	27	26	25	29	29	16	27	32	31	26	25	26	29	25	24	31	30	28
P0DN76;Q01081;Q01081-2;Q01081-3;Q01081-4;Q8WU68-3;Q8WU68-2;Q8WU68	P0DN76;Q01081;Q01081-2	11;11;10;5;5;5;5;5	11;11;10;5;5;5;5;5	11;11;10;5;5;5;5;5	Splicing factor U2AF 35 kDa subunit	U2AF1	;;	8	11	11	11	5	5	7	7	6	6	8	5	8	7	6	4	5	6	5	7	9	10	6	10	5	5	7	7	6	6	8	5	8	7	6	4	5	6	5	7	9	10
P0DN79;P35520;P35520-2	P0DN79;P35520;P35520-2	3;3;3	3;3;3	3;3;3	Cystathionine beta-synthase	CBS	;;	3	3	3	3	0	2	0	1	0	1	0	0	0	0	0	2	1	0	0	0	0	1	0	0	0	2	0	1	0	1	0	0	0	0	0	2	1	0	0	0	0	1
P10109	P10109	5	5	5	Adrenodoxin, mitochondrial	FDX1		1	5	5	5	2	1	3	2	2	2	2	2	4	2	2	0	0	3	2	1	2	1	1	1	2	1	3	2	2	2	2	2	4	2	2	0	0	3	2	1	2	1
P10144	P10144	3	3	2	Granzyme B	GZMB		1	3	3	2	1	0	0	0	0	0	2	0	0	0	0	0	0	1	1	2	0	0	0	0	1	0	0	0	0	0	2	0	0	0	0	0	0	1	1	2	0	0
P10145	P10145	1	1	1	Interleukin-8;MDNCF-a;Interleukin-8;IL-8(5-77);IL-8(6-77);IL-8(7-77);IL-8(8-77);IL-8(9-77)	CXCL8		1	1	1	1	1	0	0	0	1	0	1	0	0	0	1	1	1	0	0	1	0	0	0	0	1	0	0	0	1	0	1	0	0	0	1	1	1	0	0	1	0	0
P10153	P10153	3	3	3	Non-secretory ribonuclease	RNASE2		1	3	3	3	3	0	1	0	2	0	1	1	1	0	3	2	3	2	3	2	2	1	2	1	3	0	1	0	2	0	1	1	1	0	3	2	3	2	3	2	2	1
P10155;P10155-3;P10155-5;P10155-4;P10155-2	P10155;P10155-3;P10155-5;P10155-4	23;22;22;22;8	23;22;22;22;8	23;22;22;22;8	60 kDa SS-A/Ro ribonucleoprotein	TROVE2	;;;	5	23	23	23	11	13	13	11	10	13	20	20	15	12	12	13	15	9	10	16	14	16	12	19	11	13	13	11	10	13	20	20	15	12	12	13	15	9	10	16	14	16
P10253	P10253	37	37	37	Lysosomal alpha-glucosidase;76 kDa lysosomal alpha-glucosidase;70 kDa lysosomal alpha-glucosidase	GAA		1	37	37	37	27	20	25	28	24	25	25	25	32	20	17	24	18	17	9	21	15	22	15	14	27	20	25	28	24	25	25	25	32	20	17	24	18	17	9	21	15	22
P10275-2;P10275	P10275-2;P10275	2;2	2;2	2;2	Androgen receptor	AR	;	2	2	2	2	0	0	0	0	0	0	1	0	0	0	0	0	1	0	0	1	1	1	2	2	0	0	0	0	0	0	1	0	0	0	0	0	1	0	0	1	1	1
P10301	P10301	10	10	8	Ras-related protein R-Ras	RRAS		1	10	10	8	5	6	7	5	8	4	3	3	4	4	4	4	8	10	6	9	10	7	10	9	5	6	7	5	8	4	3	3	4	4	4	4	8	10	6	9	10	7
P10316;P01891	P10316;P01891	21;15	3;3	0;0	HLA class I histocompatibility antigen, A-69 alpha chain;HLA class I histocompatibility antigen, A-68 alpha chain	HLA-A	;	2	21	3	0	17	5	9	8	11	15	19	10	5	11	3	3	13	11	15	13	14	16	13	15	1	1	0	0	0	1	1	1	0	1	0	1	1	0	2	0	0	0
P10319;P18465	P10319;P18465	14;12	8;6	0;0	HLA class I histocompatibility antigen, B-58 alpha chain;HLA class I histocompatibility antigen, B-57 alpha chain	HLA-B	;	2	14	8	0	10	6	6	6	11	9	9	7	6	6	3	3	8	9	8	12	6	11	10	9	5	2	2	2	5	4	3	3	2	2	1	2	3	4	2	7	1	5
P10321	P10321	10	1	1	HLA class I histocompatibility antigen, Cw-7 alpha chain	HLA-C		1	10	1	1	7	2	5	5	8	9	8	8	3	5	4	4	6	7	8	8	7	7	5	8	1	0	1	1	1	1	1	1	1	1	1	1	1	1	1	1	1	1
P10398;P10398-2	P10398	9;2	9;2	7;2	Serine/threonine-protein kinase A-Raf	ARAF		2	9	9	7	3	5	4	6	5	2	4	3	5	3	2	2	3	1	2	4	3	4	4	5	3	5	4	6	5	2	4	3	5	3	2	2	3	1	2	4	3	4
P10412;P16403	P10412;P16403	8;7	8;7	1;0	Histone H1.4;Histone H1.2	HIST1H1E;HIST1H1C	;	2	8	8	1	6	1	3	4	5	2	5	1	2	2	0	0	7	6	7	8	8	3	7	6	6	1	3	4	5	2	5	1	2	2	0	0	7	6	7	8	8	3
P10415-2;P10415	P10415-2;P10415	2;2	2;2	2;2	Apoptosis regulator Bcl-2	BCL2	;	2	2	2	2	0	0	0	0	0	0	1	1	0	0	0	0	0	0	0	1	2	0	0	1	0	0	0	0	0	0	1	1	0	0	0	0	0	0	0	1	2	0
P10451-4;P10451	P10451-4;P10451	12;12	12;12	2;2	Osteopontin	SPP1	;	2	12	12	2	12	8	7	5	9	4	3	0	7	1	3	1	1	2	2	9	1	2	1	1	12	8	7	5	9	4	3	0	7	1	3	1	1	2	2	9	1	2
P10451-3	P10451-3	10	1	1	Osteopontin	SPP1		1	10	1	1	10	6	7	5	7	4	3	0	5	1	2	1	1	2	2	7	1	2	1	1	1	0	1	0	0	0	0	0	0	0	0	0	0	0	0	0	0	0
P10451-5;P10451-2	P10451-5;P10451-2	11;10	1;0	1;0	Osteopontin	SPP1	;	2	11	1	1	11	7	7	5	8	4	3	0	6	1	2	1	1	2	2	8	1	2	1	1	1	1	1	0	1	0	0	0	0	0	0	0	0	0	0	1	0	0
P10515	P10515	18	18	18	Dihydrolipoyllysine-residue acetyltransferase component of pyruvate dehydrogenase complex, mitochondrial	DLAT		1	18	18	18	14	9	7	12	14	14	17	12	16	11	13	6	13	11	13	15	10	13	8	15	14	9	7	12	14	14	17	12	16	11	13	6	13	11	13	15	10	13
P10586-2;P10586	P10586-2;P10586	41;41	41;41	39;39	Receptor-type tyrosine-protein phosphatase F	PTPRF	;	2	41	41	39	9	13	23	8	31	18	23	18	30	27	13	7	6	7	3	10	22	7	2	15	9	13	23	8	31	18	23	18	30	27	13	7	6	7	3	10	22	7
P10588	P10588	2	2	2	Nuclear receptor subfamily 2 group F member 6	NR2F6		1	2	2	2	1	1	2	1	1	2	2	1	2	1	1	1	0	0	0	1	1	1	1	1	1	1	2	1	1	2	2	1	2	1	1	1	0	0	0	1	1	1
P10599;P10599-2	P10599;P10599-2	10;8	10;8	10;8	Thioredoxin	TXN	;	2	10	10	10	7	7	5	5	5	7	8	8	7	7	7	7	5	5	4	7	5	6	7	9	7	7	5	5	5	7	8	8	7	7	7	7	5	5	4	7	5	6
P10606	P10606	7	7	7	Cytochrome c oxidase subunit 5B, mitochondrial	COX5B		1	7	7	7	4	3	3	5	3	5	3	2	4	4	2	1	3	5	4	5	3	4	5	5	4	3	3	5	3	5	3	2	4	4	2	1	3	5	4	5	3	4
P10619-2;P10619	P10619-2;P10619	13;13	13;13	13;13	Lysosomal protective protein;Lysosomal protective protein 32 kDa chain;Lysosomal protective protein 20 kDa chain	CTSA	;	2	13	13	13	10	11	12	11	10	11	10	5	8	5	7	5	6	7	5	11	4	6	4	4	10	11	12	11	10	11	10	5	8	5	7	5	6	7	5	11	4	6
P10620;P10620-2	P10620;P10620-2	4;3	4;3	4;3	Microsomal glutathione S-transferase 1	MGST1	;	2	4	4	4	3	0	1	4	4	1	2	2	0	2	3	2	2	3	3	4	0	4	1	1	3	0	1	4	4	1	2	2	0	2	3	2	2	3	3	4	0	4
P10636;P10636-9;P10636-6;P10636-7;P10636-8	P10636;P10636-9	3;3;1;1;1	3;3;1;1;1	3;3;1;1;1	Microtubule-associated protein tau	MAPT	;	5	3	3	3	1	1	1	0	0	1	0	1	0	0	2	0	1	2	0	2	3	1	3	2	1	1	1	0	0	1	0	1	0	0	2	0	1	2	0	2	3	1
P10643;CON__Q29RQ1	P10643	38;4	38;4	37;4	Complement component C7	C7		2	38	38	37	32	27	26	26	24	9	19	3	21	21	12	8	26	20	20	10	12	12	23	16	32	27	26	26	24	9	19	3	21	21	12	8	26	20	20	10	12	12
P10644;P10644-2	P10644;P10644-2	20;17	20;17	17;14	cAMP-dependent protein kinase type I-alpha regulatory subunit;cAMP-dependent protein kinase type I-alpha regulatory subunit, N-terminally processed	PRKAR1A	;	2	20	20	17	16	15	8	14	15	14	13	7	16	13	11	11	15	13	14	14	11	14	17	15	16	15	8	14	15	14	13	7	16	13	11	11	15	13	14	14	11	14
P10645	P10645	9	9	9	Chromogranin-A;Vasostatin-1;Vasostatin-2;EA-92;ES-43;Pancreastatin;SS-18;WA-8;WE-14;LF-19;Catestatin;AL-11;GV-19;GR-44;ER-37;GE-25;Serpinin-RRG;Serpinin;p-Glu serpinin precursor	CHGA		1	9	9	9	0	1	0	1	0	0	0	0	0	0	9	3	0	0	2	0	2	4	2	0	0	1	0	1	0	0	0	0	0	0	9	3	0	0	2	0	2	4
P10646;P10646-2	P10646;P10646-2	5;4	5;4	5;4	Tissue factor pathway inhibitor	TFPI	;	2	5	5	5	3	1	1	2	2	4	2	2	1	0	1	5	1	2	2	2	2	0	1	2	3	1	1	2	2	4	2	2	1	0	1	5	1	2	2	2	2	0
P10696	P10696	32	32	14	Alkaline phosphatase, placental-like	ALPPL2		1	32	32	14	4	1	6	1	2	1	5	3	30	25	24	13	2	6	4	3	2	3	0	3	4	1	6	1	2	1	5	3	30	25	24	13	2	6	4	3	2	3
P10721-3;P10721-2;P10721	P10721-3;P10721-2;P10721	2;2;2	2;2;2	2;2;2	Mast/stem cell growth factor receptor Kit	KIT	;;	3	2	2	2	0	0	1	1	0	0	0	0	1	0	0	0	0	0	1	0	2	0	1	2	0	0	1	1	0	0	0	0	1	0	0	0	0	0	1	0	2	0
P10746	P10746	3	3	3	Uroporphyrinogen-III synthase	UROS		1	3	3	3	0	0	1	1	1	0	1	0	1	1	1	2	0	0	0	1	0	0	1	2	0	0	1	1	1	0	1	0	1	1	1	2	0	0	0	1	0	0
P10768	P10768	17	17	17	S-formylglutathione hydrolase	ESD		1	17	17	17	13	10	8	8	12	13	12	13	13	8	10	10	10	11	14	13	11	15	12	14	13	10	8	8	12	13	12	13	13	8	10	10	10	11	14	13	11	15
P10809;P10809-2	P10809	52;4	52;4	52;4	60 kDa heat shock protein, mitochondrial	HSPD1		2	52	52	52	48	40	44	43	42	41	45	39	43	41	40	37	35	29	28	40	35	41	34	39	48	40	44	43	42	41	45	39	43	41	40	37	35	29	28	40	35	41
P10909-4;P10909;P10909-5;P10909-2;P10909-3	P10909-4;P10909;P10909-5;P10909-2;P10909-3	22;22;22;22;13	22;22;22;22;13	22;22;22;22;13	Clusterin;Clusterin beta chain;Clusterin alpha chain	CLU	;;;;	5	22	22	22	19	15	15	14	16	15	13	12	15	15	15	21	17	14	15	14	15	12	12	14	19	15	15	14	16	15	13	12	15	15	15	21	17	14	15	14	15	12
P10915	P10915	2	2	2	Hyaluronan and proteoglycan link protein 1	HAPLN1		1	2	2	2	1	0	1	0	1	1	1	1	0	0	0	1	0	0	0	0	0	0	0	1	1	0	1	0	1	1	1	1	0	0	0	1	0	0	0	0	0	0
P11021	P11021	51	51	50	78 kDa glucose-regulated protein	HSPA5		1	51	51	50	46	34	37	37	36	37	46	38	40	34	34	34	36	33	37	45	34	36	34	34	46	34	37	37	36	37	46	38	40	34	34	34	36	33	37	45	34	36
P11047	P11047	79	79	77	Laminin subunit gamma-1	LAMC1		1	79	79	77	56	54	55	78	49	52	41	23	10	32	15	18	40	28	32	47	33	30	26	39	56	54	55	78	49	52	41	23	10	32	15	18	40	28	32	47	33	30
P11117;P11117-2	P11117	12;5	12;5	12;5	Lysosomal acid phosphatase	ACP2		2	12	12	12	8	4	5	7	2	8	11	7	5	5	8	2	1	7	6	7	3	6	3	4	8	4	5	7	2	8	11	7	5	5	8	2	1	7	6	7	3	6
P11137-3;P11137;P11137-2;P11137-4	P11137-3;P11137	13;13;6;6	13;13;6;6	13;13;6;6	Microtubule-associated protein 2	MAP2	;	4	13	13	13	3	1	0	0	1	0	2	6	1	2	0	11	0	3	1	1	2	1	4	1	3	1	0	0	1	0	2	6	1	2	0	11	0	3	1	1	2	1
P11142;P11142-2	P11142;P11142-2	41;29	40;28	30;20	Heat shock cognate 71 kDa protein	HSPA8	;	2	41	40	30	37	32	31	33	32	34	34	33	37	34	32	32	36	30	32	35	30	31	28	31	36	31	30	32	31	33	33	32	36	33	31	31	35	29	31	34	29	30
P11166	P11166	10	10	10	Solute carrier family 2, facilitated glucose transporter member 1	SLC2A1		1	10	10	10	10	2	3	4	6	5	7	5	4	4	3	4	7	5	7	7	4	7	6	8	10	2	3	4	6	5	7	5	4	4	3	4	7	5	7	7	4	7
P11169;Q8TDB8-4;Q8TDB8-2;Q8TDB8;Q8TDB8-5;Q8TDB8-3	P11169;Q8TDB8-4;Q8TDB8-2;Q8TDB8;Q8TDB8-5	5;4;4;4;4;1	5;4;4;4;4;1	5;4;4;4;4;1	Solute carrier family 2, facilitated glucose transporter member 3;Solute carrier family 2, facilitated glucose transporter member 14	SLC2A3;SLC2A14	;;;;	6	5	5	5	3	0	1	0	1	0	1	0	1	0	0	0	3	1	2	3	0	0	0	0	3	0	1	0	1	0	1	0	1	0	0	0	3	1	2	3	0	0
P11171-2;P11171;P11171-5;P11171-4;P11171-3;P11171-6;P11171-7	P11171-2;P11171;P11171-5;P11171-4;P11171-3;P11171-6;P11171-7	18;18;17;16;16;15;14	14;14;13;12;12;11;11	14;14;13;12;12;11;11	Protein 4.1	EPB41	;;;;;;	7	18	14	14	9	5	4	6	7	9	8	13	6	3	10	7	11	6	13	10	13	7	9	13	7	2	2	3	5	6	5	11	4	2	10	6	9	5	11	8	10	4
P11172;P11172-3;P11172-2;P11172-4	P11172;P11172-3;P11172-2;P11172-4	22;19;17;13	22;19;17;13	22;19;17;13	Uridine 5-monophosphate synthase;Orotate phosphoribosyltransferase;Orotidine 5-phosphate decarboxylase	UMPS	;;;	4	22	22	22	10	17	10	13	13	7	15	16	11	14	10	14	10	9	7	13	11	12	14	14	10	17	10	13	13	7	15	16	11	14	10	14	10	9	7	13	11	12
P11177-2;P11177;P11177-3	P11177-2;P11177;P11177-3	18;18;16	18;18;16	18;18;16	Pyruvate dehydrogenase E1 component subunit beta, mitochondrial	PDHB	;;	3	18	18	18	15	13	12	17	13	13	16	15	12	11	11	8	11	9	9	13	14	17	13	15	15	13	12	17	13	13	16	15	12	11	11	8	11	9	9	13	14	17
P11182	P11182	15	15	15	Lipoamide acyltransferase component of branched-chain alpha-keto acid dehydrogenase complex, mitochondrial	DBT		1	15	15	15	12	10	11	13	12	12	14	11	13	12	6	6	4	7	7	11	10	10	8	13	12	10	11	13	12	12	14	11	13	12	6	6	4	7	7	11	10	10
P11215;P11215-2;Q13349	P11215;P11215-2	37;37;1	37;37;1	35;35;0	Integrin alpha-M	ITGAM	;	3	37	37	35	34	3	3	4	17	3	16	3	3	5	25	5	15	16	24	12	8	3	5	8	34	3	3	4	17	3	16	3	3	5	25	5	15	16	24	12	8	3
P11216	P11216	57	57	45	Glycogen phosphorylase, brain form	PYGB		1	57	57	45	45	38	33	37	45	50	45	48	44	26	44	31	41	28	29	44	38	43	44	44	45	38	33	37	45	50	45	48	44	26	44	31	41	28	29	44	38	43
P11217;P11217-2	P11217;P11217-2	32;30	19;19	19;19	Glycogen phosphorylase, muscle form	PYGM	;	2	32	19	19	13	13	6	11	9	14	12	13	9	6	12	16	20	10	8	22	22	24	25	26	2	3	0	0	0	2	0	2	1	0	2	10	10	4	2	12	14	13
P11226	P11226	2	2	2	Mannose-binding protein C	MBL2		1	2	2	2	2	0	0	1	0	0	0	0	1	0	0	0	0	0	0	0	0	0	0	0	2	0	0	1	0	0	0	0	1	0	0	0	0	0	0	0	0	0
P11233	P11233	8	4	4	Ras-related protein Ral-A	RALA		1	8	4	4	4	3	2	4	4	2	4	2	6	5	3	0	4	3	3	4	4	4	2	6	1	2	1	2	2	2	3	2	3	1	1	0	3	2	1	2	2	2
P11234-3;P11234;P11234-2	P11234-3;P11234;P11234-2	10;9;9	10;9;9	6;5;5	Ras-related protein Ral-B	RALB	;;	3	10	10	6	8	4	3	6	6	4	6	4	6	7	4	2	4	4	5	7	4	6	7	9	8	4	3	6	6	4	6	4	6	7	4	2	4	4	5	7	4	6
P11245	P11245	2	2	2	Arylamine N-acetyltransferase 2	NAT2		1	2	2	2	1	1	1	0	0	0	1	0	0	1	0	1	0	0	0	0	1	0	2	1	1	1	1	0	0	0	1	0	0	1	0	1	0	0	0	0	1	0
P11274;P11274-2	P11274;P11274-2	9;8	7;6	7;6	Breakpoint cluster region protein	BCR	;	2	9	7	7	5	2	4	3	2	3	6	3	1	3	3	3	4	2	1	5	2	3	2	4	4	2	3	3	1	2	4	2	1	2	2	2	3	0	0	4	2	2
P11277;P11277-2;P11277-3	P11277;P11277-2;P11277-3	66;66;65	60;60;59	60;60;59	Spectrin beta chain, erythrocytic	SPTB	;;	3	66	60	60	23	10	14	9	39	13	22	12	11	14	21	26	48	16	54	43	19	31	31	30	19	7	11	5	37	9	17	7	9	9	16	24	43	12	50	38	14	27
P11279;P11279-2	P11279;P11279-2	8;7	8;7	8;7	Lysosome-associated membrane glycoprotein 1	LAMP1	;	2	8	8	8	5	5	3	5	4	6	7	4	6	5	5	5	6	6	5	6	3	4	3	6	5	5	3	5	4	6	7	4	6	5	5	5	6	6	5	6	3	4
P11308-2;P11308-1;P11308-4;P11308;P11308-5;P11308-6	P11308-2;P11308-1;P11308-4;P11308;P11308-5;P11308-6	4;4;4;4;2;2	4;4;4;4;2;2	4;4;4;4;2;2	Transcriptional regulator ERG	ERG	;;;;;	6	4	4	4	3	0	0	0	0	2	0	0	0	0	0	0	0	0	0	2	1	2	3	4	3	0	0	0	0	2	0	0	0	0	0	0	0	0	0	2	1	2
P11310;P11310-2	P11310;P11310-2	18;18	18;18	18;18	Medium-chain specific acyl-CoA dehydrogenase, mitochondrial	ACADM	;	2	18	18	18	11	6	10	8	7	11	15	10	14	13	11	9	10	7	8	11	7	14	9	13	11	6	10	8	7	11	15	10	14	13	11	9	10	7	8	11	7	14
P11362-20;P11362-7;P11362-2;P11362-19;P11362;P11362-21;P11362-6;P11362-5;P11362-4;P11362-14;P11362-3;P11362-9;P11362-8;P11362-13;P11362-12;P11362-11;P11362-10;P11362-15;P11362-18;P11362-16	P11362-20;P11362-7;P11362-2;P11362-19;P11362;P11362-21;P11362-6;P11362-5;P11362-4;P11362-14;P11362-3;P11362-9;P11362-8	5;5;5;5;5;5;4;4;4;4;4;3;3;2;2;2;2;1;1;1	4;4;4;4;4;4;3;3;3;3;3;3;3;2;2;2;2;1;1;1	3;3;3;3;3;3;2;2;2;2;2;3;3;2;2;2;2;1;1;1	Fibroblast growth factor receptor 1	FGFR1	;;;;;;;;;;;;	20	5	4	3	0	1	0	1	3	0	2	0	0	3	0	0	1	0	0	0	2	0	0	3	0	0	0	1	2	0	2	0	0	2	0	0	0	0	0	0	2	0
P11387;Q969P6-2;Q969P6	P11387	12;2;2	12;2;2	12;2;2	DNA topoisomerase 1	TOP1		3	12	12	12	11	1	1	2	2	2	4	1	1	5	3	1	5	2	5	10	3	8	0	7	11	1	1	2	2	2	4	1	1	5	3	1	5	2	5	10	3	8
P11388;P11388-2;P11388-3;P11388-4	P11388;P11388-2;P11388-3;P11388-4	8;8;8;8	2;2;2;2	2;2;2;2	DNA topoisomerase 2-alpha	TOP2A	;;;	4	8	2	2	4	1	1	2	3	4	3	1	2	6	2	0	1	0	4	3	2	3	2	4	2	0	0	0	0	1	1	0	0	1	0	0	0	0	1	1	0	0
P11413;P11413-3;P11413-2	P11413;P11413-3;P11413-2	36;36;36	36;36;36	36;36;36	Glucose-6-phosphate 1-dehydrogenase	G6PD	;;	3	36	36	36	24	21	17	24	26	29	29	30	21	21	29	17	25	21	19	28	20	27	26	25	24	21	17	24	26	29	29	30	21	21	29	17	25	21	19	28	20	27
P11441	P11441	4	4	4	Ubiquitin-like protein 4A	UBL4A		1	4	4	4	2	2	1	3	2	2	4	4	3	1	1	3	2	2	1	2	2	3	2	3	2	2	1	3	2	2	4	4	3	1	1	3	2	2	1	2	2	3
P11473;P11473-2	P11473;P11473-2	1;1	1;1	1;1	Vitamin D3 receptor	VDR	;	2	1	1	1	0	0	0	0	0	0	0	0	0	0	1	0	0	0	0	1	0	0	0	0	0	0	0	0	0	0	0	0	0	0	1	0	0	0	0	1	0	0
P11474;P11474-2;O95718-3;O95718-2;O95718	P11474;P11474-2	4;3;1;1;1	4;3;1;1;1	4;3;1;1;1	Steroid hormone receptor ERR1	ESRRA	;	5	4	4	4	3	0	0	1	0	1	1	1	0	0	0	2	0	0	2	3	0	0	0	0	3	0	0	1	0	1	1	1	0	0	0	2	0	0	2	3	0	0
P11498;P11498-2	P11498;P11498-2	26;13	26;13	26;13	Pyruvate carboxylase, mitochondrial	PC	;	2	26	26	26	13	5	9	23	16	16	10	5	18	5	11	7	4	10	6	18	10	7	10	14	13	5	9	23	16	16	10	5	18	5	11	7	4	10	6	18	10	7
P11511	P11511	1	1	1	Aromatase	CYP19A1		1	1	1	1	0	0	0	0	0	0	1	0	0	0	1	0	0	0	0	0	0	0	0	0	0	0	0	0	0	0	1	0	0	0	1	0	0	0	0	0	0	0
P11532;P11532-4;P11532-3;P11532-2;P11532-8;P11532-7;P11532-10	P11532;P11532-4;P11532-3;P11532-2	96;95;60;60;12;12;9	95;94;60;60;12;12;9	83;82;48;48;0;0;0	Dystrophin	DMD	;;;	7	96	95	83	5	5	3	10	3	7	13	4	8	6	12	3	57	23	27	17	59	18	75	83	5	4	3	9	2	7	12	4	7	5	12	3	56	23	26	16	58	18
P11532-5;P11532-6;P11532-9	P11532-5;P11532-6;P11532-9	13;13;10	1;1;1	1;1;1	Dystrophin	DMD	;;	3	13	1	1	2	1	1	5	0	3	5	1	1	0	4	2	6	3	2	3	8	4	10	12	0	0	0	1	0	1	1	0	0	0	0	1	1	1	1	0	1	1
P11586	P11586	47	47	47	C-1-tetrahydrofolate synthase, cytoplasmic;Methylenetetrahydrofolate dehydrogenase;Methenyltetrahydrofolate cyclohydrolase;Formyltetrahydrofolate synthetase;C-1-tetrahydrofolate synthase, cytoplasmic, N-terminally processed	MTHFD1		1	47	47	47	27	32	20	35	30	27	38	36	34	28	26	29	24	21	20	33	22	33	25	30	27	32	20	35	30	27	38	36	34	28	26	29	24	21	20	33	22	33
P11597-2;P11597	P11597-2;P11597	2;2	2;2	2;2	Cholesteryl ester transfer protein	CETP	;	2	2	2	2	2	2	2	2	2	2	1	1	2	2	1	0	1	2	2	1	2	2	2	0	2	2	2	2	2	2	1	1	2	2	1	0	1	2	2	1	2	2
P11678	P11678	26	21	21	Eosinophil peroxidase;Eosinophil peroxidase light chain;Eosinophil peroxidase heavy chain	EPX		1	26	21	21	5	3	2	1	1	1	4	6	0	1	5	0	16	4	24	10	8	1	3	1	0	1	1	0	0	1	1	6	0	0	2	0	14	2	21	8	7	1
P11717	P11717	48	48	48	Cation-independent mannose-6-phosphate receptor	IGF2R		1	48	48	48	27	4	10	27	26	10	33	12	15	19	16	6	13	13	14	30	13	25	10	23	27	4	10	27	26	10	33	12	15	19	16	6	13	13	14	30	13	25
P11766	P11766	24	24	24	Alcohol dehydrogenase class-3	ADH5		1	24	24	24	11	17	12	17	13	12	19	13	21	14	17	12	17	14	12	17	16	19	19	20	11	17	12	17	13	12	19	13	21	14	17	12	17	14	12	17	16	19
P11802;P11802-2	P11802;P11802-2	13;9	12;8	12;8	Cyclin-dependent kinase 4	CDK4	;	2	13	12	12	10	5	2	6	2	7	9	6	8	5	7	6	7	4	2	6	9	5	6	10	9	4	2	6	2	7	9	6	7	5	6	5	6	4	1	6	8	5
P11908;P11908-2	P11908;P11908-2	12;12	5;5	4;4	Ribose-phosphate pyrophosphokinase 2	PRPS2	;	2	12	5	4	9	11	8	9	11	11	12	10	12	10	9	7	9	7	9	10	10	10	8	10	3	5	5	3	5	5	5	5	5	5	4	3	3	2	3	4	5	4
P11926	P11926	2	2	2	Ornithine decarboxylase	ODC1		1	2	2	2	0	1	2	1	0	0	0	0	0	0	0	0	0	0	0	0	0	0	0	0	0	1	2	1	0	0	0	0	0	0	0	0	0	0	0	0	0	0
P11940;P11940-2;Q9H361;Q4VXU2;Q4VXU2-2;Q96DU9-2;Q96DU9	P11940;P11940-2	34;32;15;6;4;2;2	34;32;15;6;4;2;2	22;20;12;3;3;2;2	Polyadenylate-binding protein 1	PABPC1	;	7	34	34	22	24	23	23	28	21	25	27	24	27	29	25	23	22	20	24	29	22	22	21	25	24	23	23	28	21	25	27	24	27	29	25	23	22	20	24	29	22	22
P12004	P12004	12	12	12	Proliferating cell nuclear antigen	PCNA		1	12	12	12	4	6	6	7	6	7	8	9	9	7	6	7	4	3	8	7	7	8	5	8	4	6	6	7	6	7	8	9	9	7	6	7	4	3	8	7	7	8
P12036-2;P12036	P12036-2;P12036	2;2	1;1	1;1	Neurofilament heavy polypeptide	NEFH	;	2	2	1	1	1	1	1	1	1	1	1	1	0	2	1	1	2	1	2	1	1	1	1	2	0	0	0	0	0	0	0	0	0	1	0	0	1	0	1	0	0	0
P12074	P12074	2	2	2	Cytochrome c oxidase subunit 6A1, mitochondrial	COX6A1		1	2	2	2	2	1	1	1	1	1	1	1	0	1	1	1	1	1	1	2	0	1	0	1	2	1	1	1	1	1	1	1	0	1	1	1	1	1	1	2	0	1
P12081;P12081-4;P12081-2;P12081-3	P12081;P12081-4;P12081-2;P12081-3	29;28;26;25	29;28;26;25	23;22;20;19	Histidine--tRNA ligase, cytoplasmic	HARS	;;;	4	29	29	23	17	18	11	18	13	13	19	17	26	17	13	15	12	14	11	16	13	10	14	14	17	18	11	18	13	13	19	17	26	17	13	15	12	14	11	16	13	10
P12109	P12109	27	27	27	Collagen alpha-1(VI) chain	COL6A1		1	27	27	27	21	22	18	21	14	12	21	8	15	21	13	6	23	22	21	20	19	20	25	24	21	22	18	21	14	12	21	8	15	21	13	6	23	22	21	20	19	20
P12110;P12110-3;P12110-2	P12110;P12110-3;P12110-2	21;17;17	21;17;17	21;17;17	Collagen alpha-2(VI) chain	COL6A2	;;	3	21	21	21	12	7	9	15	6	5	11	3	3	13	6	2	16	16	13	19	12	11	14	14	12	7	9	15	6	5	11	3	3	13	6	2	16	16	13	19	12	11
P12111;P12111-2;P12111-5;P12111-3	P12111;P12111-2;P12111-5	110;108;60;53	110;108;60;53	20;18;18;11	Collagen alpha-3(VI) chain	COL6A3	;;	4	110	110	20	76	46	48	74	40	26	57	17	46	64	45	6	89	73	80	89	67	64	89	89	76	46	48	74	40	26	57	17	46	64	45	6	89	73	80	89	67	64
P12111-4	P12111-4	91	1	1	Collagen alpha-3(VI) chain	COL6A3		1	91	1	1	66	41	42	63	37	24	51	15	43	51	36	5	79	61	68	74	57	59	79	78	1	1	1	1	0	0	0	0	0	0	0	0	1	1	1	1	1	1
P12235;Q9H0C2	P12235	16;4	16;4	5;0	ADP/ATP translocase 1	SLC25A4		2	16	16	5	16	10	8	13	11	10	13	6	11	11	12	6	13	11	8	13	9	11	12	13	16	10	8	13	11	10	13	6	11	11	12	6	13	11	8	13	9	11
P12236	P12236	15	4	2	ADP/ATP translocase 3;ADP/ATP translocase 3, N-terminally processed	SLC25A6		1	15	4	2	15	11	10	12	8	9	13	8	13	11	10	5	12	9	7	13	9	11	11	12	4	3	3	3	1	3	4	4	3	3	3	2	4	3	3	4	3	4
P12259	P12259	7	7	6	Coagulation factor V;Coagulation factor V heavy chain;Coagulation factor V light chain	F5		1	7	7	6	5	4	0	2	1	1	0	0	2	1	1	1	5	1	5	1	0	0	1	0	5	4	0	2	1	1	0	0	2	1	1	1	5	1	5	1	0	0
P12268	P12268	25	25	24	Inosine-5-monophosphate dehydrogenase 2	IMPDH2		1	25	25	24	15	19	12	21	19	18	20	17	15	21	19	18	18	14	14	18	18	18	13	17	15	19	12	21	19	18	20	17	15	21	19	18	18	14	14	18	18	18
P12270;P12270-2	P12270	73;29	73;29	73;29	Nucleoprotein TPR	TPR		2	73	73	73	37	35	36	42	30	44	55	50	38	56	39	37	25	29	35	47	41	39	19	47	37	35	36	42	30	44	55	50	38	56	39	37	25	29	35	47	41	39
P12272-2;P12272;P12272-3	P12272-2;P12272;P12272-3	2;2;2	2;2;2	2;2;2	Parathyroid hormone-related protein;PTHrP[1-36];PTHrP[38-94];Osteostatin	PTHLH	;;	3	2	2	2	0	0	0	2	1	0	0	0	0	0	0	0	0	0	0	0	0	0	0	0	0	0	0	2	1	0	0	0	0	0	0	0	0	0	0	0	0	0
P12277	P12277	29	29	27	Creatine kinase B-type	CKB		1	29	29	27	21	17	8	15	7	19	18	21	10	21	16	22	18	18	14	26	21	23	26	23	21	17	8	15	7	19	18	21	10	21	16	22	18	18	14	26	21	23
P12314;P12314-2;Q92637-2;Q92637	P12314;P12314-2	6;4;2;2	6;4;2;2	6;4;2;2	High affinity immunoglobulin gamma Fc receptor I	FCGR1A	;	4	6	6	6	2	0	0	0	0	1	6	0	0	0	1	0	1	2	2	2	0	1	0	1	2	0	0	0	0	1	6	0	0	0	1	0	1	2	2	2	0	1
P12318-2;P12318	P12318-2;P12318	3;3	3;3	3;3	Low affinity immunoglobulin gamma Fc region receptor II-a	FCGR2A	;	2	3	3	3	2	0	0	0	0	0	2	0	1	0	1	0	2	0	0	0	0	0	0	0	2	0	0	0	0	0	2	0	1	0	1	0	2	0	0	0	0	0
P12429	P12429	22	22	22	Annexin A3	ANXA3		1	22	22	22	14	3	11	6	11	3	19	5	10	12	14	4	14	7	15	17	12	15	12	15	14	3	11	6	11	3	19	5	10	12	14	4	14	7	15	17	12	15
P12532;P12532-2	P12532;P12532-2	16;14	16;14	13;11	Creatine kinase U-type, mitochondrial	CKMT1A	;	2	16	16	13	9	8	13	16	13	5	11	7	9	13	9	8	2	2	3	5	1	3	3	4	9	8	13	16	13	5	11	7	9	13	9	8	2	2	3	5	1	3
P12544-2;P12544	P12544-2;P12544	2;2	2;2	2;2	Granzyme A	GZMA	;	2	2	2	2	0	0	0	0	0	0	1	0	0	0	0	0	0	0	0	2	0	1	0	0	0	0	0	0	0	0	1	0	0	0	0	0	0	0	0	2	0	1
P12644	P12644	2	2	2	Bone morphogenetic protein 4	BMP4		1	2	2	2	1	0	0	0	1	1	1	1	0	0	0	0	1	0	1	1	0	0	1	1	1	0	0	0	1	1	1	1	0	0	0	0	1	0	1	1	0	0
P12645	P12645	3	3	3	Bone morphogenetic protein 3	BMP3		1	3	3	3	0	3	0	0	0	0	1	0	0	0	0	0	0	0	0	0	2	0	0	1	0	3	0	0	0	0	1	0	0	0	0	0	0	0	0	0	2	0
P12694;P12694-2	P12694;P12694-2	17;16	17;16	17;16	2-oxoisovalerate dehydrogenase subunit alpha, mitochondrial	BCKDHA	;	2	17	17	17	14	9	13	9	14	12	14	12	14	11	9	9	5	9	6	14	8	14	6	14	14	9	13	9	14	12	14	12	14	11	9	9	5	9	6	14	8	14
P12724	P12724	6	6	6	Eosinophil cationic protein	RNASE3		1	6	6	6	5	2	0	0	3	0	3	2	1	0	5	0	5	2	6	3	1	1	3	1	5	2	0	0	3	0	3	2	1	0	5	0	5	2	6	3	1	1
P12814	P12814	67	1	1	Alpha-actinin-1	ACTN1		1	67	1	1	54	46	40	47	50	51	57	55	54	50	55	47	59	56	54	58	58	58	56	62	0	0	0	1	0	1	1	1	1	1	1	1	1	1	1	1	0	1
P12814-3;P12814-2;P12814-4	P12814-3;P12814-2;P12814-4	68;66;64	44;42;40	2;2;2	Alpha-actinin-1	ACTN1	;;	3	68	44	2	54	47	40	47	50	50	56	54	53	49	55	46	60	57	55	59	60	59	58	63	33	28	21	28	32	31	35	35	33	31	36	31	39	37	35	40	40	40
P12821-2;P12821;P12821-4;P12821-3	P12821-2;P12821;P12821-4;P12821-3	22;22;11;11	22;22;11;11	22;22;11;11	Angiotensin-converting enzyme;Angiotensin-converting enzyme, soluble form	ACE	;;;	4	22	22	22	4	3	6	4	5	1	6	4	17	13	9	3	5	6	2	8	6	13	7	8	4	3	6	4	5	1	6	4	17	13	9	3	5	6	2	8	6	13
P12829	P12829	1	1	1	Myosin light chain 4	MYL4		1	1	1	1	0	0	0	0	0	0	0	1	0	1	1	0	1	0	1	1	1	1	0	0	0	0	0	0	0	0	0	1	0	1	1	0	1	0	1	1	1	1
P12830;P12830-2	P12830;P12830-2	25;23	25;23	25;23	Cadherin-1;E-Cad/CTF1;E-Cad/CTF2;E-Cad/CTF3	CDH1	;	2	25	25	25	14	16	15	16	19	11	14	12	16	13	14	11	3	3	3	13	6	10	1	9	14	16	15	16	19	11	14	12	16	13	14	11	3	3	3	13	6	10
P12838	P12838	1	1	1	Neutrophil defensin 4	DEFA4		1	1	1	1	0	0	0	0	0	0	0	0	0	0	1	0	0	0	0	1	0	0	0	0	0	0	0	0	0	0	0	0	0	0	1	0	0	0	0	1	0	0
P12931;P12931-2	P12931;P12931-2	11;11	10;10	7;7	Proto-oncogene tyrosine-protein kinase Src	SRC	;	2	11	10	7	5	7	7	8	6	5	5	5	8	8	4	4	6	5	7	8	8	7	6	8	4	6	6	7	5	4	4	4	7	7	3	3	5	4	6	7	7	6
P12955;P12955-2;P12955-3	P12955;P12955-2;P12955-3	23;20;18	23;20;18	23;20;18	Xaa-Pro dipeptidase	PEPD	;;	3	23	23	23	16	12	13	15	11	16	16	13	18	11	10	12	13	14	10	15	7	14	18	15	16	12	13	15	11	16	16	13	18	11	10	12	13	14	10	15	7	14
P12956;P12956-2	P12956;P12956-2	41;38	41;38	41;38	X-ray repair cross-complementing protein 6	XRCC6	;	2	41	41	41	40	34	31	29	32	30	38	32	34	34	34	20	35	31	33	36	36	36	29	37	40	34	31	29	32	30	38	32	34	34	34	20	35	31	33	36	36	36
P13010	P13010	49	49	49	X-ray repair cross-complementing protein 5	XRCC5		1	49	49	49	34	33	25	30	27	23	39	24	31	30	31	18	27	21	26	37	27	37	29	36	34	33	25	30	27	23	39	24	31	30	31	18	27	21	26	37	27	37
P13051-2;P13051	P13051-2;P13051	7;7	7;7	7;7	Uracil-DNA glycosylase	UNG	;	2	7	7	7	5	2	6	3	2	5	5	4	2	4	3	4	1	2	1	4	3	1	2	1	5	2	6	3	2	5	5	4	2	4	3	4	1	2	1	4	3	1
P13073	P13073	11	11	11	Cytochrome c oxidase subunit 4 isoform 1, mitochondrial	COX4I1		1	11	11	11	9	4	5	9	4	5	6	3	8	7	5	4	2	5	3	6	5	7	4	5	9	4	5	9	4	5	6	3	8	7	5	4	2	5	3	6	5	7
P13164;Q01629	P13164;Q01629	2;1	1;0	1;0	Interferon-induced transmembrane protein 1;Interferon-induced transmembrane protein 2	IFITM1;IFITM2	;	2	2	1	1	2	2	1	1	1	1	2	1	0	1	1	0	2	1	1	2	2	2	1	2	1	1	1	0	0	0	1	0	0	0	0	0	1	0	0	1	1	1
P13284	P13284	5	5	5	Gamma-interferon-inducible lysosomal thiol reductase	IFI30		1	5	5	5	4	5	4	5	2	4	5	3	4	3	3	2	2	3	3	3	2	3	3	2	4	5	4	5	2	4	5	3	4	3	3	2	2	3	3	3	2	3
P13473-2;P13473;P13473-3	P13473-2;P13473;P13473-3	4;4;4	4;4;4	4;4;4	Lysosome-associated membrane glycoprotein 2	LAMP2	;;	3	4	4	4	3	2	2	2	2	2	3	2	3	2	3	3	1	3	2	2	0	2	2	2	3	2	2	2	2	2	3	2	3	2	3	3	1	3	2	2	0	2
P13489	P13489	25	25	25	Ribonuclease inhibitor	RNH1		1	25	25	25	17	23	15	16	17	16	21	20	19	16	16	17	22	20	18	23	19	19	21	20	17	23	15	16	17	16	21	20	19	16	16	17	22	20	18	23	19	19
P13498	P13498	4	4	4	Cytochrome b-245 light chain	CYBA		1	4	4	4	2	0	0	2	0	2	2	2	0	1	2	0	1	2	2	2	0	1	0	1	2	0	0	2	0	2	2	2	0	1	2	0	1	2	2	2	0	1
P13591-1;P13591;P13591-4;P13591-3;P13591-5;P13591-6	P13591-1;P13591;P13591-4;P13591-3;P13591-5;P13591-6	16;16;13;13;11;8	16;16;13;13;11;8	16;16;13;13;11;8	Neural cell adhesion molecule 1	NCAM1	;;;;;	6	16	16	16	1	1	1	2	3	1	6	1	0	3	2	0	12	8	5	8	16	5	7	15	1	1	1	2	3	1	6	1	0	3	2	0	12	8	5	8	16	5
P13611;P13611-5;P13611-2;P13611-3;P13611-4	P13611;P13611-5;P13611-2;P13611-3;P13611-4	49;48;41;34;26	49;48;41;34;26	49;48;41;34;26	Versican core protein	VCAN	;;;;	5	49	49	49	28	39	37	34	22	15	9	8	10	13	5	5	20	23	22	15	9	15	15	12	28	39	37	34	22	15	9	8	10	13	5	5	20	23	22	15	9	15
P13637;P13637-2;P13637-3;P20648	P13637;P13637-2;P13637-3	14;14;14;3	1;1;1;0	0;0;0;0	Sodium/potassium-transporting ATPase subunit alpha-3	ATP1A3	;;	4	14	1	0	11	6	9	10	9	11	13	9	11	11	9	7	9	9	11	11	10	11	9	10	1	0	0	0	0	0	0	0	0	0	0	0	0	0	0	0	0	0
P13639	P13639	57	57	56	Elongation factor 2	EEF2		1	57	57	56	49	46	43	42	40	44	52	49	47	44	46	42	44	36	41	50	39	44	44	44	49	46	43	42	40	44	52	49	47	44	46	42	44	36	41	50	39	44
P13667	P13667	61	61	60	Protein disulfide-isomerase A4	PDIA4		1	61	61	60	44	42	37	43	35	42	57	45	48	41	41	44	46	39	40	45	33	43	33	37	44	42	37	43	35	42	57	45	48	41	41	44	46	39	40	45	33	43
P13671	P13671	32	32	32	Complement component C6	C6		1	32	32	32	27	23	25	22	18	14	10	9	28	19	15	8	24	12	27	10	9	13	18	11	27	23	25	22	18	14	10	9	28	19	15	8	24	12	27	10	9	13
P13674;P13674-2;P13674-3	P13674;P13674-2;P13674-3	26;25;23	26;25;23	26;25;23	Prolyl 4-hydroxylase subunit alpha-1	P4HA1	;;	3	26	26	26	19	14	14	25	14	18	22	14	14	18	13	12	12	14	13	14	5	17	10	8	19	14	14	25	14	18	22	14	14	18	13	12	12	14	13	14	5	17
P13686	P13686	4	4	4	Tartrate-resistant acid phosphatase type 5	ACP5		1	4	4	4	1	0	1	1	0	1	1	0	0	2	0	0	0	3	1	3	0	0	2	2	1	0	1	1	0	1	1	0	0	2	0	0	0	3	1	3	0	0
P13688-2;P13688-8;P13688-10;P13688;P13688-3;P13688-4;P13688-11;P13688-9;P13688-6;P13688-5;P13688-7	P13688-2;P13688-8;P13688-10;P13688	5;5;5;5;2;2;2;2;2;2;1	5;5;5;5;2;2;2;2;2;2;1	4;4;4;4;1;1;1;1;1;1;1	Carcinoembryonic antigen-related cell adhesion molecule 1	CEACAM1	;;;	11	5	5	4	4	0	1	0	3	0	3	0	0	0	2	0	1	0	2	2	0	1	0	0	4	0	1	0	3	0	3	0	0	0	2	0	1	0	2	2	0	1
P13693;P13693-2;Q56UQ5	P13693;P13693-2	9;6;3	9;6;3	9;6;3	Translationally-controlled tumor protein	TPT1	;	3	9	9	9	7	6	6	6	6	7	8	8	6	7	6	5	7	7	7	9	8	7	9	8	7	6	6	6	6	7	8	8	6	7	6	5	7	7	7	9	8	7
P13716;P13716-2	P13716;P13716-2	20;17	20;17	20;17	Delta-aminolevulinic acid dehydratase	ALAD	;	2	20	20	20	10	9	6	5	11	7	7	7	13	7	10	11	14	10	9	11	8	11	11	11	10	9	6	5	11	7	7	7	13	7	10	11	14	10	9	11	8	11
P13726;P13726-2	P13726;P13726-2	2;1	2;1	2;1	Tissue factor	F3	;	2	2	2	2	1	1	0	1	0	0	1	0	2	1	0	0	0	0	0	0	0	0	0	1	1	1	0	1	0	0	1	0	2	1	0	0	0	0	0	0	0	0
P13727;P13727-2	P13727;P13727-2	5;4	5;4	5;4	Bone marrow proteoglycan;Eosinophil granule major basic protein	PRG2	;	2	5	5	5	0	1	0	1	1	0	1	1	0	0	0	0	2	0	4	2	0	0	1	0	0	1	0	1	1	0	1	1	0	0	0	0	2	0	4	2	0	0
P13746;P13746-2	P13746;P13746-2	17;17	6;6	1;1	HLA class I histocompatibility antigen, A-11 alpha chain	HLA-A	;	2	17	6	1	6	7	6	7	7	13	8	7	9	7	3	5	9	8	7	11	10	8	10	15	0	1	0	0	0	4	0	1	1	0	0	2	0	0	0	2	2	1
P13747	P13747	6	4	4	HLA class I histocompatibility antigen, alpha chain E	HLA-E		1	6	4	4	6	3	1	4	4	5	4	2	3	2	3	1	3	4	4	5	4	4	3	5	4	2	1	2	2	4	3	1	1	2	2	1	1	2	3	3	2	3
P13760;Q30167	P13760;Q30167	12;6	8;4	4;0	HLA class II histocompatibility antigen, DRB1-4 beta chain;HLA class II histocompatibility antigen, DRB1-10 beta chain	HLA-DRB1	;	2	12	8	4	4	1	1	8	8	2	6	4	3	6	3	3	4	5	3	3	3	7	4	4	2	0	0	5	6	1	3	3	2	4	1	2	2	2	2	2	1	5
P13761	P13761	12	12	2	HLA class II histocompatibility antigen, DRB1-7 beta chain	HLA-DRB1		1	12	12	2	4	1	2	4	3	4	11	6	2	3	3	1	6	4	3	3	3	5	4	7	4	1	2	4	3	4	11	6	2	3	3	1	6	4	3	3	3	5
P13762	P13762	4	2	2	HLA class II histocompatibility antigen, DR beta 4 chain	HLA-DRB4		1	4	2	2	0	0	0	2	2	0	3	0	1	1	0	0	2	1	0	1	0	0	2	2	0	0	0	2	1	0	2	0	1	1	0	0	1	0	0	0	0	0
P13796;P13796-2	P13796	47;12	47;12	39;11	Plastin-2	LCP1		2	47	47	39	40	33	26	35	34	36	43	34	33	31	33	19	36	38	36	35	29	34	33	37	40	33	26	35	34	36	43	34	33	31	33	19	36	38	36	35	29	34
P13797;P13797-2;P13797-3	P13797;P13797-2;P13797-3	41;37;36	34;30;29	32;28;27	Plastin-3	PLS3	;;	3	41	34	32	33	37	34	32	35	35	34	36	29	33	28	23	35	31	30	30	32	30	34	32	27	30	28	25	29	28	27	29	24	27	22	20	29	25	25	26	26	24
P13798	P13798	27	27	27	Acylamino-acid-releasing enzyme	APEH		1	27	27	27	17	20	9	18	16	17	18	15	21	12	13	15	13	11	12	14	9	15	14	11	17	20	9	18	16	17	18	15	21	12	13	15	13	11	12	14	9	15
P13804;P13804-2	P13804;P13804-2	17;15	17;15	17;15	Electron transfer flavoprotein subunit alpha, mitochondrial	ETFA	;	2	17	17	17	14	14	12	12	12	12	15	14	12	11	10	10	10	9	10	14	8	12	12	13	14	14	12	12	12	12	15	14	12	11	10	10	10	9	10	14	8	12
P13807;P54840	P13807	37;1	37;1	2;0	Glycogen [starch] synthase, muscle	GYS1		2	37	37	2	28	21	33	33	34	33	27	21	15	16	18	12	17	11	18	22	19	16	14	17	28	21	33	33	34	33	27	21	15	16	18	12	17	11	18	22	19	16
P13807-2	P13807-2	36	1	1	Glycogen [starch] synthase, muscle	GYS1		1	36	1	1	27	19	31	31	33	32	25	20	14	15	17	11	18	11	18	21	19	15	13	16	1	0	0	0	1	0	0	0	0	0	0	0	1	0	1	0	0	0
P13861-2;P13861	P13861-2;P13861	24;24	24;24	21;21	cAMP-dependent protein kinase type II-alpha regulatory subunit	PRKAR2A	;	2	24	24	21	17	16	13	21	17	16	21	15	21	19	16	18	19	13	14	20	17	17	16	20	17	16	13	21	17	16	21	15	21	19	16	18	19	13	14	20	17	17
P13928-3;P13928;P13928-2	P13928-3;P13928;P13928-2	2;2;1	2;2;1	1;1;0	Annexin A8	ANXA8	;;	3	2	2	1	1	0	1	0	1	1	0	0	0	0	0	0	1	0	0	0	0	0	0	0	1	0	1	0	1	1	0	0	0	0	0	0	1	0	0	0	0	0
P13929;P13929-3;P13929-2	P13929;P13929-3;P13929-2	7;6;6	2;2;1	2;2;1	Beta-enolase	ENO3	;;	3	7	2	2	5	3	3	3	4	4	6	5	3	3	4	4	3	2	3	3	4	4	5	5	1	0	0	0	1	1	2	1	0	0	1	1	0	1	1	0	2	1
P13984	P13984	10	10	10	General transcription factor IIF subunit 2	GTF2F2		1	10	10	10	4	3	3	4	4	4	8	8	4	5	2	4	4	1	2	5	1	2	3	3	4	3	3	4	4	4	8	8	4	5	2	4	4	1	2	5	1	2
P13987	P13987	5	5	5	CD59 glycoprotein	CD59		1	5	5	5	4	3	3	3	3	2	5	2	2	3	2	2	4	3	3	3	3	4	3	5	4	3	3	3	3	2	5	2	2	3	2	2	4	3	3	3	3	4
P13995;P13995-2	P13995	3;1	3;1	3;1	Bifunctional methylenetetrahydrofolate dehydrogenase/cyclohydrolase, mitochondrial;NAD-dependent methylenetetrahydrofolate dehydrogenase;Methenyltetrahydrofolate cyclohydrolase	MTHFD2		2	3	3	3	3	1	2	2	1	2	2	3	1	2	2	2	1	1	2	2	1	1	2	3	3	1	2	2	1	2	2	3	1	2	2	2	1	1	2	2	1	1
P14091-1;P14091;P14091-2	P14091-1;P14091;P14091-2	3;3;2	3;3;2	3;3;2	Cathepsin E;Cathepsin E form I;Cathepsin E form II	CTSE	;;	3	3	3	3	0	0	0	0	0	0	0	0	2	1	2	0	0	0	0	3	0	0	3	0	0	0	0	0	0	0	0	0	2	1	2	0	0	0	0	3	0	0
P14138-3;P14138-2;P14138	P14138-3;P14138-2;P14138	1;1;1	1;1;1	1;1;1	Endothelin-3	EDN3	;;	3	1	1	1	0	0	0	0	0	0	1	1	0	0	0	0	1	0	0	0	0	1	0	1	0	0	0	0	0	0	1	1	0	0	0	0	1	0	0	0	0	1
P14151;P14151-2	P14151;P14151-2	4;4	4;4	4;4	L-selectin	SELL	;	2	4	4	4	3	2	3	2	3	0	1	0	2	2	0	0	1	1	2	1	2	0	2	0	3	2	3	2	3	0	1	0	2	2	0	0	1	1	2	1	2	0
P14174	P14174	7	7	7	Macrophage migration inhibitory factor	MIF		1	7	7	7	4	3	3	3	3	3	2	2	3	3	2	5	3	4	3	4	3	2	3	3	4	3	3	3	3	3	2	2	3	3	2	5	3	4	3	4	3	2
P14207	P14207	7	6	6	Folate receptor beta	FOLR2		1	7	6	6	5	2	4	5	4	1	6	1	4	4	1	0	5	4	3	5	3	4	4	4	4	2	3	4	3	1	5	1	3	3	1	0	4	3	2	4	2	4
P14209;P14209-2;P14209-3	P14209;P14209-2;P14209-3	3;2;2	3;2;2	3;2;2	CD99 antigen	CD99	;;	3	3	3	3	1	0	0	3	1	1	3	2	1	1	2	1	3	3	2	3	3	3	3	3	1	0	0	3	1	1	3	2	1	1	2	1	3	3	2	3	3	3
P14222	P14222	7	7	7	Perforin-1	PRF1		1	7	7	7	0	0	0	0	0	0	1	0	0	0	0	0	0	0	0	7	0	1	0	0	0	0	0	0	0	0	1	0	0	0	0	0	0	0	0	7	0	1
P14314-2;P14314	P14314-2;P14314	27;27	27;27	27;27	Glucosidase 2 subunit beta	PRKCSH	;	2	27	27	27	21	21	20	22	20	22	26	23	19	22	21	19	23	21	21	26	21	24	21	20	21	21	20	22	20	22	26	23	19	22	21	19	23	21	21	26	21	24
P14317;P14317-2	P14317	16;5	16;5	16;5	Hematopoietic lineage cell-specific protein	HCLS1		2	16	16	16	13	8	13	13	13	11	13	8	4	13	9	5	11	13	12	11	3	8	7	7	13	8	13	13	13	11	13	8	4	13	9	5	11	13	12	11	3	8
P14324-2;P14324	P14324-2;P14324	12;12	12;12	12;12	Farnesyl pyrophosphate synthase	FDPS	;	2	12	12	12	8	8	5	6	6	5	12	8	11	7	6	9	6	5	5	9	6	8	10	11	8	8	5	6	6	5	12	8	11	7	6	9	6	5	5	9	6	8
P14373;P14373-2;Q9HCM9-2;Q9HCM9	P14373;P14373-2	5;4;1;1	5;4;1;1	5;4;1;1	Zinc finger protein RFP	TRIM27	;	4	5	5	5	0	1	0	0	0	2	2	4	2	2	1	2	0	1	0	1	2	3	0	0	0	1	0	0	0	2	2	4	2	2	1	2	0	1	0	1	2	3
P14384	P14384	16	16	16	Carboxypeptidase M	CPM		1	16	16	16	6	5	6	6	6	3	7	2	14	8	8	2	2	8	5	2	3	10	2	4	6	5	6	6	6	3	7	2	14	8	8	2	2	8	5	2	3	10
P14406	P14406	2	2	2	Cytochrome c oxidase subunit 7A2, mitochondrial	COX7A2		1	2	2	2	2	1	2	2	0	2	1	0	2	2	1	0	2	2	2	2	2	1	0	2	2	1	2	2	0	2	1	0	2	2	1	0	2	2	2	2	2	1
P14543;P14543-2	P14543;P14543-2	29;26	28;25	28;25	Nidogen-1	NID1	;	2	29	28	28	16	10	5	12	4	8	12	15	9	5	4	3	18	17	14	21	18	22	22	21	15	9	4	11	3	7	11	14	8	5	4	3	17	17	13	20	17	21
P14550	P14550	24	24	24	Alcohol dehydrogenase [NADP(+)]	AKR1A1		1	24	24	24	22	19	17	19	19	21	22	22	22	17	21	20	22	19	18	19	18	21	21	20	22	19	17	19	19	21	22	22	22	17	21	20	22	19	18	19	18	21
P14555	P14555	2	2	2	Phospholipase A2, membrane associated	PLA2G2A		1	2	2	2	0	0	0	0	0	0	0	0	0	0	0	0	1	0	2	0	0	0	0	0	0	0	0	0	0	0	0	0	0	0	0	0	1	0	2	0	0	0
P14598;A6NI72;P14598-2;A8MVU1	P14598;A6NI72;P14598-2;A8MVU1	10;8;7;7	10;8;7;7	10;8;7;7	Neutrophil cytosol factor 1;Putative neutrophil cytosol factor 1B;Putative neutrophil cytosol factor 1C	NCF1;NCF1B;NCF1C	;;;	4	10	10	10	6	0	0	3	1	4	7	0	1	1	4	1	3	4	7	3	3	0	1	1	6	0	0	3	1	4	7	0	1	1	4	1	3	4	7	3	3	0
P14618;P14618-3	P14618;P14618-3	53;46	53;46	5;5	Pyruvate kinase PKM	PKM	;	2	53	53	5	45	45	39	48	50	50	49	48	48	47	46	43	39	45	40	42	39	43	42	39	45	45	39	48	50	50	49	48	48	47	46	43	39	45	40	42	39	43
;1315493;1315494;1315495;1315496;1315497;1315498;1315499;1315500;1315501;1315502;1315503;1315504;1315505;1315506;1315507;1315508;1315509;1315510;1315511;1315512;1315513;1315514;1315515;1315516;1315517;1315518;1315519;1315520;1315521;1315522;1315523;1315524;1315525;1315526;1315527;1315528;1315529;1315530;1315531;1315532;1315533;1315534;1315535;1315536;1315537;1315538;1315539;1315540;1315541;131554…	17449;17450;17451;17452;17453;17454;17455;17456;17457;17458;17459;17460;17461;17462;17463;17464;17465;17466;17467;17468;17469;17470;17471;17472;17473;17474;17475;17476;17477;17478;17479;17480;17481;17482;17483;17484;17485;17486;17487;17488;17489;17490;17491;17492;17493;17494;17495;17496;17497;17498;17499;17500;17501;17502;17503;17504;17505;17506;17507;17508;17509;17510;17511;17512;17513;17514;175…	17480;17714;29468;29490;65041;73130;98370;98909;156602;176597;176864;261183;274661;312638;312686;320878;322423;322429;322614;341845;341880;371268;371311;382680;382786;454839;511384;511390;524662;535870;536033;538713;538805;573467;583761;659696;659823;739442;792342;805540;805972;812012;812352;828511;851042;857873;905886;941960;955037;955091;955271;1101040;1186109	2057;2058;2059;2060;2061;2062;2063;2064;2065;2066	22;30;149;239;291;330;334;360;494;525
P14618-2	P14618-2	53	5	5	Pyruvate kinase PKM	PKM		1	53	5	5	44	44	36	48	48	46	49	48	45	44	44	42	39	46	38	42	40	43	43	41	4	3	1	4	3	1	5	4	2	1	2	3	4	5	2	4	4	4
97;1386898;1386899;1386900;1386901;1386902;1386903;1386904;1386905;1592022;1592023;1592024;1592025;1592026;1592027;1592028;1592029;1592030;1592031;1592032;1592033;1592034;1592035;1592036;1592037;1592038;1592039;1592040;1592041;1592042;1592043;1592044;1592045;1592046;1592047;1592048;1592049;1592050;1592051;1592052;1592053;1592054;1592055;1592056;1592057;1592058;1592059;1592060;1592061;1592062;1592…	17449;17450;17451;17452;17453;17454;17455;17456;17457;17458;17459;17460;17461;17462;17463;17464;17465;17466;17467;17468;17469;17470;17471;17472;17473;17474;17475;17476;17477;17478;17479;17480;17481;17482;17483;17484;17485;17486;17487;17488;17489;17490;17491;17492;17493;17494;17495;17496;17497;17498;17499;17500;17501;17502;17503;17504;17505;17506;17507;17508;17509;17510;17511;17512;17513;17514;175…	17480;17714;29468;29490;65041;73130;76540;98909;102649;156602;176912;261183;274661;312638;312686;320878;322423;322429;322614;341845;341880;371268;371311;382680;382786;454839;511384;511390;524662;535870;536033;538713;538805;546747;583761;598762;659696;659823;739442;792342;805540;805972;812012;812352;828511;851042;905886;941960;955037;955091;955271;1101040;1186109	2057;2058;2059;2060;2061;2062;2063;2064;2065;2066;2067;2068;2069	22;30;149;239;291;330;334;360;409;412;414;494;525
P14625	P14625	69	69	58	Endoplasmin	HSP90B1		1	69	69	58	59	55	52	55	50	49	65	49	55	57	48	48	52	43	48	57	43	51	49	50	59	55	52	55	50	49	65	49	55	57	48	48	52	43	48	57	43	51
P14635-2;P14635	P14635-2;P14635	2;2	2;2	2;2	G2/mitotic-specific cyclin-B1	CCNB1	;	2	2	2	2	0	0	0	0	0	1	1	1	1	0	1	1	0	1	0	0	0	0	0	0	0	0	0	0	0	1	1	1	1	0	1	1	0	1	0	0	0	0
P14649	P14649	8	6	6	Myosin light chain 6B	MYL6B		1	8	6	6	4	3	4	4	4	3	7	6	5	5	3	6	5	5	4	7	5	6	5	5	2	1	2	2	2	1	5	4	3	3	1	4	3	3	2	5	3	4
P14678-2;P63162;P14678;P63162-2;P14678-3	P14678-2;P63162;P14678;P63162-2;P14678-3	8;8;8;8;8	8;8;8;8;8	8;8;8;8;8	Small nuclear ribonucleoprotein-associated proteins B and B;Small nuclear ribonucleoprotein-associated protein N	SNRPB;SNRPN	;;;;	5	8	8	8	6	7	6	6	6	6	7	6	7	6	6	6	5	6	5	6	6	6	5	6	6	7	6	6	6	6	7	6	7	6	6	6	5	6	5	6	6	6
P14735;P14735-2	P14735;P14735-2	42;24	42;24	42;24	Insulin-degrading enzyme	IDE	;	2	42	42	42	21	21	25	30	23	24	26	29	26	25	28	15	18	13	19	26	10	19	22	13	21	21	25	30	23	24	26	29	26	25	28	15	18	13	19	26	10	19
P14778	P14778	4	4	4	Interleukin-1 receptor type 1;Interleukin-1 receptor type 1, membrane form;Interleukin-1 receptor type 1, soluble form	IL1R1		1	4	4	4	1	0	0	0	0	0	3	1	3	1	2	2	2	1	2	4	0	2	0	2	1	0	0	0	0	0	3	1	3	1	2	2	2	1	2	4	0	2
P14780	P14780	29	29	29	Matrix metalloproteinase-9;67 kDa matrix metalloproteinase-9;82 kDa matrix metalloproteinase-9	MMP9		1	29	29	29	27	7	3	1	10	1	14	1	8	4	20	1	11	1	20	14	2	2	3	1	27	7	3	1	10	1	14	1	8	4	20	1	11	1	20	14	2	2
P14854	P14854	5	5	5	Cytochrome c oxidase subunit 6B1	COX6B1		1	5	5	5	5	4	4	4	4	3	3	3	5	3	3	4	3	3	3	4	3	3	3	3	5	4	4	4	4	3	3	3	5	3	3	4	3	3	3	4	3	3
P14859-4;P14859-5;P14859-3;P14859;P14859-2;P14859-6	P14859-4;P14859-5;P14859-3;P14859;P14859-2;P14859-6	3;3;3;3;3;3	3;3;3;3;3;3	3;3;3;3;3;3	POU domain, class 2, transcription factor 1	POU2F1	;;;;;	6	3	3	3	1	1	1	1	1	3	1	3	1	2	0	1	1	0	1	1	1	0	0	0	1	1	1	1	1	3	1	3	1	2	0	1	1	0	1	1	1	0
P14866;P14866-2	P14866;P14866-2	30;25	30;25	29;24	Heterogeneous nuclear ribonucleoprotein L	HNRNPL	;	2	30	30	29	25	17	14	21	17	20	27	18	20	19	18	15	18	15	14	22	17	20	10	21	25	17	14	21	17	20	27	18	20	19	18	15	18	15	14	22	17	20
P14868;P14868-2	P14868;P14868-2	36;30	36;30	36;30	Aspartate--tRNA ligase, cytoplasmic	DARS	;	2	36	36	36	29	31	26	28	27	30	32	32	24	30	26	27	28	26	24	30	25	30	20	31	29	31	26	28	27	30	32	32	24	30	26	27	28	26	24	30	25	30
P14902	P14902	19	19	19	Indoleamine 2,3-dioxygenase 1	IDO1		1	19	19	19	1	4	1	1	12	9	16	0	2	1	4	10	1	2	5	15	1	1	3	1	1	4	1	1	12	9	16	0	2	1	4	10	1	2	5	15	1	1
P14923	P14923	33	28	28	Junction plakoglobin	JUP		1	33	28	28	23	22	19	29	27	25	28	26	30	24	20	22	12	11	13	27	17	22	6	21	19	18	15	24	22	21	24	22	26	20	16	19	8	8	10	24	13	18
P14927;P14927-2	P14927;P14927-2	8;7	8;7	8;7	Cytochrome b-c1 complex subunit 7	UQCRB	;	2	8	8	8	5	2	4	5	3	4	6	3	4	5	4	3	3	4	5	5	6	4	3	5	5	2	4	5	3	4	6	3	4	5	4	3	3	4	5	5	6	4
P15056	P15056	6	5	5	Serine/threonine-protein kinase B-raf	BRAF		1	6	5	5	0	3	1	3	3	1	3	1	4	2	1	3	2	2	3	3	3	2	1	2	0	3	1	3	2	1	3	1	3	2	1	2	1	2	2	2	3	1
P15088	P15088	8	8	8	Mast cell carboxypeptidase A	CPA3		1	8	8	8	0	0	0	0	0	2	1	1	0	0	1	2	2	2	3	1	6	2	4	6	0	0	0	0	0	2	1	1	0	0	1	2	2	2	3	1	6	2
P15090	P15090	8	8	7	Fatty acid-binding protein, adipocyte	FABP4		1	8	8	7	0	3	0	0	0	1	7	1	4	1	3	2	7	2	4	3	2	1	5	4	0	3	0	0	0	1	7	1	4	1	3	2	7	2	4	3	2	1
P15104	P15104	12	12	12	Glutamine synthetase	GLUL		1	12	12	12	6	3	1	6	5	8	11	11	6	3	8	6	3	4	6	7	3	5	6	5	6	3	1	6	5	8	11	11	6	3	8	6	3	4	6	7	3	5
P15121	P15121	25	25	24	Aldose reductase	AKR1B1		1	25	25	24	15	13	17	23	16	20	20	16	12	16	8	10	18	16	8	18	14	16	16	16	15	13	17	23	16	20	20	16	12	16	8	10	18	16	8	18	14	16
P15144	P15144	36	36	36	Aminopeptidase N	ANPEP		1	36	36	36	18	1	3	3	7	4	5	10	26	12	32	28	12	20	19	24	3	18	7	5	18	1	3	3	7	4	5	10	26	12	32	28	12	20	19	24	3	18
P15151-3;P15151-2;P15151-4;P15151	P15151-3;P15151-2;P15151-4;P15151	4;4;4;4	4;4;4;4	4;4;4;4	Poliovirus receptor	PVR	;;;	4	4	4	4	4	3	2	3	3	1	1	2	3	1	3	1	1	1	1	3	1	1	2	2	4	3	2	3	3	1	1	2	3	1	3	1	1	1	1	3	1	1
P15153	P15153	10	4	4	Ras-related C3 botulinum toxin substrate 2	RAC2		1	10	4	4	8	8	5	6	9	6	9	5	7	5	7	4	8	7	10	9	7	4	7	7	3	3	2	2	3	4	4	4	2	2	4	2	4	3	4	4	2	2
P15169;CON__Q2KJ83	P15169	7;2	7;2	7;2	Carboxypeptidase N catalytic chain	CPN1		2	7	7	7	7	7	6	5	4	5	4	4	5	5	5	3	6	3	5	5	4	4	3	3	7	7	6	5	4	5	4	4	5	5	5	3	6	3	5	5	4	4
P15170-2;P15170-3;P15170	P15170-2;P15170-3;P15170	23;23;20	23;23;20	12;12;10	Eukaryotic peptide chain release factor GTP-binding subunit ERF3A	GSPT1	;;	3	23	23	12	16	18	15	12	14	16	20	18	13	12	14	19	14	15	14	17	10	14	15	12	16	18	15	12	14	16	20	18	13	12	14	19	14	15	14	17	10	14
P15259	P15259	13	4	4	Phosphoglycerate mutase 2	PGAM2		1	13	4	4	7	5	6	9	9	6	7	7	6	9	4	8	9	7	5	7	7	5	10	9	0	0	0	2	3	0	0	0	0	3	0	2	3	0	0	0	0	0
P15289-2;P15289	P15289-2;P15289	12;12	12;12	12;12	Arylsulfatase A;Arylsulfatase A component B;Arylsulfatase A component C	ARSA	;	2	12	12	12	6	8	10	9	9	7	9	7	8	7	7	0	7	6	4	8	6	7	6	6	6	8	10	9	9	7	9	7	8	7	7	0	7	6	4	8	6	7
P15291;P15291-2	P15291;P15291-2	8;7	8;7	8;7	Beta-1,4-galactosyltransferase 1;Lactose synthase A protein;N-acetyllactosamine synthase;Beta-N-acetylglucosaminylglycopeptide beta-1,4-galactosyltransferase;Beta-N-acetylglucosaminyl-glycolipid beta-1,4-galactosyltransferase;Processed beta-1,4-galactosyltransferase 1	B4GALT1	;	2	8	8	8	8	7	7	7	7	6	4	4	5	2	7	4	4	1	0	6	0	4	2	1	8	7	7	7	7	6	4	4	5	2	7	4	4	1	0	6	0	4
P15309;P15309-2;P15309-3	P15309;P15309-2;P15309-3	10;10;7	10;10;7	10;10;7	Prostatic acid phosphatase;PAPf39	ACPP	;;	3	10	10	10	3	4	4	4	5	7	7	5	4	4	1	1	3	0	4	6	1	4	0	0	3	4	4	4	5	7	7	5	4	4	1	1	3	0	4	6	1	4
P15311	P15311	49	37	35	Ezrin	EZR		1	49	37	35	38	31	33	36	29	33	37	32	40	34	36	28	27	24	28	36	24	25	21	21	27	22	24	24	19	22	27	21	29	26	25	18	15	14	17	26	15	14
P15313	P15313	19	12	12	V-type proton ATPase subunit B, kidney isoform	ATP6V1B1		1	19	12	12	18	6	7	6	7	9	7	10	7	10	9	9	7	7	7	4	3	6	6	5	11	0	2	0	0	3	0	4	1	6	4	3	0	0	2	0	0	1
P15328	P15328	9	9	9	Folate receptor alpha	FOLR1		1	9	9	9	2	6	5	6	4	3	0	2	3	4	2	4	1	1	0	0	3	0	1	1	2	6	5	6	4	3	0	2	3	4	2	4	1	1	0	0	3	0
P15336-3;P15336-7;P15336-4;P15336-5;P15336	P15336-3;P15336-7;P15336-4;P15336-5;P15336	4;4;4;4;4	4;4;4;4;4	4;4;4;4;4	Cyclic AMP-dependent transcription factor ATF-2	ATF2	;;;;	5	4	4	4	1	0	0	0	2	3	2	4	0	2	1	1	1	2	1	2	2	0	0	3	1	0	0	0	2	3	2	4	0	2	1	1	1	2	1	2	2	0
P15374	P15374	12	12	12	Ubiquitin carboxyl-terminal hydrolase isozyme L3	UCHL3		1	12	12	12	12	7	5	11	10	9	10	12	11	11	9	8	10	10	10	10	9	8	10	11	12	7	5	11	10	9	10	12	11	11	9	8	10	10	10	10	9	8
P15408-3;P15408-2;P15408	P15408-3;P15408-2;P15408	3;3;3	3;3;3	3;3;3	Fos-related antigen 2	FOSL2	;;	3	3	3	3	1	0	0	0	0	1	0	0	0	0	0	0	1	0	0	3	0	0	0	0	1	0	0	0	0	1	0	0	0	0	0	0	1	0	0	3	0	0
P15428-5;P15428;P15428-3;P15428-4;P15428-2	P15428-5;P15428;P15428-3	3;3;2;1;1	3;3;2;1;1	3;3;2;1;1	15-hydroxyprostaglandin dehydrogenase [NAD(+)]	HPGD	;;	5	3	3	3	1	0	0	1	0	0	1	0	2	0	0	0	1	0	0	0	2	2	3	2	1	0	0	1	0	0	1	0	2	0	0	0	1	0	0	0	2	2
P15498;P15498-2	P15498;P15498-2	11;10	11;10	10;9	Proto-oncogene vav	VAV1	;	2	11	11	10	5	0	1	2	1	6	10	3	3	6	4	1	2	5	3	3	2	6	1	3	5	0	1	2	1	6	10	3	3	6	4	1	2	5	3	3	2	6
P15529-15;P15529-9;P15529-7;P15529-12;P15529-14;P15529-8;P15529-4;P15529-6;P15529-11;P15529-13;P15529-3;P15529-5;P15529-10;P15529;P15529-2;P15529-16	P15529-15;P15529-9;P15529-7;P15529-12;P15529-14;P15529-8;P15529-4;P15529-6;P15529-11;P15529-13;P15529-3;P15529-5;P15529-10;P15529;P15529-2	6;6;6;6;6;6;6;6;6;6;6;6;6;6;6;2	6;6;6;6;6;6;6;6;6;6;6;6;6;6;6;2	6;6;6;6;6;6;6;6;6;6;6;6;6;6;6;2	Membrane cofactor protein	CD46	;;;;;;;;;;;;;;	16	6	6	6	2	2	1	3	5	3	5	6	1	5	2	2	0	2	1	3	1	3	2	3	2	2	1	3	5	3	5	6	1	5	2	2	0	2	1	3	1	3
P15531;P15531-2	P15531;P15531-2	15;15	2;2	2;2	Nucleoside diphosphate kinase A	NME1	;	2	15	2	2	11	11	9	10	12	11	13	10	12	10	11	10	11	10	9	11	8	11	10	9	1	1	1	1	1	1	2	1	2	1	1	1	1	1	1	1	1	1
P15559-2;P15559;P15559-3	P15559-2;P15559;P15559-3	13;13;12	13;13;12	13;13;12	NAD(P)H dehydrogenase [quinone] 1	NQO1	;;	3	13	13	13	3	3	8	3	4	3	5	8	13	1	10	7	5	4	2	4	5	4	5	3	3	3	8	3	4	3	5	8	13	1	10	7	5	4	2	4	5	4
P15586;P15586-2	P15586;P15586-2	15;12	15;12	15;12	N-acetylglucosamine-6-sulfatase	GNS	;	2	15	15	15	13	13	13	15	14	10	13	9	15	12	12	9	8	8	10	10	4	11	12	12	13	13	13	15	14	10	13	9	15	12	12	9	8	8	10	10	4	11
P15692-10;P15692-9;P15692-6;P15692-5;P15692-8;P15692-4;P15692-3;P15692-2;P15692;P15692-18;P15692-12;P15692-17;P15692-15;P15692-11;P15692-16;P15692-13;P15692-14	P15692-10;P15692-9;P15692-6;P15692-5;P15692-8;P15692-4;P15692-3;P15692-2;P15692;P15692-18;P15692-12;P15692-17;P15692-15;P15692-11;P15692-16;P15692-13;P15692-14	1;1;1;1;1;1;1;1;1;1;1;1;1;1;1;1;1	1;1;1;1;1;1;1;1;1;1;1;1;1;1;1;1;1	1;1;1;1;1;1;1;1;1;1;1;1;1;1;1;1;1	Vascular endothelial growth factor A	VEGFA	;;;;;;;;;;;;;;;;	17	1	1	1	1	0	0	0	0	1	1	0	0	0	1	0	1	0	0	1	0	1	0	0	1	0	0	0	0	1	1	0	0	0	1	0	1	0	0	1	0	1
P15735-2;P15735	P15735-2;P15735	5;5	5;5	5;5	Phosphorylase b kinase gamma catalytic chain, liver/testis isoform	PHKG2	;	2	5	5	5	3	3	3	3	5	3	3	3	4	5	3	3	4	3	2	3	3	3	1	4	3	3	3	3	5	3	3	3	4	5	3	3	4	3	2	3	3	3
P15814	P15814	1	1	1	Immunoglobulin lambda-like polypeptide 1	IGLL1		1	1	1	1	1	1	0	0	0	0	0	0	1	0	0	0	1	0	1	0	0	0	0	0	1	1	0	0	0	0	0	0	1	0	0	0	1	0	1	0	0	0
P15848;P15848-2	P15848;P15848-2	12;7	12;7	12;7	Arylsulfatase B	ARSB	;	2	12	12	12	3	6	9	10	6	4	5	3	4	5	5	0	6	6	6	9	1	3	4	5	3	6	9	10	6	4	5	3	4	5	5	0	6	6	6	9	1	3
P15880	P15880	13	13	13	40S ribosomal protein S2	RPS2		1	13	13	13	11	7	7	11	7	9	11	11	10	6	10	9	9	7	9	11	8	10	8	9	11	7	7	11	7	9	11	11	10	6	10	9	9	7	9	11	8	10
P15882-3;P15882	P15882-3;P15882	1;1	1;1	1;1	N-chimaerin	CHN1	;	2	1	1	1	0	0	0	0	0	0	0	0	1	1	0	0	1	0	0	0	0	1	1	0	0	0	0	0	0	0	0	0	1	1	0	0	1	0	0	0	0	1
P15907-2;P15907	P15907-2;P15907	2;2	2;2	2;2	Beta-galactoside alpha-2,6-sialyltransferase 1	ST6GAL1	;	2	2	2	2	1	0	1	1	1	0	0	0	0	0	0	0	0	0	1	0	0	0	0	0	1	0	1	1	1	0	0	0	0	0	0	0	0	0	1	0	0	0
P15923-2;P15923;P15923-3	P15923-2;P15923;P15923-3	2;2;1	2;2;1	2;2;1	Transcription factor E2-alpha	TCF3	;;	3	2	2	2	0	0	0	0	0	0	0	1	0	0	0	0	0	0	0	0	0	1	0	0	0	0	0	0	0	0	0	1	0	0	0	0	0	0	0	0	0	1
P15924;P15924-3;P15924-2	P15924;P15924-3;P15924-2	91;86;81	91;86;81	91;86;81	Desmoplakin	DSP	;;	3	91	91	91	28	19	29	49	58	34	58	36	76	54	51	25	8	10	14	62	24	33	7	26	28	19	29	49	58	34	58	36	76	54	51	25	8	10	14	62	24	33
P15927;P15927-2;P15927-3	P15927;P15927-2;P15927-3	8;8;8	8;8;8	8;8;8	Replication protein A 32 kDa subunit	RPA2	;;	3	8	8	8	2	5	3	4	4	5	6	6	6	4	3	3	4	4	4	5	4	5	5	5	2	5	3	4	4	5	6	6	6	4	3	3	4	4	4	5	4	5
P15941-4;P15941-3;P15941;P15941-2;P15941-7;P15941-17;P15941-11;P15941-8;P15941-15;P15941-6;P15941-12;P15941-16;P15941-9;P15941-10;P15941-13;P15941-5	P15941-4;P15941-3;P15941;P15941-2;P15941-7;P15941-17;P15941-11;P15941-8;P15941-15;P15941-6	9;9;9;9;7;7;7;7;5;5;4;4;4;4;3;2	9;9;9;9;7;7;7;7;5;5;4;4;4;4;3;2	9;9;9;9;7;7;7;7;5;5;4;4;4;4;3;2	Mucin-1;Mucin-1 subunit alpha;Mucin-1 subunit beta	MUC1	;;;;;;;;;	16	9	9	9	6	3	5	4	4	4	6	5	7	7	4	5	4	1	4	5	5	3	3	3	6	3	5	4	4	4	6	5	7	7	4	5	4	1	4	5	5	3
P15954	P15954	3	3	3	Cytochrome c oxidase subunit 7C, mitochondrial	COX7C		1	3	3	3	1	1	1	3	1	0	1	0	2	0	0	0	0	1	1	1	2	0	1	1	1	1	1	3	1	0	1	0	2	0	0	0	0	1	1	1	2	0
P16035	P16035	5	5	5	Metalloproteinase inhibitor 2	TIMP2		1	5	5	5	0	4	2	2	2	2	1	2	0	1	2	0	2	0	1	3	1	1	1	1	0	4	2	2	2	2	1	2	0	1	2	0	2	0	1	3	1	1
P16050;P16050-2	P16050;P16050-2	40;36	40;36	40;36	Arachidonate 15-lipoxygenase	ALOX15	;	2	40	40	40	3	0	1	39	3	18	1	1	1	1	0	1	4	4	13	8	1	1	1	2	3	0	1	39	3	18	1	1	1	1	0	1	4	4	13	8	1	1
P16066	P16066	4	4	4	Atrial natriuretic peptide receptor 1	NPR1		1	4	4	4	0	3	1	2	4	0	0	0	0	3	0	0	2	0	0	0	1	0	0	2	0	3	1	2	4	0	0	0	0	3	0	0	2	0	0	0	1	0
P16070-18;P16070-12;P16070-14;P16070-13;P16070-11;P16070-10;P16070-16;P16070-8;P16070-17;P16070-6;P16070-4;P16070-3;P16070-7;P16070-5;P16070;P16070-15;P16070-9;P16070-19	P16070-18;P16070-12;P16070-14;P16070-13;P16070-11;P16070-10;P16070-16;P16070-8;P16070-17;P16070-6;P16070-4;P16070-3;P16070-7;P16070-5;P16070;P16070-15;P16070-9	8;8;8;8;8;8;8;8;8;8;8;8;8;8;8;4;4;2	8;8;8;8;8;8;8;8;8;8;8;8;8;8;8;4;4;2	8;8;8;8;8;8;8;8;8;8;8;8;8;8;8;4;4;2	CD44 antigen	CD44	;;;;;;;;;;;;;;;;	18	8	8	8	5	1	2	2	3	1	6	2	3	2	3	4	5	7	6	5	4	5	6	7	5	1	2	2	3	1	6	2	3	2	3	4	5	7	6	5	4	5
P16083	P16083	9	9	9	Ribosyldihydronicotinamide dehydrogenase [quinone]	NQO2		1	9	9	9	7	4	4	6	4	6	8	7	8	5	4	1	6	3	7	4	5	7	5	7	7	4	4	6	4	6	8	7	8	5	4	1	6	3	7	4	5	7
P16104	P16104	7	1	0	Histone H2AX	H2AFX		1	7	1	0	6	3	4	3	4	4	4	3	2	3	2	2	5	3	3	5	6	5	4	6	1	0	1	1	0	0	1	0	0	0	0	0	1	0	0	0	1	1
P16109	P16109	3	3	3	P-selectin	SELP		1	3	3	3	0	0	0	0	0	1	0	0	0	0	0	0	3	0	0	2	0	0	0	1	0	0	0	0	0	1	0	0	0	0	0	0	3	0	0	2	0	0
P16144-2;P16144-4;P16144-3;P16144;P16144-5	P16144-2;P16144-4;P16144-3;P16144	43;42;42;42;15	43;42;42;42;15	43;42;42;42;15	Integrin beta-4	ITGB4	;;;	5	43	43	43	4	0	2	0	1	22	35	23	15	20	12	12	6	6	9	19	6	16	14	20	4	0	2	0	1	22	35	23	15	20	12	12	6	6	9	19	6	16
P16152;P16152-2	P16152;P16152-2	17;9	17;9	15;7	Carbonyl reductase [NADPH] 1	CBR1	;	2	17	17	15	15	17	14	17	17	17	17	16	13	16	16	12	16	17	14	17	15	14	15	14	15	17	14	17	17	17	17	16	13	16	16	12	16	17	14	17	15	14
P16157-10;P16157-8;P16157-5;P16157-16;P16157-3;P16157;P16157-12;P16157-14;P16157-11;P16157-9;P16157-6;P16157-7;P16157-4;P16157-13;P16157-15;P16157-21;P16157-2	P16157-10;P16157-8;P16157-5;P16157-16;P16157-3;P16157;P16157-12;P16157-14;P16157-11;P16157-9;P16157-6;P16157-7;P16157-4;P16157-13;P16157-15;P16157-21;P16157-2	39;39;39;39;39;39;39;39;38;38;38;38;38;38;38;38;35	37;37;37;37;37;37;37;37;36;36;36;36;36;36;36;36;33	37;37;37;37;37;37;37;37;36;36;36;36;36;36;36;36;33	Ankyrin-1	ANK1	;;;;;;;;;;;;;;;;	17	39	37	37	10	13	15	2	21	10	8	2	5	6	12	26	22	10	27	23	10	14	18	14	10	13	14	2	20	10	7	2	4	5	12	26	21	9	25	22	9	13
P16188	P16188	15	1	0	HLA class I histocompatibility antigen, A-30 alpha chain	HLA-A		1	15	1	0	9	5	6	7	8	12	9	10	8	8	5	3	8	8	8	11	10	11	7	12	0	0	0	0	0	0	0	1	0	0	0	0	0	0	0	0	1	1
P16189	P16189	15	2	0	HLA class I histocompatibility antigen, A-31 alpha chain	HLA-A		1	15	2	0	13	4	5	6	8	7	9	7	6	10	6	2	7	7	7	8	6	13	6	8	2	0	0	1	1	0	0	1	0	0	0	0	1	0	1	0	0	0
P16219	P16219	16	16	16	Short-chain specific acyl-CoA dehydrogenase, mitochondrial	ACADS		1	16	16	16	6	6	2	7	8	12	8	2	12	6	9	5	4	6	3	5	5	6	3	7	6	6	2	7	8	12	8	2	12	6	9	5	4	6	3	5	5	6
P16220-2;P16220;P16220-3;Q03060-23;Q03060-9;Q03060-24;Q03060-8;Q03060-32;Q03060-26;Q03060-21;Q03060-31;Q03060-6;P18846-2;P18846	P16220-2;P16220;P16220-3	4;4;3;1;1;1;1;1;1;1;1;1;1;1	4;4;3;1;1;1;1;1;1;1;1;1;1;1	4;4;3;1;1;1;1;1;1;1;1;1;1;1	Cyclic AMP-responsive element-binding protein 1	CREB1	;;	14	4	4	4	2	1	0	2	1	2	1	2	0	3	1	1	4	2	2	2	4	2	1	3	2	1	0	2	1	2	1	2	0	3	1	1	4	2	2	2	4	2
P16234;P16234-3;P16234-2	P16234;P16234-3	11;10;2	11;10;2	11;10;2	Platelet-derived growth factor receptor alpha	PDGFRA	;	3	11	11	11	0	0	0	0	1	0	2	1	0	0	0	0	8	4	3	4	5	5	3	6	0	0	0	0	1	0	2	1	0	0	0	0	8	4	3	4	5	5
P16278-3;P16278;P16278-2	P16278-3;P16278;P16278-2	21;20;14	21;20;14	20;19;13	Beta-galactosidase	GLB1	;;	3	21	21	20	17	14	16	18	17	14	15	10	18	12	13	12	14	10	14	13	7	13	7	10	17	14	16	18	17	14	15	10	18	12	13	12	14	10	14	13	7	13
P16284-5;P16284-3;P16284-4;P16284-6;P16284;P16284-2	P16284-5;P16284-3;P16284-4;P16284-6;P16284;P16284-2	10;10;10;10;10;9	10;10;10;10;10;9	10;10;10;10;10;9	Platelet endothelial cell adhesion molecule	PECAM1	;;;;;	6	10	10	10	2	1	0	4	2	3	5	1	2	0	0	3	6	6	6	7	2	6	6	9	2	1	0	4	2	3	5	1	2	0	0	3	6	6	6	7	2	6
P16298-3;P16298;P16298-4;P16298-2	P16298-3;P16298;P16298-4;P16298-2	10;10;10;9	4;4;4;3	4;4;4;3	Serine/threonine-protein phosphatase 2B catalytic subunit beta isoform	PPP3CB	;;;	4	10	4	4	3	4	2	5	4	1	4	2	3	4	3	5	5	5	4	5	3	5	5	7	1	1	0	3	1	0	1	0	1	1	0	1	2	3	2	1	1	2
P16333;P16333-2	P16333;P16333-2	17;15	17;15	16;15	Cytoplasmic protein NCK1	NCK1	;	2	17	17	16	5	4	2	6	6	7	11	7	4	6	6	8	6	6	2	6	9	8	8	11	5	4	2	6	6	7	11	7	4	6	6	8	6	6	2	6	9	8
P16383-2;P16383	P16383-2;P16383	6;6	6;6	6;6	GC-rich sequence DNA-binding factor 2	GCFC2	;	2	6	6	6	0	3	3	3	2	2	4	2	5	4	2	1	3	1	2	4	2	2	2	3	0	3	3	3	2	2	4	2	5	4	2	1	3	1	2	4	2	2
P16401	P16401	7	6	6	Histone H1.5	HIST1H1B		1	7	6	6	6	1	3	2	1	0	3	0	3	4	0	0	5	5	5	7	3	1	3	1	5	1	2	2	1	0	3	0	2	4	0	0	4	4	5	6	2	1
P16422	P16422	10	10	10	Epithelial cell adhesion molecule	EPCAM		1	10	10	10	7	5	5	5	6	8	8	4	8	6	7	3	0	2	3	6	2	3	2	2	7	5	5	5	6	8	8	4	8	6	7	3	0	2	3	6	2	3
P16435	P16435	38	38	38	NADPH--cytochrome P450 reductase	POR		1	38	38	38	29	14	18	33	23	25	34	27	29	21	24	17	18	16	21	30	17	21	13	24	29	14	18	33	23	25	34	27	29	21	24	17	18	16	21	30	17	21
P16442	P16442	1	1	1	Histo-blood group ABO system transferase;Fucosylglycoprotein alpha-N-acetylgalactosaminyltransferase soluble form	ABO		1	1	1	1	1	0	0	0	0	0	1	0	0	0	0	1	0	0	0	0	0	0	0	0	1	0	0	0	0	0	1	0	0	0	0	1	0	0	0	0	0	0
P16444	P16444	9	9	9	Dipeptidase 1	DPEP1		1	9	9	9	1	1	1	1	0	1	7	8	0	1	0	0	1	0	0	1	0	2	1	2	1	1	1	1	0	1	7	8	0	1	0	0	1	0	0	1	0	2
P16452-3;P16452;P16452-2	P16452-3;P16452;P16452-2	9;9;9	9;9;9	9;9;9	Erythrocyte membrane protein band 4.2	EPB42	;;	3	9	9	9	2	1	0	0	6	4	3	1	0	1	3	4	7	2	5	9	1	4	4	6	2	1	0	0	6	4	3	1	0	1	3	4	7	2	5	9	1	4
P16455	P16455	6	6	6	Methylated-DNA--protein-cysteine methyltransferase	MGMT		1	6	6	6	4	4	3	2	5	4	4	2	3	5	3	2	2	1	2	4	5	3	4	5	4	4	3	2	5	4	4	2	3	5	3	2	2	1	2	4	5	3
P16591-2;P16591;P16591-3	P16591-2;P16591;P16591-3	6;6;3	6;6;3	6;6;3	Tyrosine-protein kinase Fer	FER	;;	3	6	6	6	2	2	2	1	3	2	3	1	2	3	2	1	5	1	2	5	1	3	1	3	2	2	2	1	3	2	3	1	2	3	2	1	5	1	2	5	1	3
P16615;P16615-5;P16615-2;P16615-3;P16615-4	P16615;P16615-5;P16615-2;P16615-3;P16615-4	43;42;42;42;39	43;42;42;42;39	28;27;27;27;25	Sarcoplasmic/endoplasmic reticulum calcium ATPase 2	ATP2A2	;;;;	5	43	43	28	22	20	22	31	22	18	35	14	32	22	24	12	28	26	23	34	19	29	17	26	22	20	22	31	22	18	35	14	32	22	24	12	28	26	23	34	19	29
P16671-4;P16671;P16671-3;P16671-2	P16671-4;P16671;P16671-3	3;3;2;1	3;3;2;1	3;3;2;1	Platelet glycoprotein 4	CD36	;;	4	3	3	3	0	0	0	0	0	1	0	0	1	0	0	0	2	1	2	3	0	1	0	0	0	0	0	0	0	1	0	0	1	0	0	0	2	1	2	3	0	1
P16870-2;P16870	P16870-2;P16870	4;4	4;4	4;4	Carboxypeptidase E	CPE	;	2	4	4	4	3	0	3	2	0	3	0	3	0	1	0	2	2	1	2	1	1	1	1	2	3	0	3	2	0	3	0	3	0	1	0	2	2	1	2	1	1	1
P16885	P16885	54	54	53	1-phosphatidylinositol 4,5-bisphosphate phosphodiesterase gamma-2	PLCG2		1	54	54	53	20	12	12	53	20	24	31	18	17	9	11	20	13	13	11	30	16	18	15	24	20	12	12	53	20	24	31	18	17	9	11	20	13	13	11	30	16	18
P16930;P16930-2	P16930;P16930-2	14;10	14;10	14;10	Fumarylacetoacetase	FAH	;	2	14	14	14	7	6	7	10	6	11	11	14	3	5	10	8	10	9	8	10	10	11	9	13	7	6	7	10	6	11	11	14	3	5	10	8	10	9	8	10	10	11
P16949;P16949-2;Q9H169-3;Q9H169;Q9H169-4;Q9H169-2	P16949;P16949-2	9;8;1;1;1;1	9;8;1;1;1;1	6;5;0;0;0;0	Stathmin	STMN1	;	6	9	9	6	5	7	6	7	6	7	8	6	6	5	7	5	7	6	7	8	5	7	6	5	5	7	6	7	6	7	8	6	6	5	7	5	7	6	7	8	5	7
P16989-3;P16989	P16989-3;P16989	11;11	6;6	2;2	Y-box-binding protein 3	YBX3	;	2	11	6	2	9	9	8	8	10	10	9	9	8	7	7	7	8	9	7	8	8	9	5	9	4	4	4	4	5	6	5	5	3	2	3	3	4	5	4	4	4	4
P16989-2	P16989-2	10	1	1	Y-box-binding protein 3	YBX3		1	10	1	1	8	7	8	7	9	8	7	7	8	6	6	5	6	7	6	6	6	8	5	7	0	0	1	0	1	0	0	0	1	0	0	0	0	0	0	0	0	0
P17010;P17010-3;P17010-2;P08048-2;P08048-3;P08048	P17010;P17010-3;P17010-2;P08048-2;P08048-3;P08048	2;2;1;1;1;1	2;2;1;1;1;1	2;2;1;1;1;1	Zinc finger X-chromosomal protein;Zinc finger Y-chromosomal protein	ZFX;ZFY	;;;;;	6	2	2	2	1	0	0	0	0	0	1	0	0	0	0	0	1	0	0	1	1	0	0	0	1	0	0	0	0	0	1	0	0	0	0	0	1	0	0	1	1	0
P17026	P17026	3	3	3	Zinc finger protein 22	ZNF22		1	3	3	3	3	0	0	1	0	0	0	0	1	1	1	0	3	1	2	3	2	2	2	2	3	0	0	1	0	0	0	0	1	1	1	0	3	1	2	3	2	2
P17028;P17028-2	P17028;P17028-2	4;3	4;3	4;3	Zinc finger protein 24	ZNF24	;	2	4	4	4	1	2	1	2	1	0	3	1	3	2	0	0	1	1	1	2	1	3	2	3	1	2	1	2	1	0	3	1	3	2	0	0	1	1	1	2	1	3
P17029	P17029	5	5	5	Zinc finger protein with KRAB and SCAN domains 1	ZKSCAN1		1	5	5	5	0	0	0	1	0	0	2	0	1	0	0	1	0	0	0	0	2	2	2	0	0	0	0	1	0	0	2	0	1	0	0	1	0	0	0	0	2	2
P17050	P17050	12	12	12	Alpha-N-acetylgalactosaminidase	NAGA		1	12	12	12	9	10	11	9	7	9	8	6	11	6	5	5	8	3	5	10	4	11	5	6	9	10	11	9	7	9	8	6	11	6	5	5	8	3	5	10	4	11
P17066	P17066	13	2	1	Heat shock 70 kDa protein 6	HSPA6		1	13	2	1	13	11	12	11	12	9	10	12	12	12	10	11	11	11	10	12	12	11	9	12	2	2	2	1	2	1	1	2	2	2	1	1	1	2	1	2	2	2
P17096;P17096-3	P17096;P17096-3	2;2	2;2	2;2	High mobility group protein HMG-I/HMG-Y	HMGA1	;	2	2	2	2	2	1	1	2	0	0	2	1	0	1	0	0	2	1	0	2	2	1	1	2	2	1	1	2	0	0	2	1	0	1	0	0	2	1	0	2	2	1
P17096-2	P17096-2	1	1	1	High mobility group protein HMG-I/HMG-Y	HMGA1		1	1	1	1	1	0	1	1	0	0	1	0	0	0	0	0	0	1	1	1	0	0	0	1	1	0	1	1	0	0	1	0	0	0	0	0	0	1	1	1	0	0
P17152	P17152	1	1	1	Transmembrane protein 11, mitochondrial	TMEM11		1	1	1	1	1	1	0	1	1	1	1	1	1	0	1	1	1	1	1	0	1	1	1	1	1	1	0	1	1	1	1	1	1	0	1	1	1	1	1	0	1	1
P17174;P17174-2	P17174;P17174-2	26;22	26;22	26;22	Aspartate aminotransferase, cytoplasmic	GOT1	;	2	26	26	26	25	13	15	21	21	22	16	17	21	18	17	17	13	12	13	16	17	14	21	20	25	13	15	21	21	22	16	17	21	18	17	17	13	12	13	16	17	14
P17213	P17213	15	15	15	Bactericidal permeability-increasing protein	BPI		1	15	15	15	12	2	7	1	7	0	9	0	0	1	11	0	3	2	9	8	1	1	0	2	12	2	7	1	7	0	9	0	0	1	11	0	3	2	9	8	1	1
P17252;P05129-2;P05129	P17252	16;2;2	16;2;2	11;1;1	Protein kinase C alpha type	PRKCA		3	16	16	11	3	3	0	1	4	4	4	4	3	2	1	1	6	2	2	10	13	9	12	15	3	3	0	1	4	4	4	4	3	2	1	1	6	2	2	10	13	9
P17275	P17275	1	1	1	Transcription factor jun-B	JUNB		1	1	1	1	0	0	0	0	0	0	1	1	0	0	0	0	1	0	0	1	0	0	0	0	0	0	0	0	0	0	1	1	0	0	0	0	1	0	0	1	0	0
P17301	P17301	17	17	17	Integrin alpha-2	ITGA2		1	17	17	17	10	9	4	2	2	2	11	8	2	7	5	2	2	2	1	15	7	6	1	10	10	9	4	2	2	2	11	8	2	7	5	2	2	2	1	15	7	6
P17302	P17302	7	7	7	Gap junction alpha-1 protein	GJA1		1	7	7	7	4	2	2	1	0	0	4	1	0	0	3	0	3	4	3	4	4	6	2	5	4	2	2	1	0	0	4	1	0	0	3	0	3	4	3	4	4	6
P17405-3;P17405-2;P17405-4;P17405	P17405-3;P17405-2;P17405-4;P17405	5;5;5;5	5;5;5;5	5;5;5;5	Sphingomyelin phosphodiesterase	SMPD1	;;;	4	5	5	5	2	2	1	2	2	0	1	0	4	1	1	0	1	1	0	1	0	0	2	1	2	2	1	2	2	0	1	0	4	1	1	0	1	1	0	1	0	0
P17480-2;P17480	P17480-2;P17480	13;13	13;13	13;13	Nucleolar transcription factor 1	UBTF	;	2	13	13	13	7	1	5	5	1	1	5	2	5	2	2	0	4	1	3	6	6	6	10	12	7	1	5	5	1	1	5	2	5	2	2	0	4	1	3	6	6	6
P17516	P17516	5	2	2	Aldo-keto reductase family 1 member C4	AKR1C4		1	5	2	2	2	2	5	2	3	1	1	2	3	3	1	2	3	3	2	2	1	0	3	2	0	0	2	0	0	0	0	0	0	1	0	0	0	0	0	0	0	0
P17535	P17535	2	2	2	Transcription factor jun-D	JUND		1	2	2	2	1	1	1	1	1	1	0	1	1	0	1	0	0	1	0	1	1	1	1	1	1	1	1	1	1	1	0	1	1	0	1	0	0	1	0	1	1	1
P17540	P17540	15	12	12	Creatine kinase S-type, mitochondrial	CKMT2		1	15	12	12	13	6	8	12	11	7	4	9	0	8	7	3	3	2	2	9	3	6	4	6	11	4	6	9	9	4	2	7	0	5	5	1	2	1	1	7	2	4
P17544-5;P17544-4;P17544-2;P17544-3;P17544-6;P17544	P17544-5;P17544-4;P17544-2;P17544-3;P17544-6;P17544	2;2;2;2;2;2	2;2;2;2;2;2	2;2;2;2;2;2	Cyclic AMP-dependent transcription factor ATF-7	ATF7	;;;;;	6	2	2	2	1	1	1	2	2	1	1	2	1	2	0	0	1	1	2	2	1	2	1	2	1	1	1	2	2	1	1	2	1	2	0	0	1	1	2	2	1	2
P17568	P17568	3	3	3	NADH dehydrogenase [ubiquinone] 1 beta subcomplex subunit 7	NDUFB7		1	3	3	3	2	2	2	2	1	1	1	1	1	2	1	1	1	1	0	3	2	3	2	3	2	2	2	2	1	1	1	1	1	2	1	1	1	1	0	3	2	3
P17612;P17612-2	P17612;P17612-2	22;21	22;21	8;7	cAMP-dependent protein kinase catalytic subunit alpha	PRKACA	;	2	22	22	8	13	11	6	12	8	13	17	8	17	11	13	15	15	9	6	13	10	12	12	16	13	11	6	12	8	13	17	8	17	11	13	15	15	9	6	13	10	12
P17655;P17655-2	P17655;P17655-2	38;34	38;34	38;34	Calpain-2 catalytic subunit	CAPN2	;	2	38	38	38	28	24	10	25	22	22	33	29	29	17	22	21	29	25	20	30	22	32	33	34	28	24	10	25	22	22	33	29	29	17	22	21	29	25	20	30	22	32
P17661	P17661	46	39	39	Desmin	DES		1	46	39	39	15	10	8	10	11	8	15	10	9	10	21	16	40	35	27	34	37	35	43	44	9	6	5	5	6	3	9	6	6	5	14	11	33	30	22	27	33	30
P17676-2;P17676;P17676-3	P17676-2;P17676	4;4;1	4;4;1	4;4;1	CCAAT/enhancer-binding protein beta	CEBPB	;	3	4	4	4	0	0	1	4	1	2	2	1	0	0	2	0	1	0	1	2	0	1	0	0	0	0	1	4	1	2	2	1	0	0	2	0	1	0	1	2	0	1
P17677;P17677-2	P17677;P17677-2	1;1	1;1	1;1	Neuromodulin	GAP43	;	2	1	1	1	0	0	0	0	0	0	0	0	0	0	0	0	1	0	1	0	0	0	0	0	0	0	0	0	0	0	0	0	0	0	0	0	1	0	1	0	0	0
P17693	P17693	2	1	1	HLA class I histocompatibility antigen, alpha chain G	HLA-G		1	2	1	1	2	1	0	1	2	2	2	2	1	0	2	0	1	1	2	2	2	1	2	2	1	0	0	0	1	1	1	1	0	0	1	0	0	0	1	1	1	0
P17706-3;P17706-2;P17706;P17706-4	P17706-3;P17706-2;P17706;P17706-4	5;5;5;4	5;5;5;4	5;5;5;4	Tyrosine-protein phosphatase non-receptor type 2	PTPN2	;;;	4	5	5	5	3	1	1	1	0	2	4	3	0	2	0	2	2	1	0	3	2	1	1	2	3	1	1	1	0	2	4	3	0	2	0	2	2	1	0	3	2	1
P17812;P17812-2	P17812;P17812-2	22;15	20;14	20;14	CTP synthase 1	CTPS1	;	2	22	20	20	16	10	10	19	13	10	18	13	12	14	9	7	10	7	10	16	10	13	18	19	14	9	8	17	12	9	16	11	10	12	8	6	10	6	9	14	9	12
P17813-2;P17813	P17813-2;P17813	10;10	10;10	10;10	Endoglin	ENG	;	2	10	10	10	4	2	1	2	1	1	5	1	4	3	2	1	3	2	5	7	2	5	4	3	4	2	1	2	1	1	5	1	4	3	2	1	3	2	5	7	2	5
P17844;P17844-2	P17844;P17844-2	29;25	20;16	20;16	Probable ATP-dependent RNA helicase DDX5	DDX5	;	2	29	20	20	17	19	15	23	21	19	25	18	24	24	17	17	15	14	16	25	10	25	15	17	10	13	8	14	13	13	16	12	16	16	10	11	8	8	8	17	3	16
P17858;P17858-2	P17858;P17858-2	34;32	30;29	29;28	ATP-dependent 6-phosphofructokinase, liver type	PFKL	;	2	34	30	29	29	24	21	24	26	29	31	23	26	22	21	18	24	24	16	30	20	22	23	26	25	21	17	20	22	26	27	20	23	19	19	16	20	21	13	26	18	18
P17900	P17900	6	6	6	Ganglioside GM2 activator;Ganglioside GM2 activator isoform short	GM2A		1	6	6	6	3	2	2	5	4	5	4	5	4	3	4	5	5	6	4	3	4	5	3	4	3	2	2	5	4	5	4	5	4	3	4	5	5	6	4	3	4	5
P17927;Q2VPA4-2;Q2VPA4-3;Q2VPA4	P17927	6;1;1;1	6;1;1;1	6;1;1;1	Complement receptor type 1	CR1		4	6	6	6	4	0	1	0	3	0	3	1	0	0	1	0	2	0	3	1	2	0	1	1	4	0	1	0	3	0	3	1	0	0	1	0	2	0	3	1	2	0
P17931	P17931	13	13	13	Galectin-3	LGALS3		1	13	13	13	12	11	7	10	9	9	8	10	9	8	7	9	9	9	7	11	10	8	6	7	12	11	7	10	9	9	8	10	9	8	7	9	9	9	7	11	10	8
P17936;P17936-2	P17936;P17936-2	12;12	12;12	12;12	Insulin-like growth factor-binding protein 3	IGFBP3	;	2	12	12	12	9	5	6	8	12	8	3	1	3	4	4	3	5	3	4	6	3	5	1	3	9	5	6	8	12	8	3	1	3	4	4	3	5	3	4	6	3	5
P17980	P17980	24	24	24	26S protease regulatory subunit 6A	PSMC3		1	24	24	24	19	15	13	19	18	17	20	18	19	21	16	19	15	15	16	19	12	16	12	16	19	15	13	19	18	17	20	18	19	21	16	19	15	15	16	19	12	16
P17987	P17987	33	33	33	T-complex protein 1 subunit alpha	TCP1		1	33	33	33	29	25	19	26	22	20	27	23	27	21	22	19	23	19	20	23	24	26	20	25	29	25	19	26	22	20	27	23	27	21	22	19	23	19	20	23	24	26
P18031	P18031	16	16	16	Tyrosine-protein phosphatase non-receptor type 1	PTPN1		1	16	16	16	8	4	9	9	8	7	9	3	6	5	5	4	4	4	8	10	4	3	3	4	8	4	9	9	8	7	9	3	6	5	5	4	4	4	8	10	4	3
P18065	P18065	12	12	12	Insulin-like growth factor-binding protein 2	IGFBP2		1	12	12	12	9	3	6	7	9	5	3	1	3	6	9	11	4	5	4	1	1	3	3	4	9	3	6	7	9	5	3	1	3	6	9	11	4	5	4	1	1	3
P18074-2;P18074	P18074-2;P18074	4;4	4;4	4;4	TFIIH basal transcription factor complex helicase XPD subunit	ERCC2	;	2	4	4	4	0	0	1	0	0	0	3	4	0	1	3	1	0	1	0	3	1	0	0	1	0	0	1	0	0	0	3	4	0	1	3	1	0	1	0	3	1	0
P18075	P18075	1	1	1	Bone morphogenetic protein 7	BMP7		1	1	1	1	0	0	0	0	0	0	0	0	1	0	0	0	0	0	0	0	0	0	0	0	0	0	0	0	0	0	0	0	1	0	0	0	0	0	0	0	0	0
P18077	P18077	6	6	6	60S ribosomal protein L35a	RPL35A		1	6	6	6	3	3	2	5	5	1	6	3	5	4	2	3	4	5	5	5	6	5	1	5	3	3	2	5	5	1	6	3	5	4	2	3	4	5	5	5	6	5
P18084	P18084	14	14	14	Integrin beta-5	ITGB5		1	14	14	14	8	3	3	3	7	6	8	6	1	2	1	5	6	7	3	9	5	12	8	9	8	3	3	3	7	6	8	6	1	2	1	5	6	7	3	9	5	12
P18085	P18085	13	8	8	ADP-ribosylation factor 4	ARF4		1	13	8	8	8	9	8	9	8	9	10	7	13	9	9	9	10	8	8	10	7	11	10	10	3	4	4	5	5	5	5	4	8	5	5	5	5	5	5	6	4	6
P18124	P18124	19	19	19	60S ribosomal protein L7	RPL7		1	19	19	19	15	15	14	15	15	15	18	12	17	17	14	10	14	14	15	15	15	17	10	16	15	15	14	15	15	15	18	12	17	17	14	10	14	14	15	15	15	17
P18206-2;P18206	P18206-2;P18206	78;78	78;78	67;67	Vinculin	VCL	;	2	78	78	67	53	47	41	50	49	50	61	52	43	50	57	46	65	62	62	65	61	61	65	66	53	47	41	50	49	50	61	52	43	50	57	46	65	62	62	65	61	61
P18206-3	P18206-3	12	1	1	Vinculin	VCL		1	12	1	1	10	8	8	10	9	9	10	9	12	10	9	7	11	11	11	12	10	10	12	11	0	0	0	0	0	0	0	1	1	0	0	0	1	0	0	1	0	0
P18283	P18283	8	8	8	Glutathione peroxidase 2	GPX2		1	8	8	8	0	0	0	1	0	0	4	6	0	1	0	2	0	0	0	2	0	0	5	0	0	0	0	1	0	0	4	6	0	1	0	2	0	0	0	2	0	0
[truncated: 7,276 more rows]
[truncated: 154 more columns]
