# Supplementary material for: Unraveling endometriosis-associated ovarian carcinomas using integrative proteomics
Source: F1000Res. 2018 Jun 20;7:189. Originally published 2018 Feb 14. [Version 2] doi: 10.12688/f1000research.13863.2 (PMC5915760; doi:10.12688/f1000research.13863.2)
Supplement: Supplementary file 7 [file f1000research-7-16667-s0006.tgz]

Archive with 1 entries (1 files):
- 5c382d22-167b-4ff4-b5c7-fdbe4b709b50.pdf
